# Supplementary material for: Hunters or farmers? Microbiome characteristics help elucidate the diet composition in an aquatic carnivorous plant
Source: Microbiome. 2018 Dec 17;6:225. doi: 10.1186/s40168-018-0600-7 (PMC6297986; doi:10.1186/s40168-018-0600-7)
Supplement: Supplementary file 2 — Table S5. a Prokaryotic OTUs distribution in samples. b Methanotropic OTUs distribution in samples (external file). c Fungal OTUs distribution in samples. (XLSX 930 kb) [file 40168_2018_600_MOESM2_ESM.xlsx]

## Sheet: Prokaryotes_TableS5a
Table S5a: Prokaryotic OTUs distribution in samples
Sequences are available at ENA (European Nucleotide Archive) site under the study ID PRJEB25993	Plant	U.australis	U.australis	U.australis	U.australis	U.australis	U.australis	U.australis	U.australis	U.australis	U.australis	U.australis	U.vulgaris	U.vulgaris	U.vulgaris	U.vulgaris	U.vulgaris	U.vulgaris	U.vulgaris	U.vulgaris	U.vulgaris	U.vulgaris	U.vulgaris	U.vulgaris	U.vulgaris	U.vulgaris	U.vulgaris	U.vulgaris	U.vulgaris
	Treatment	periphyton	periphyton	periphyton	trap	trap	trap	trap	trap	trap	trap	trap	periphyton	periphyton	periphyton	periphyton	periphyton	periphyton	periphyton	periphyton	trap	trap	trap	trap	trap	trap	trap	trap	trap
	Age	old	old	young	medium	medium	medium	old	young	young	young	young	medium	medium	medium	old	old	young	young	young	medium	medium	medium	medium	old	old	young	young	young
	n. of seqs	1512	8602	11636	2275	7656	2307	3200	3493	4242	4767	4793	1451	40	363	6373	3546	5003	7594	913	8573	5235	9715	699	8882	2731	4661	11808	3135
	n. OTUs	588	1057	1323	642	1046	663	775	919	963	1148	1091	423	32	153	1075	759	949	599	163	444	929	966	309	585	524	951	1326	479
OTU ID	Sample ID	3	31	21	24	20	28	27	22	29	33	23	7	16	18	8	1	15	17	26	5	12	4	14	11	10	13	9	6	Domain	Phylum	Class	Order	Family	Genus	Species
4452721																					3									Bacteria	Proteobacteria	Alphaproteobacteria	Rhizobiales	Hyphomicrobiaceae	Devosia	unclassified
838843				4									1			2	1	4			8	1	1		4		3	7	1	Bacteria	Proteobacteria	Alphaproteobacteria	Rhodospirillales	Acetobacteraceae	unclassified	unclassified
244336					1	1																								Bacteria	Firmicutes	Bacilli	Bacillales	Paenibacillaceae	Paenibacillus	unclassified
4479940									1				1																	Bacteria	Proteobacteria	Gammaproteobacteria	Legionellales	Coxiellaceae	unclassified	unclassified
509265		1					1			1	1	1																		Bacteria	Planctomycetes	Planctomycetia	Gemmatales	Gemmataceae	Gemmata	unclassified
590690																												1	7	Bacteria	Planctomycetes	Planctomycetia	Gemmatales	Gemmataceae	Gemmata	unclassified
248442																													7	Bacteria	Proteobacteria	Gammaproteobacteria	Alteromonadales	OM60	unclassified	unclassified
824867										1																	1			Bacteria	Proteobacteria	Gammaproteobacteria	Legionellales	Coxiellaceae	Aquicella	unclassified
149938					1	1		1																						Bacteria	Proteobacteria	Alphaproteobacteria	Sphingomonadales	Sphingomonadaceae	Sphingomonas	wittichii
185100				2														2								2	1	1		Bacteria	Proteobacteria	Deltaproteobacteria	Bdellovibrionales	Bacteriovoracaceae	unclassified	unclassified
109053																									1			1		Bacteria	Verrucomicrobia	Opitutae	Opitutales	Opitutaceae	Opitutus	unclassified
172410		1	1						1		4																			Bacteria	Proteobacteria	Gammaproteobacteria	Xanthomonadales	Xanthomonadaceae	unclassified	unclassified
544561				1												8	2	2	1				2	2			2			Bacteria	Proteobacteria	Alphaproteobacteria	Rhizobiales	Rhizobiaceae	unclassified	unclassified
4310715				2									2			2					112	1	3	1	17	2	3	7		Bacteria	Bacteroidetes	Cytophagia	Cytophagales	Cytophagaceae	Emticicia	unclassified
4353982			3		3	6	3	2	7	14	1	4																		Bacteria	Verrucomicrobia	[Spartobacteria]	[Chthoniobacterales]	[Chthoniobacteraceae]	Chthoniobacter	unclassified
4372421		1				2		2	2	1	1	2																		Bacteria	Proteobacteria	Betaproteobacteria	Burkholderiales	Oxalobacteraceae	Janthinobacterium	unclassified
4455330		3	31		4	6	4	1	5	9	8	3							2			1			2					Bacteria	Proteobacteria	Betaproteobacteria	Burkholderiales	Oxalobacteraceae	unclassified	unclassified
373070											1										75									Bacteria	Acidobacteria	Holophagae	Holophagales	Holophagaceae	unclassified	unclassified
4470549				1								1																		Bacteria	Proteobacteria	Betaproteobacteria	Burkholderiales	Comamonadaceae	unclassified	unclassified
4316533		13	18		27	34	17	25	16	6	15	4						1												Bacteria	Proteobacteria	Gammaproteobacteria	Methylococcales	Methylococcaceae	Methylomonas	unclassified
4459446		1	1	4		1						1	1			5	3	2				3	2	1		2	3	12	9	Bacteria	Actinobacteria	Actinobacteria	Actinomycetales	Mycobacteriaceae	Mycobacterium	unclassified
3564333				1								1				2		1	1									2		Bacteria	Verrucomicrobia	Verrucomicrobiae	Verrucomicrobiales	Verrucomicrobiaceae	Luteolibacter	unclassified
818509																	1	1										1		Bacteria	Proteobacteria	Betaproteobacteria	Burkholderiales	Comamonadaceae	unclassified	unclassified
61192		1	19		12	19	6	5	21	11	22	27				2							1	1			2			Bacteria	Proteobacteria	Betaproteobacteria	Burkholderiales	Oxalobacteraceae	unclassified	unclassified
143021				1									2														2		1	Bacteria	Bacteroidetes	Flavobacteriia	Flavobacteriales	Flavobacteriaceae	Flavobacterium	unclassified
513803							1				1	1									1									Bacteria	Proteobacteria	Alphaproteobacteria	Sphingomonadales	Sphingomonadaceae	Novosphingobium	unclassified
834418				1				1															3							Bacteria	Proteobacteria	Gammaproteobacteria	Xanthomonadales	Sinobacteraceae	unclassified	unclassified
4339417									1										6			1	2			1		2		Bacteria	Proteobacteria	Alphaproteobacteria	Rhizobiales	Hyphomicrobiaceae	Rhodoplanes	elegans
4343749				18							1		2			15	9	15				5	21	1	3	1	6	15		Bacteria	Verrucomicrobia	[Pedosphaerae]	[Pedosphaerales]	R4-41B	unclassified	unclassified
1134668			1				1				1	2																		Bacteria	Proteobacteria	Alphaproteobacteria	Rhodospirillales	Rhodospirillaceae	unclassified	unclassified
1134664				1		1										2		2				3	4	1	3			2		Bacteria	Proteobacteria	Betaproteobacteria	Burkholderiales	Comamonadaceae	Methylibium	unclassified
4396041		1			3	2		1	2	6	2	7																		Bacteria	Bacteroidetes	[Saprospirae]	[Saprospirales]	unclassified	unclassified	unclassified
4357677							1					1																		Bacteria	Bacteroidetes	Sphingobacteriia	Sphingobacteriales	Sphingobacteriaceae	unclassified	unclassified
4454531													1										4							Bacteria	Proteobacteria	Gammaproteobacteria	Enterobacteriales	Enterobacteriaceae	unclassified	unclassified
4393783				1																					1				1	Bacteria	Proteobacteria	Betaproteobacteria	Neisseriales	Neisseriaceae	Vogesella	unclassified
4450676						1		1			1	1																		Bacteria	Proteobacteria	Alphaproteobacteria	Rhizobiales	Hyphomicrobiaceae	Rhodoplanes	unclassified
2209903			1	4							1								2							1		3		Bacteria	Proteobacteria	Betaproteobacteria	Burkholderiales	Oxalobacteraceae	unclassified	unclassified
807452			4	7	2	3					2		1			4	6	5				5	15		22	4	8	1	4	Bacteria	Proteobacteria	Alphaproteobacteria	Rhodobacterales	Rhodobacteraceae	Rhodobacter	unclassified
853114									2																					Bacteria	Bacteroidetes	[Saprospirae]	[Saprospirales]	Chitinophagaceae	unclassified	unclassified
4441442		8	99	6	11	62	12	2	8	5	22	1				2							4		8			5	5	Bacteria	Proteobacteria	Betaproteobacteria	Burkholderiales	Comamonadaceae	unclassified	unclassified
4437283													2												8					Bacteria	Proteobacteria	Deltaproteobacteria	Desulfuromonadales	Desulfuromonadaceae	unclassified	unclassified
3239359																		1										1		Bacteria	Proteobacteria	Gammaproteobacteria	Methylococcales	Crenotrichaceae	Crenothrix	unclassified
832784																			5		3									Bacteria	Proteobacteria	Gammaproteobacteria	Aeromonadales	Aeromonadaceae	unclassified	unclassified
818411		1					1	2	1		3																			Bacteria	Proteobacteria	Alphaproteobacteria	Rhodospirillales	Rhodospirillaceae	unclassified	unclassified
172172			3						1	1	1																			Bacteria	Proteobacteria	Gammaproteobacteria	Legionellales	Coxiellaceae	unclassified	unclassified
822006																3												1		Bacteria	Planctomycetes	Phycisphaerae	WD2101	unclassified	unclassified	unclassified
575993				13						1			3			12	6	8	4			9	8			5	3	14		Bacteria	Proteobacteria	Deltaproteobacteria	Spirobacillales	unclassified	unclassified	unclassified
816128		1	6	3	2	2		3	3		3	2	1			4	1	5	2			7	1		19		2	7	1	Bacteria	Proteobacteria	Betaproteobacteria	Methylophilales	Methylophilaceae	unclassified	unclassified
4300692									1	1													3							Bacteria	Verrucomicrobia	[Pedosphaerae]	[Pedosphaerales]	Ellin515	unclassified	unclassified
894047				3												2	5	2	2	1	28	2	5				5	1	1	Bacteria	Actinobacteria	Acidimicrobiia	Acidimicrobiales	C111	unclassified	unclassified
811424			12	8	3	5	2	5	4	2	9	4	3		1	14	1	5	1		6	4	7		29		7	11		Bacteria	Verrucomicrobia	Opitutae	Opitutales	Opitutaceae	unclassified	unclassified
688259				1		1				1									2											Bacteria	Actinobacteria	Actinobacteria	Actinomycetales	Micromonosporaceae	Actinoplanes	unclassified
227239			1	1		1		1	1	3	1												1				2			Bacteria	Proteobacteria	Alphaproteobacteria	Rhodospirillales	Rhodospirillaceae	unclassified	unclassified
830322			1			1																								Bacteria	Acidobacteria	Acidobacteriia	Acidobacteriales	Acidobacteriaceae	unclassified	unclassified
499887												2				1					9									Bacteria	Proteobacteria	Alphaproteobacteria	Rhizobiales	Rhizobiaceae	Kaistia	unclassified
540856																2	3	17				14		3	3	1	7	2		Bacteria	Firmicutes	Clostridia	Clostridiales	Clostridiaceae	Clostridium	unclassified
348570																	1	1												Bacteria	Proteobacteria	Alphaproteobacteria	Rhodospirillales	Acetobacteraceae	unclassified	unclassified
101542					1											1		1					16			1		4		Bacteria	Proteobacteria	Alphaproteobacteria	Rhizobiales	unclassified	unclassified	unclassified
4471434				1												4	1	1				2				1	2	3		Bacteria	Verrucomicrobia	Verrucomicrobiae	Verrucomicrobiales	Verrucomicrobiaceae	Prosthecobacter	unclassified
4302249								1		1																				Bacteria	Chloroflexi	Ktedonobacteria	Thermogemmatisporales	Thermogemmatisporaceae	unclassified	unclassified
3364423											1	1																		Bacteria	Proteobacteria	Betaproteobacteria	SBla14	unclassified	unclassified	unclassified
632342						1																						1		Bacteria	Proteobacteria	Alphaproteobacteria	Rickettsiales	unclassified	unclassified	unclassified
2792167																			1								1			Bacteria	Bacteroidetes	[Saprospirae]	[Saprospirales]	Chitinophagaceae	Sediminibacterium	unclassified
1062356						3																						1		Bacteria	Actinobacteria	Actinobacteria	Actinomycetales	Corynebacteriaceae	Corynebacterium	unclassified
3271869				1																			1							Bacteria	Proteobacteria	Alphaproteobacteria	Rhodobacterales	Rhodobacteraceae	Amaricoccus	unclassified
4343367				9									1			8	12	8	13	19	2	4	15	5	18	6	12	13	5	Bacteria	Actinobacteria	Actinobacteria	Actinomycetales	ACK-M1	unclassified	unclassified
4482563				3									1			1	6	5	1			2	1	1	18	3	3	3	2	Bacteria	Planctomycetes	Planctomycetia	Gemmatales	Gemmataceae	unclassified	unclassified
4343369			3		1	1				2		1											1							Bacteria	Proteobacteria	Betaproteobacteria	Methylophilales	Methylophilaceae	Methylotenera	mobilis
4424705		6	28	9	7	17	4	4	13	7	16	15	2		1	5	1		1		88	4	15		5	3	3	8	2	Bacteria	Proteobacteria	Betaproteobacteria	Burkholderiales	Comamonadaceae	unclassified	unclassified
4357886		1	6	14		7		1	3		1	2	1			15	6	16	1			8	5	2		5	23	36	16	Bacteria	Proteobacteria	Alphaproteobacteria	Rhizobiales	Methylocystaceae	Methylosinus	unclassified
4357887																			1		2							1		Bacteria	Proteobacteria	Alphaproteobacteria	Rhizobiales	unclassified	unclassified	unclassified
4315164		27	263	13	32	34	21	5	11	18	23	32	1			5	27	27	16		51	36	147	3	16	7	26	113	8	Bacteria	Proteobacteria	Betaproteobacteria	Burkholderiales	Comamonadaceae	Methylibium	unclassified
826904				2									1			1	1							1			3	3		Bacteria	Proteobacteria	Alphaproteobacteria	Rhizobiales	unclassified	unclassified	unclassified
820575						2	1																							Bacteria	Actinobacteria	Actinobacteria	Actinomycetales	Williamsiaceae	Williamsia	unclassified
152605										2																				Bacteria	Proteobacteria	Alphaproteobacteria	Rhodospirillales	Acetobacteraceae	unclassified	unclassified
4325231											2																			Bacteria	Acidobacteria	Acidobacteriia	Acidobacteriales	Acidobacteriaceae	unclassified	unclassified
909097				1											1	1								1		3	1	4		Bacteria	Proteobacteria	Alphaproteobacteria	Rhodospirillales	Acetobacteraceae	unclassified	unclassified
4438548				1															11											Bacteria	Bacteroidetes	Flavobacteriia	Flavobacteriales	Flavobacteriaceae	Flavobacterium	unclassified
4325237									1		1																			Bacteria	Proteobacteria	Gammaproteobacteria	Xanthomonadales	Xanthomonadaceae	unclassified	unclassified
4423750			2	1		2		1		2			3			2	2	1	3	1	9	3	2	1	44	1	5	5	1	Bacteria	Bacteroidetes	[Saprospirae]	[Saprospirales]	Chitinophagaceae	Sediminibacterium	unclassified
790527			1							1																				Bacteria	Armatimonadetes	Armatimonadia	FW68	unclassified	unclassified	unclassified
1119668				1																							1			Bacteria	Proteobacteria	Alphaproteobacteria	Rhizobiales	Hyphomicrobiaceae	Devosia	unclassified
236725			2			3		2	1																					Bacteria	Proteobacteria	Gammaproteobacteria	Chromatiales	unclassified	unclassified	unclassified
543327		3	7	21	8	12	3	13	5	7	11	1						1					1					2		Bacteria	Verrucomicrobia	[Pedosphaerae]	[Pedosphaerales]	auto67_4W	unclassified	unclassified
1133478				3							1				1			1	2				4			1	2	3		Bacteria	Actinobacteria	Actinobacteria	Actinomycetales	Micromonosporaceae	Actinoplanes	unclassified
821602											2																			Bacteria	Verrucomicrobia	Opitutae	[Cerasicoccales]	[Cerasicoccaceae]	unclassified	unclassified
4434799		7	9	5	2	61	2	8	44	56	68	35	1		2		1	5		6			6			2	1	6		Bacteria	Proteobacteria	Alphaproteobacteria	Rhizobiales	Methylobacteriaceae	Methylobacterium	unclassified
517939		11	218	2	12	1	6	16	5	7	1	13	1			3		1		1								6		Bacteria	Proteobacteria	Gammaproteobacteria	Xanthomonadales	Sinobacteraceae	unclassified	unclassified
4302412					1			2	2	1		1																		Bacteria	Proteobacteria	Betaproteobacteria	SBla14	unclassified	unclassified	unclassified
1640195				4					2							1	1		1									3		Bacteria	Proteobacteria	Alphaproteobacteria	Rhodospirillales	Rhodospirillaceae	unclassified	unclassified
2400244			1					1																						Bacteria	Proteobacteria	Gammaproteobacteria	Methylococcales	Crenotrichaceae	Crenothrix	unclassified
113404			1	1																										Bacteria	Acidobacteria	Acidobacteria-6	iii1-15	unclassified	unclassified	unclassified
4467678			1	1	2	2			1	3	1	2				1		2			2		5		1		1	1		Bacteria	Proteobacteria	Alphaproteobacteria	Sphingomonadales	Sphingomonadaceae	Blastomonas	unclassified
4318356				4												2						1	6				4		1	Bacteria	Verrucomicrobia	[Spartobacteria]	[Chthoniobacterales]	[Chthoniobacteraceae]	unclassified	unclassified
112133			1	21		1						2	2			2	8	17	2		1	6	35		33	1	12	7	2	Bacteria	Armatimonadetes	Armatimonadia	Armatimonadales	Armatimonadaceae	Armatimonas	unclassified
841487						1			1																					Bacteria	Planctomycetes	Planctomycetia	Gemmatales	Gemmataceae	Gemmata	unclassified
2011775				6												1							3			1	4	8		Bacteria	Planctomycetes	Planctomycetia	Gemmatales	Gemmataceae	Gemmata	unclassified
29360				2											1	4	1	2	1			1					2	6		Bacteria	Proteobacteria	Alphaproteobacteria	Rhodospirillales	Acetobacteraceae	unclassified	unclassified
4389007																					1				14				1	Bacteria	Verrucomicrobia	Verrucomicrobiae	Verrucomicrobiales	Verrucomicrobiaceae	Luteolibacter	unclassified
611360				2		2																1						1		Bacteria	Proteobacteria	Betaproteobacteria	Burkholderiales	Comamonadaceae	unclassified	unclassified
844535				1												1		12	7		11									Bacteria	Proteobacteria	Alphaproteobacteria	Caulobacterales	Caulobacteraceae	Asticcacaulis	unclassified
4318801			1													1							2					1		Bacteria	Proteobacteria	Alphaproteobacteria	Sphingomonadales	Sphingomonadaceae	unclassified	unclassified
4477127				1		1															1	1						1		Bacteria	Proteobacteria	Deltaproteobacteria	Bdellovibrionales	Bdellovibrionaceae	Bdellovibrio	unclassified
4431277			2	2	2	1		2	1	1	1	1					1					1	1				3	3		Bacteria	Proteobacteria	Alphaproteobacteria	Caulobacterales	Caulobacteraceae	unclassified	unclassified
810360		6	7		3	13	6	7	7	6	8	12																		Bacteria	Verrucomicrobia	[Pedosphaerae]	[Pedosphaerales]	auto67_4W	unclassified	unclassified
1624				1	1	3	1		1	1	6	3				1											1			Bacteria	Verrucomicrobia	[Spartobacteria]	[Chthoniobacterales]	[Chthoniobacteraceae]	DA101	unclassified
571199				4													2	5				4	4		19		1	2		Bacteria	Proteobacteria	Deltaproteobacteria	Myxococcales	OM27	unclassified	unclassified
809256								1	1		2					1		1												Bacteria	Verrucomicrobia	Opitutae	Opitutales	Opitutaceae	unclassified	unclassified
4425571						1							43										19					7		Bacteria	Proteobacteria	Gammaproteobacteria	Enterobacteriales	Enterobacteriaceae	unclassified	unclassified
331407				1							2		1			1														Bacteria	Proteobacteria	Betaproteobacteria	Procabacteriales	Procabacteriaceae	unclassified	unclassified
4445991				1		1				1									3											Bacteria	Proteobacteria	Betaproteobacteria	Rhodocyclales	Rhodocyclaceae	unclassified	unclassified
4326874			7	2	2	4		3	1	1						1		2			6	1	4		1			2	2	Bacteria	Proteobacteria	Betaproteobacteria	Burkholderiales	Comamonadaceae	unclassified	unclassified
811148		1					1		3	1	1	3																		Bacteria	TM6	SJA-4	unclassified	unclassified	unclassified	unclassified
524860		1																										1		Bacteria	Planctomycetes	Planctomycetia	Gemmatales	Gemmataceae	Gemmata	unclassified
4442504																1		1												Bacteria	Actinobacteria	Actinobacteria	Actinomycetales	Microbacteriaceae	Cryocola	unclassified
575450																1											1			Bacteria	Proteobacteria	Gammaproteobacteria	Legionellales	unclassified	unclassified	unclassified
4470542				2					1							1			1			2	1		4	2		2	1	Bacteria	Proteobacteria	Alphaproteobacteria	Rhizobiales	Hyphomicrobiaceae	Hyphomicrobium	unclassified
826124		1	7	2	1	3	1	2		2	1	1	1			2	1	2				2	6		2			7		Bacteria	Proteobacteria	Alphaproteobacteria	Caulobacterales	Caulobacteraceae	unclassified	unclassified
2651333		1		2									1			1	1	1				2	1					5		Bacteria	Actinobacteria	Actinobacteria	Actinomycetales	Mycobacteriaceae	Mycobacterium	unclassified
160071									1	1																				Bacteria	Proteobacteria	Alphaproteobacteria	Rhodospirillales	Rhodospirillaceae	unclassified	unclassified
4321043				1																								2		Bacteria	Actinobacteria	Acidimicrobiia	Acidimicrobiales	C111	unclassified	unclassified
3460758										1	1																			Bacteria	Acidobacteria	Acidobacteriia	Acidobacteriales	Acidobacteriaceae	unclassified	unclassified
4424553				1												3	1	4					17	1			2	3	1	Bacteria	Proteobacteria	Alphaproteobacteria	Rhizobiales	Hyphomicrobiaceae	unclassified	unclassified
4469416				7												1	3	1				1					2	2		Bacteria	Proteobacteria	Alphaproteobacteria	Rhodobacterales	Rhodobacteraceae	Anaerospora	unclassified
4479752		1	3	11		6	1		1		2	6	3		11	51	13	1	16	3	9	12	51	4		35	9	13	2	Bacteria	Proteobacteria	Alphaproteobacteria	Rhizobiales	Hyphomicrobiaceae	Hyphomicrobium	unclassified
37958				1					1	1	1	1															2			Bacteria	Proteobacteria	Betaproteobacteria	Burkholderiales	Alcaligenaceae	unclassified	unclassified
4413214		4	27	5	11	45	8	5	38	23	31	3	1		2	2	2	2	4	2	18	5	3	4		5	3	6	11	Bacteria	Proteobacteria	Alphaproteobacteria	Sphingomonadales	Sphingomonadaceae	Novosphingobium	unclassified
4401025									1		2																			Bacteria	Acidobacteria	Acidobacteriia	Acidobacteriales	Acidobacteriaceae	unclassified	unclassified
136119			8			1						1																		Bacteria	Proteobacteria	Deltaproteobacteria	Myxococcales	unclassified	unclassified	unclassified
4017244			1																									1		Bacteria	Spirochaetes	[Leptospirae]	[Leptospirales]	Leptospiraceae	Turneriella	unclassified
814647				1												1		4				1	3				1	1		Bacteria	Bacteroidetes	Sphingobacteriia	Sphingobacteriales	unclassified	unclassified	unclassified
4428544																													2	Bacteria	Firmicutes	Clostridia	Clostridiales	Lachnospiraceae	unclassified	unclassified
541789		1	2		1	3	2		3	8	1	6																		Bacteria	Verrucomicrobia	[Spartobacteria]	[Chthoniobacterales]	[Chthoniobacteraceae]	unclassified	unclassified
726730																			3							2				Bacteria	Actinobacteria	Actinobacteria	Actinomycetales	Microbacteriaceae	unclassified	unclassified
4477307						2										1														Bacteria	Verrucomicrobia	[Pedosphaerae]	[Pedosphaerales]	auto67_4W	unclassified	unclassified
520587										1		1																		Bacteria	Acidobacteria	DA052	Ellin6513	unclassified	unclassified	unclassified
944968				3															1		5		1					5		Bacteria	Proteobacteria	Gammaproteobacteria	Methylococcales	Crenotrichaceae	Crenothrix	unclassified
161616			2					1																		1				Bacteria	Proteobacteria	Betaproteobacteria	Burkholderiales	Comamonadaceae	Limnohabitans	unclassified
4377842					1				1																					Bacteria	Proteobacteria	Betaproteobacteria	Burkholderiales	Comamonadaceae	unclassified	unclassified
3078471				1												2	1	2										7		Bacteria	Proteobacteria	Alphaproteobacteria	Rhizobiales	Hyphomicrobiaceae	Hyphomicrobium	unclassified
332574				3									1										19	1	2			2		Bacteria	Proteobacteria	Gammaproteobacteria	Xanthomonadales	Sinobacteraceae	unclassified	unclassified
4323373																													2	Bacteria	Planctomycetes	Planctomycetia	Pirellulales	Pirellulaceae	unclassified	unclassified
296086										2		2																		Bacteria	Actinobacteria	Thermoleophilia	Solirubrobacterales	unclassified	unclassified	unclassified
4381918								1				1																		Bacteria	Chloroflexi	Anaerolineae	envOPS12	unclassified	unclassified	unclassified
2281139		1	4	349	1	8	2	2				3	3			93	27	17	125	4	2	12	52		34	15	68	559	31	Bacteria	Planctomycetes	Planctomycetia	Pirellulales	Pirellulaceae	unclassified	unclassified
4369502		3	1				1		1	1	1	2																		Bacteria	Verrucomicrobia	[Pedosphaerae]	[Pedosphaerales]	auto67_4W	unclassified	unclassified
4421180				1									7		3		9	5	5			2		1		5				Bacteria	Proteobacteria	Alphaproteobacteria	Rhizobiales	Aurantimonadaceae	unclassified	unclassified
4369504			1						1		3	1						1							1					Bacteria	Acidobacteria	Acidobacteriia	Acidobacteriales	Koribacteraceae	unclassified	unclassified
1584969		1	1	1		7	2	1	3	3	5	1																		Bacteria	Proteobacteria	Alphaproteobacteria	Rhizobiales	Beijerinckiaceae	unclassified	unclassified
1584967		1							1		1																			Bacteria	Proteobacteria	Gammaproteobacteria	Xanthomonadales	Xanthomonadaceae	unclassified	unclassified
4409730																								1	1				2	Bacteria	Firmicutes	Clostridia	Clostridiales	Peptostreptococcaceae	unclassified	unclassified
852722			4	31	1					1			7		2	37	11	12	3	1	18	25	9	3		1	14	28	23	Bacteria	Proteobacteria	Deltaproteobacteria	Spirobacillales	unclassified	unclassified	unclassified
4349607		1	3					2				1																		Bacteria	Proteobacteria	Deltaproteobacteria	Myxococcales	unclassified	unclassified	unclassified
4452696					1			1	1	1	1	1																		Bacteria	Planctomycetes	Planctomycetia	Gemmatales	Gemmataceae	unclassified	unclassified
1008207											1					4	1					1	2					2		Bacteria	Proteobacteria	Deltaproteobacteria	Myxococcales	unclassified	unclassified	unclassified
992035												1					5													Bacteria	Proteobacteria	Betaproteobacteria	Burkholderiales	Oxalobacteraceae	unclassified	unclassified
680509				12																							2		1	Bacteria	Proteobacteria	Betaproteobacteria	Rhodocyclales	Rhodocyclaceae	Uliginosibacterium	unclassified
4243758									1	2																				Bacteria	Proteobacteria	Alphaproteobacteria	BD7-3	unclassified	unclassified	unclassified
4385637				1												2	1												4	Bacteria	Proteobacteria	Alphaproteobacteria	Rhodospirillales	Rhodospirillaceae	unclassified	unclassified
812105			1								1																			Bacteria	WS3	PRR-12	Sediment-1	PRR-10	unclassified	unclassified
4310013						1					2	1																		Bacteria	Actinobacteria	Thermoleophilia	Gaiellales	Gaiellaceae	unclassified	unclassified
1140475										1															12					Bacteria	Proteobacteria	Alphaproteobacteria	Rhodospirillales	Rhodospirillaceae	unclassified	unclassified
2641600				1																		1								Bacteria	Proteobacteria	Gammaproteobacteria	Xanthomonadales	Xanthomonadaceae	unclassified	unclassified
836331				1													1											2		Bacteria	Proteobacteria	Alphaproteobacteria	Sphingomonadales	Sphingomonadaceae	unclassified	unclassified
4478426				3							1											1								Bacteria	Bacteroidetes	Flavobacteriia	Flavobacteriales	[Weeksellaceae]	Chryseobacterium	unclassified
729697		1			1	4			4		2	1																		Bacteria	Actinobacteria	Thermoleophilia	Solirubrobacterales	Conexibacteraceae	Conexibacter	unclassified
241204				3																										Bacteria	Proteobacteria	Alphaproteobacteria	Rhodospirillales	Rhodospirillaceae	Azospirillum	unclassified
212688				2																	1						1		1	Bacteria	Proteobacteria	Alphaproteobacteria	Caulobacterales	Caulobacteraceae	unclassified	unclassified
81438			2																											Bacteria	Proteobacteria	Deltaproteobacteria	Desulfuromonadales	Geobacteraceae	Geobacter	unclassified
873518				9		1							3			2		5	13		3	1		4			4			Bacteria	Proteobacteria	Deltaproteobacteria	Myxococcales	unclassified	unclassified	unclassified
4339146						1																	1							Bacteria	Firmicutes	Bacilli	Bacillales	Paenibacillaceae	Paenibacillus	unclassified
279993		1		1															1											Bacteria	Proteobacteria	Betaproteobacteria	SC-I-84	unclassified	unclassified	unclassified
1068936																1		1					1					2		Bacteria	Actinobacteria	Acidimicrobiia	Acidimicrobiales	unclassified	unclassified	unclassified
542789											1											1							1	Bacteria	Chlamydiae	Chlamydiia	Chlamydiales	Parachlamydiaceae	CandidatusProtochlamydia	unclassified
1018359																													3	Bacteria	Bacteroidetes	Cytophagia	Cytophagales	Cytophagaceae	Dyadobacter	unclassified
760263																						2								Bacteria	Firmicutes	Clostridia	Clostridiales	Ruminococcaceae	Ruminococcus	unclassified
35840				7																							1			Bacteria	Proteobacteria	Betaproteobacteria	Neisseriales	Neisseriaceae	unclassified	unclassified
4448785																			17											Bacteria	Firmicutes	Clostridia	Clostridiales	Veillonellaceae	Pelosinus	unclassified
3487653				7												2		3				1	7			4	1	1		Bacteria	Proteobacteria	Betaproteobacteria	Burkholderiales	Comamonadaceae	unclassified	unclassified
4341734			1									1										1								Bacteria	Actinobacteria	Actinobacteria	Actinomycetales	Microbacteriaceae	unclassified	unclassified
3581985							6	24																						Bacteria	Proteobacteria	Betaproteobacteria	Burkholderiales	Comamonadaceae	unclassified	unclassified
842453			1			4	1	1	1	2	2																			Bacteria	Acidobacteria	Acidobacteriia	Acidobacteriales	Acidobacteriaceae	unclassified	unclassified
512172				2								1						1							2		1	1		Bacteria	Verrucomicrobia	[Spartobacteria]	[Chthoniobacterales]	[Chthoniobacteraceae]	CandidatusXiphinematobacter	unclassified
4454257		1					1	1													1									Bacteria	Proteobacteria	Gammaproteobacteria	Enterobacteriales	Enterobacteriaceae	Citrobacter	unclassified
244496				1												4											1	2		Bacteria	Verrucomicrobia	[Spartobacteria]	[Chthoniobacterales]	[Chthoniobacteraceae]	CandidatusXiphinematobacter	unclassified
3330580																			2											Bacteria	Proteobacteria	Gammaproteobacteria	Xanthomonadales	Xanthomonadaceae	unclassified	unclassified
350772		5	3		5	4		1	6	7	8	12						1				2								Bacteria	Verrucomicrobia	Opitutae	Opitutales	Opitutaceae	Opitutus	unclassified
1857060		1	3	1	1	1	2	2	6	5	7	5				1							2							Bacteria	Bacteroidetes	[Saprospirae]	[Saprospirales]	Chitinophagaceae	unclassified	unclassified
4393554				1	1	2			2							1												1		Bacteria	Proteobacteria	Gammaproteobacteria	Legionellales	Legionellaceae	Legionella	unclassified
254922		2	1			2	2		2		1	2																		Bacteria	Proteobacteria	Alphaproteobacteria	Rhodospirillales	Acetobacteraceae	Acidocella	unclassified
157514										1	1	1																		Bacteria	Proteobacteria	Alphaproteobacteria	Rhizobiales	Bradyrhizobiaceae	unclassified	unclassified
4483373								1		1																				Bacteria	Proteobacteria	Alphaproteobacteria	Caulobacterales	Caulobacteraceae	unclassified	unclassified
4393791				3												2														Bacteria	Bacteroidetes	[Saprospirae]	[Saprospirales]	Chitinophagaceae	unclassified	unclassified
1148212																										1		1		Bacteria	Planctomycetes	Planctomycetia	Gemmatales	Gemmataceae	Gemmata	unclassified
3447868		3	13	45	5	1	4	9	7	7	1	6	15		1	28	17	9	7	3	34	1	39	1	71	18	39	26	26	Bacteria	Proteobacteria	Alphaproteobacteria	Rhizobiales	Rhizobiaceae	unclassified	unclassified
4483428									1		1																			Bacteria	Actinobacteria	Thermoleophilia	Gaiellales	Gaiellaceae	unclassified	unclassified
810425																1							2			1				Bacteria	Actinobacteria	Actinobacteria	Actinomycetales	Corynebacteriaceae	Corynebacterium	unclassified
254888				1	1																									Bacteria	Proteobacteria	Betaproteobacteria	Burkholderiales	Comamonadaceae	unclassified	unclassified
3623039																		1				2								Bacteria	Proteobacteria	Deltaproteobacteria	Myxococcales	unclassified	unclassified	unclassified
4404743			2																											Bacteria	Proteobacteria	Gammaproteobacteria	Methylococcales	Crenotrichaceae	Crenothrix	unclassified
982819			1									1																		Bacteria	Proteobacteria	Deltaproteobacteria	MIZ46	unclassified	unclassified	unclassified
4477623											1																1			Bacteria	Nitrospirae	Nitrospira	Nitrospirales	[Thermodesulfovibrionaceae]	GOUTA19	unclassified
19964		1																											1	Bacteria	Actinobacteria	Thermoleophilia	Solirubrobacterales	unclassified	unclassified	unclassified
222554																							1						1	Bacteria	Proteobacteria	Betaproteobacteria	Methylophilales	Methylophilaceae	Methylotenera	mobilis
1142257																									2					Bacteria	Actinobacteria	Actinobacteria	Actinomycetales	Microbacteriaceae	Cryocola	unclassified
150766		1				3			2		1	1																		Bacteria	Planctomycetes	Planctomycetia	Gemmatales	Isosphaeraceae	unclassified	unclassified
581763		1	8	1		3	2		2	2	5	1	2			4	2						4				1	1		Bacteria	Proteobacteria	Alphaproteobacteria	Sphingomonadales	Sphingomonadaceae	Novosphingobium	unclassified
4225240				23	1		1				2		2		2	37	8	22	2	2		14	13	1	3	3	15	37	5	Bacteria	Verrucomicrobia	Opitutae	Opitutales	Opitutaceae	Opitutus	unclassified
832844		1	1				1				1	1																		Bacteria	Proteobacteria	Deltaproteobacteria	Myxococcales	Myxococcaceae	unclassified	unclassified
4396454			1	15				1								1	5	4				3	11		8	2	1	11		Bacteria	Proteobacteria	Betaproteobacteria	Burkholderiales	Comamonadaceae	Methylibium	unclassified
802011																							5		1			1		Bacteria	Proteobacteria	Betaproteobacteria	Methylophilales	Methylophilaceae	Methylotenera	mobilis
533472										1	1																			Bacteria	Acidobacteria	Solibacteres	Solibacterales	unclassified	unclassified	unclassified
311929																							14							Bacteria	Proteobacteria	Deltaproteobacteria	NB1-j	JTB38	unclassified	unclassified
4451003		2	2		1	1	2					1																		Bacteria	Proteobacteria	Betaproteobacteria	Burkholderiales	Oxalobacteraceae	unclassified	unclassified
4389637										1	1	2																		Bacteria	Proteobacteria	Deltaproteobacteria	Desulfuromonadales	Geobacteraceae	Geobacter	unclassified
4346675																											3			Bacteria	Firmicutes	Clostridia	Clostridiales	Ruminococcaceae	unclassified	unclassified
4321860				2															2							1				Bacteria	Proteobacteria	Alphaproteobacteria	Rhodobacterales	Rhodobacteraceae	Rhodobacter	unclassified
4342972								1		1	1																			Bacteria	Verrucomicrobia	[Spartobacteria]	[Chthoniobacterales]	[Chthoniobacteraceae]	DA101	unclassified
251499		3		2		1		1	1	5	4	1										1			8			2		Bacteria	Verrucomicrobia	[Spartobacteria]	[Chthoniobacterales]	[Chthoniobacteraceae]	Chthoniobacter	unclassified
221334				1	1								1		1	2		1									2			Bacteria	Verrucomicrobia	[Spartobacteria]	[Chthoniobacterales]	[Chthoniobacteraceae]	unclassified	unclassified
4456673						1						1																		Bacteria	Verrucomicrobia	Verrucomicrobiae	Verrucomicrobiales	Verrucomicrobiaceae	Luteolibacter	unclassified
865086		1	2			2	1	1		1	2	1																		Bacteria	Bacteroidetes	Cytophagia	Cytophagales	Cytophagaceae	Cytophaga	unclassified
61836			1																		1									Bacteria	Proteobacteria	Betaproteobacteria	Burkholderiales	Comamonadaceae	unclassified	unclassified
4469924													1	1							12		1		26					Bacteria	Firmicutes	Bacilli	Bacillales	Bacillaceae	Anoxybacillus	kestanbolensis
2360704						1																						1		Bacteria	Proteobacteria	Betaproteobacteria	Burkholderiales	Comamonadaceae	unclassified	unclassified
665877			6	2		4	2	2	1	4		3	1				1											1		Bacteria	Actinobacteria	Actinobacteria	Actinomycetales	unclassified	unclassified	unclassified
4449185				5												2	1	2	3			1	12		1		5	6		Bacteria	Proteobacteria	Alphaproteobacteria	Rhizobiales	Phyllobacteriaceae	unclassified	unclassified
724366		3	52		11	7	4	47	1	1	2	6																		Bacteria	Proteobacteria	Gammaproteobacteria	Methylococcales	Crenotrichaceae	Crenothrix	unclassified
4357500		9	87	6	27	41	2	46	9	8	15	26				4	3	1	1			4	15		5	1	2	6	1	Bacteria	Proteobacteria	Betaproteobacteria	Burkholderiales	Comamonadaceae	unclassified	unclassified
11622						2																					1			Bacteria	Actinobacteria	Actinobacteria	Actinomycetales	Frankiaceae	unclassified	unclassified
101445		66	69	23	15	1523	132	51	336	625	655	338	4	3	18	79	12	7	19	17	45	9	131	8	2	29	7	27	7	Bacteria	Proteobacteria	Betaproteobacteria	Methylophilales	Methylophilaceae	unclassified	unclassified
647790		5	9		2	1	7	3	8	8	18	13											1							Bacteria	Proteobacteria	Alphaproteobacteria	Rhizobiales	Methylocystaceae	unclassified	unclassified
253816			2		4	5		8				2										1	1					1		Bacteria	Proteobacteria	Gammaproteobacteria	Methylococcales	Crenotrichaceae	Crenothrix	unclassified
809666																		1				1	4				1	3		Bacteria	Proteobacteria	TA18	PHOS-HD29	unclassified	unclassified	unclassified
627479				1												2						1	1							Bacteria	Proteobacteria	Alphaproteobacteria	Sphingomonadales	Sphingomonadaceae	unclassified	unclassified
226240																							1		1					Bacteria	Verrucomicrobia	Opitutae	Opitutales	Opitutaceae	unclassified	unclassified
4411088		3	3	1		8	4	3	7	8	8	7						1									1			Bacteria	Actinobacteria	Actinobacteria	Actinomycetales	unclassified	unclassified	unclassified
689939																			4											Bacteria	Acidobacteria	BPC102	B110	unclassified	unclassified	unclassified
1109749							1					1																		Bacteria	Proteobacteria	Alphaproteobacteria	Ellin329	unclassified	unclassified	unclassified
4456129		1	11		2	53					3	2															1			Bacteria	Proteobacteria	Gammaproteobacteria	Alteromonadales	Alteromonadaceae	Cellvibrio	unclassified
96941																		7	1				1				1			Bacteria	Proteobacteria	Betaproteobacteria	Methylophilales	Methylophilaceae	unclassified	unclassified
4396611				6												1	1	4				12			28	1		6		Bacteria	Bacteroidetes	Sphingobacteriia	Sphingobacteriales	Sphingobacteriaceae	unclassified	unclassified
4458460																3		1			1		1	1			1	1		Bacteria	Actinobacteria	Acidimicrobiia	Acidimicrobiales	C111	unclassified	unclassified
510937				1																		3					1	1		Bacteria	Proteobacteria	Deltaproteobacteria	Myxococcales	unclassified	unclassified	unclassified
153239									2		2	1																		Bacteria	Verrucomicrobia	[Pedosphaerae]	[Pedosphaerales]	unclassified	unclassified	unclassified
4330365																1						1								Bacteria	Firmicutes	Bacilli	Bacillales	Bacillaceae	Bacillus	unclassified
3627262					1	1																								Bacteria	Acidobacteria	Acidobacteria-6	CCU21	unclassified	unclassified	unclassified
4415366		1			1					1	1	1																		Bacteria	Planctomycetes	Phycisphaerae	WD2101	unclassified	unclassified	unclassified
4362555		1							1																					Bacteria	Verrucomicrobia	[Spartobacteria]	[Chthoniobacterales]	[Chthoniobacteraceae]	DA101	unclassified
1053194		4	64	2	1	4	3	5	2	2	3	5	1			6	2	2			1	2	1		16	2	2	14		Bacteria	Proteobacteria	Gammaproteobacteria	Xanthomonadales	Sinobacteraceae	unclassified	unclassified
4366665				1								1																		Bacteria	Bacteroidetes	Bacteroidia	Bacteroidales	unclassified	unclassified	unclassified
4443003																1		3	1							2	3	4		Bacteria	Planctomycetes	Planctomycetia	Pirellulales	Pirellulaceae	unclassified	unclassified
4476648		1	4	5		1	2		2	3			1		1	4	1	3	2			1	7			1	5	2	8	Bacteria	Proteobacteria	Betaproteobacteria	Burkholderiales	Comamonadaceae	unclassified	unclassified
4456892		1		1	3	1	6	2		2		3	1				58		1					2	12		1		2	Bacteria	Proteobacteria	Gammaproteobacteria	Enterobacteriales	Enterobacteriaceae	Erwinia	unclassified
4456891				2	1									1		1	1	1	17	112	59	4	7				1		57	Bacteria	Proteobacteria	Gammaproteobacteria	Pseudomonadales	Pseudomonadaceae	unclassified	unclassified
4362775								1								1												1		Bacteria	Proteobacteria	Alphaproteobacteria	Rhizobiales	Hyphomicrobiaceae	unclassified	unclassified
1145091				2																										Bacteria	Proteobacteria	Alphaproteobacteria	Rhizobiales	Phyllobacteriaceae	unclassified	unclassified
4433032								1				1																		Bacteria	Planctomycetes	Planctomycetia	Gemmatales	Gemmataceae	unclassified	unclassified
168212				2												1					6	2	5		17					Bacteria	Proteobacteria	Alphaproteobacteria	Caulobacterales	Caulobacteraceae	unclassified	unclassified
83595		1				1																				1				Bacteria	Cyanobacteria	Synechococcophycideae	Pseudanabaenales	Pseudanabaenaceae	unclassified	unclassified
4348899			18	22		7	2	2		1	2	25				3	1	1					1				3	7		Bacteria	Verrucomicrobia	Opitutae	Opitutales	Opitutaceae	Opitutus	unclassified
1046774				1														1			3								1	Bacteria	Bacteroidetes	Flavobacteriia	Flavobacteriales	Flavobacteriaceae	Flavobacterium	unclassified
4350665			1			1		1	3	1	3	1																		Bacteria	Proteobacteria	Betaproteobacteria	Burkholderiales	Oxalobacteraceae	unclassified	unclassified
338371																						1	5							Bacteria	Proteobacteria	Deltaproteobacteria	Bdellovibrionales	Bdellovibrionaceae	Bdellovibrio	unclassified
587098			3			1		1	1	6	3	3																		Bacteria	Proteobacteria	Betaproteobacteria	Gallionellales	Gallionellaceae	Gallionella	unclassified
619389																			6											Archaea	Crenarchaeota	Thaumarchaeota	Cenarchaeales	Cenarchaeaceae	Nitrosopumilus	unclassified
1127748					1	1				1																				Bacteria	Proteobacteria	Betaproteobacteria	Burkholderiales	Comamonadaceae	unclassified	unclassified
818162			2	1														1					6			1			5	Bacteria	Actinobacteria	Actinobacteria	Actinomycetales	Intrasporangiaceae	Knoellia	unclassified
564026				1									3			1		5	3		1	4	1	1		1		1	3	Bacteria	Firmicutes	Clostridia	Clostridiales	Ruminococcaceae	Ruminococcus	unclassified
4466002			3									1																		Bacteria	Proteobacteria	Deltaproteobacteria	Myxococcales	unclassified	unclassified	unclassified
775178																	1								1			1		Bacteria	Proteobacteria	Alphaproteobacteria	Rhodobacterales	Hyphomonadaceae	unclassified	unclassified
217402				1												1							5		1			2		Bacteria	Proteobacteria	Betaproteobacteria	Burkholderiales	Comamonadaceae	Methylibium	unclassified
254127									1							1														Bacteria	Proteobacteria	Alphaproteobacteria	Rickettsiales	Rickettsiaceae	unclassified	unclassified
235971		1	2	6	1	2	3	2	2	5	3	5						1				2	5		3		2	4	2	Bacteria	Verrucomicrobia	[Spartobacteria]	[Chthoniobacterales]	[Chthoniobacteraceae]	Chthoniobacter	unclassified
2474017				7											1	4	1	3					2	1	14		9	5		Bacteria	Proteobacteria	Deltaproteobacteria	Myxococcales	OM27	unclassified	unclassified
1897510				1																			1							Bacteria	Proteobacteria	Deltaproteobacteria	Myxococcales	Haliangiaceae	unclassified	unclassified
539488																							3							Bacteria	Proteobacteria	Gammaproteobacteria	[Marinicellales]	[Marinicellaceae]	unclassified	unclassified
4388545		6	27	37	11	129	87	97	156	215	37	255	11		1	1	1	15	7	2	45	14	11	4	25	14	14	2	9	Bacteria	Proteobacteria	Betaproteobacteria	Burkholderiales	Comamonadaceae	unclassified	unclassified
156870			1			1	1		1	1	5	2																		Bacteria	Proteobacteria	Deltaproteobacteria	Myxococcales	unclassified	unclassified	unclassified
1086980					1	3				1	1	5																		Bacteria	Proteobacteria	Deltaproteobacteria	Bdellovibrionales	Bdellovibrionaceae	Bdellovibrio	unclassified
4366206				2																			1							Bacteria	Proteobacteria	Alphaproteobacteria	Rhizobiales	Hyphomicrobiaceae	Rhodoplanes	unclassified
4317795								1	1																					Bacteria	Proteobacteria	Betaproteobacteria	Burkholderiales	Comamonadaceae	unclassified	unclassified
699114		1						1	1		2																			Bacteria	Proteobacteria	Deltaproteobacteria	Myxococcales	unclassified	unclassified	unclassified
1068650				3					1	2	1						4	1			1	4	14		3	1	1	4		Bacteria	Planctomycetes	Planctomycetia	Gemmatales	Gemmataceae	Gemmata	unclassified
3059360			1	8			1		1	1			4			13	9	21	8		38	2	7	1	3	6	39	23	6	Bacteria	Proteobacteria	Gammaproteobacteria	Legionellales	Coxiellaceae	unclassified	unclassified
4457836		1																		1			2		5			2		Bacteria	Bacteroidetes	[Saprospirae]	[Saprospirales]	Chitinophagaceae	Sediminibacterium	unclassified
2068430			1	1																			1					1		Bacteria	Proteobacteria	Betaproteobacteria	Burkholderiales	Comamonadaceae	unclassified	unclassified
1139646				1							1																			Bacteria	Bacteroidetes	Flavobacteriia	Flavobacteriales	Flavobacteriaceae	Flavobacterium	unclassified
4314035											1							1												Bacteria	Proteobacteria	Betaproteobacteria	Burkholderiales	Comamonadaceae	unclassified	unclassified
728271				1																								1		Bacteria	Proteobacteria	Deltaproteobacteria	unclassified	unclassified	unclassified	unclassified
3875675			1			1			1		1	5					2						3						7	Bacteria	Proteobacteria	Betaproteobacteria	Burkholderiales	Oxalobacteraceae	unclassified	unclassified
721619																				8										Bacteria	Bacteroidetes	Cytophagia	Cytophagales	Cytophagaceae	Cytophaga	unclassified
7061				3															1										1	Bacteria	Proteobacteria	Betaproteobacteria	Burkholderiales	Comamonadaceae	unclassified	unclassified
3692328			2				1	1	8	2	5	5																		Bacteria	Proteobacteria	Alphaproteobacteria	Rhizobiales	Methylocystaceae	unclassified	unclassified
4416987																													4	Bacteria	Actinobacteria	Actinobacteria	Actinomycetales	Dermatophilaceae	unclassified	unclassified
3243803			1			1			1	2																				Bacteria	Acidobacteria	DA052	Ellin6513	unclassified	unclassified	unclassified
133044		3	36	21	3	1	6	6	4	5	3	7	3			19	7	12	4		7	14	12	1	31	3	9	3	8	Bacteria	Proteobacteria	Alphaproteobacteria	Sphingomonadales	Sphingomonadaceae	unclassified	unclassified
4305721																									4					Bacteria	Bacteroidetes	Cytophagia	Cytophagales	Cytophagaceae	unclassified	unclassified
4452317						1			1																					Bacteria	Acidobacteria	Acidobacteriia	Acidobacteriales	Koribacteraceae	CandidatusKoribacter	unclassified
4445768			4				1			1																				Bacteria	Bacteroidetes	[Saprospirae]	[Saprospirales]	Chitinophagaceae	unclassified	unclassified
4484176					1		1		2		1		1		1	1	1	4	2			2	18	1			8	3	5	Bacteria	Actinobacteria	Actinobacteria	Actinomycetales	Microbacteriaceae	Salinibacterium	unclassified
77966		1		2					2																					Archaea	Euryarchaeota	Methanobacteria	Methanobacteriales	Methanobacteriaceae	Methanobacterium	unclassified
591299																1			1									5		Bacteria	Planctomycetes	Planctomycetia	Planctomycetales	Planctomycetaceae	Planctomyces	unclassified
541424								2																	1					Bacteria	Proteobacteria	Betaproteobacteria	Methylophilales	Methylophilaceae	unclassified	unclassified
369289								1			1				1															Bacteria	Actinobacteria	Actinobacteria	Actinomycetales	Micromonosporaceae	unclassified	unclassified
846892				1																						1				Bacteria	Verrucomicrobia	[Pedosphaerae]	[Pedosphaerales]	R4-41B	unclassified	unclassified
332569			3		1	1	1	1				1																		Bacteria	Proteobacteria	Betaproteobacteria	Burkholderiales	Comamonadaceae	unclassified	unclassified
749696						1			1						1															Bacteria	Proteobacteria	Alphaproteobacteria	Sphingomonadales	Sphingomonadaceae	unclassified	unclassified
4418570						1				2								1				1	5					1		Bacteria	Bacteroidetes	[Saprospirae]	[Saprospirales]	Chitinophagaceae	unclassified	unclassified
3735930																	2													Bacteria	Proteobacteria	Gammaproteobacteria	unclassified	unclassified	unclassified	unclassified
1121753				1													1							1	3	25	1			Bacteria	Firmicutes	Clostridia	Clostridiales	Peptostreptococcaceae	unclassified	unclassified
212151				9						1			1			3	1	2					2				2	6		Bacteria	Proteobacteria	Alphaproteobacteria	Ellin329	unclassified	unclassified	unclassified
111824										1	1																			Bacteria	Proteobacteria	Betaproteobacteria	Burkholderiales	Burkholderiaceae	Burkholderia	unclassified
4091428		3	9	13		7	1	3	3	2	9	1				4	1	1	1			5	6		3	1	2	5		Bacteria	Proteobacteria	Betaproteobacteria	Methylophilales	unclassified	unclassified	unclassified
842848										2	1																			Bacteria	Armatimonadetes	Armatimonadia	FW68	unclassified	unclassified	unclassified
1126297											1																		1	Bacteria	Bacteroidetes	Sphingobacteriia	Sphingobacteriales	Sphingobacteriaceae	Pedobacter	unclassified
4354562			2	3					2			1	1				1	2				1				2		1		Bacteria	Proteobacteria	Alphaproteobacteria	Rhizobiales	unclassified	unclassified	unclassified
633535				1																						1				Bacteria	Proteobacteria	Gammaproteobacteria	Legionellales	Coxiellaceae	Aquicella	unclassified
527906									1							1					1			1				3		Bacteria	Proteobacteria	Alphaproteobacteria	Rhizobiales	Rhizobiaceae	Kaistia	unclassified
8028																		1	5											Bacteria	Proteobacteria	Gammaproteobacteria	Legionellales	Coxiellaceae	Rickettsiella	unclassified
3658133				5													1	2										1		Bacteria	Planctomycetes	Planctomycetia	Gemmatales	Gemmataceae	Gemmata	unclassified
1108343			1							1	1	1																		Bacteria	Firmicutes	Bacilli	Bacillales	[Exiguobacteraceae]	Exiguobacterium	unclassified
516569		1	1	3		1		1		1	1					1	1	3				1			3			1		Bacteria	Verrucomicrobia	Verrucomicrobiae	Verrucomicrobiales	Verrucomicrobiaceae	Prosthecobacter	unclassified
1137563							1	1	1	1																				Bacteria	Verrucomicrobia	Opitutae	Opitutales	Opitutaceae	Opitutus	unclassified
4337253				2						1	1	1				5	2	1						1		1	1			Bacteria	Proteobacteria	Gammaproteobacteria	Legionellales	Legionellaceae	Legionella	unclassified
740317		1	1			2				2	2	1																		Bacteria	Proteobacteria	Alphaproteobacteria	Rhizobiales	Bradyrhizobiaceae	unclassified	unclassified
625652		2	3	22	1	3			1				4		2	44	9	11	7	3	18	13	51	1	11	3	16	42	5	Bacteria	Proteobacteria	Alphaproteobacteria	Rhizobiales	unclassified	unclassified	unclassified
702015																		2			15	3	1		1	2	1	1	1	Bacteria	Bacteroidetes	Sphingobacteriia	Sphingobacteriales	unclassified	unclassified	unclassified
547217								2	2																					Bacteria	Planctomycetes	Planctomycetia	Gemmatales	Isosphaeraceae	unclassified	unclassified
4467949																	1										2	3		Bacteria	Planctomycetes	Planctomycetia	Pirellulales	Pirellulaceae	unclassified	unclassified
4444965			2			1		1	2	2	1	4																		Bacteria	Proteobacteria	Deltaproteobacteria	Myxococcales	unclassified	unclassified	unclassified
279180																			7				1					2		Bacteria	Proteobacteria	Gammaproteobacteria	Legionellales	Coxiellaceae	unclassified	unclassified
284168		1			1	1	2	2	1	6	1	1						1												Bacteria	Verrucomicrobia	Opitutae	Opitutales	Opitutaceae	Opitutus	unclassified
245588																					41									Bacteria	Proteobacteria	Gammaproteobacteria	Oceanospirillales	Oceanospirillaceae	unclassified	unclassified
206386		1							3																					Bacteria	Proteobacteria	Deltaproteobacteria	Myxococcales	unclassified	unclassified	unclassified
4354415				2												4		1				1	5	1				4		Bacteria	Proteobacteria	Alphaproteobacteria	Rhodobacterales	Rhodobacteraceae	Rhodobacter	unclassified
4417470			6			2	1				2																			Bacteria	Proteobacteria	Betaproteobacteria	Methylophilales	unclassified	unclassified	unclassified
946052				1																		2			1	1		3		Bacteria	Proteobacteria	Alphaproteobacteria	Rhodospirillales	Acetobacteraceae	unclassified	unclassified
3526720				1																					2					Bacteria	Proteobacteria	Betaproteobacteria	Burkholderiales	Oxalobacteraceae	unclassified	unclassified
929281			2		1	1			1	2	3	2																		Bacteria	Bacteroidetes	Sphingobacteriia	Sphingobacteriales	unclassified	unclassified	unclassified
160433		1									2	2																		Bacteria	Chloroflexi	Ktedonobacteria	Thermogemmatisporales	Thermogemmatisporaceae	unclassified	unclassified
552725											2																			Bacteria	Proteobacteria	Alphaproteobacteria	Rhodospirillales	Rhodospirillaceae	unclassified	unclassified
1099772			3					1			1																			Bacteria	Proteobacteria	Alphaproteobacteria	Rhodospirillales	Acetobacteraceae	unclassified	unclassified
815293																1									9		1			Bacteria	Proteobacteria	Alphaproteobacteria	Rhodobacterales	Rhodobacteraceae	Rhodobacter	unclassified
825612		37	17	1	9	237	47	22	66	36	57	66							2			1	1				1	3		Bacteria	Proteobacteria	Alphaproteobacteria	Rhizobiales	Methylocystaceae	unclassified	unclassified
111553			1						1									1												Bacteria	Proteobacteria	Alphaproteobacteria	Rhizobiales	Bradyrhizobiaceae	Bosea	genosp.
809880										2																				Bacteria	Acidobacteria	Acidobacteriia	Acidobacteriales	Acidobacteriaceae	unclassified	unclassified
109275																			3											Bacteria	Proteobacteria	Deltaproteobacteria	Desulfobacterales	Desulfobulbaceae	unclassified	unclassified
511320						1			2																					Bacteria	Bacteroidetes	[Saprospirae]	[Saprospirales]	Chitinophagaceae	unclassified	unclassified
452324											1												7					3		Bacteria	Verrucomicrobia	[Spartobacteria]	[Chthoniobacterales]	[Chthoniobacteraceae]	unclassified	unclassified
89151		1	1		2			4	2	2	5	12																		Bacteria	Cyanobacteria	4C0d-2	MLE1-12	unclassified	unclassified	unclassified
1105528										2		1																		Bacteria	Proteobacteria	Deltaproteobacteria	Bdellovibrionales	Bdellovibrionaceae	Bdellovibrio	unclassified
819038				2													1	1					5							Bacteria	Proteobacteria	Deltaproteobacteria	Myxococcales	Haliangiaceae	unclassified	unclassified
221410				1														1				2			1		2			Bacteria	Proteobacteria	Deltaproteobacteria	Myxococcales	unclassified	unclassified	unclassified
221411				21												14	3	5	2			1	8	1	12		6	26	7	Bacteria	Armatimonadetes	Armatimonadia	Armatimonadales	Armatimonadaceae	unclassified	unclassified
915240				1															1							1	2			Bacteria	Actinobacteria	Actinobacteria	Actinomycetales	Kineosporiaceae	unclassified	unclassified
358745																							2							Bacteria	Proteobacteria	Alphaproteobacteria	Sphingomonadales	Sphingomonadaceae	unclassified	unclassified
807782							1			1																				Bacteria	Proteobacteria	Alphaproteobacteria	Rhodospirillales	Acetobacteraceae	unclassified	unclassified
592584																			3											Bacteria	Proteobacteria	Deltaproteobacteria	NKB15	unclassified	unclassified	unclassified
736099		2			1	1	1			1	2	4																		Bacteria	Bacteroidetes	Sphingobacteriia	Sphingobacteriales	Sphingobacteriaceae	unclassified	unclassified
832652						1																	1							Bacteria	Actinobacteria	Actinobacteria	Actinomycetales	Intrasporangiaceae	Phycicoccus	unclassified
535922																	3	1				1	3							Bacteria	Proteobacteria	Deltaproteobacteria	Myxococcales	unclassified	unclassified	unclassified
150283			2	13									2			13	6	14	1	3	37	8	11		19		8	1		Bacteria	Proteobacteria	Alphaproteobacteria	unclassified	unclassified	unclassified	unclassified
4424785					2						1																			Bacteria	Acidobacteria	Acidobacteria-6	iii1-15	unclassified	unclassified	unclassified
4424782							2	1		2	1	1																		Bacteria	Acidobacteria	Acidobacteriia	Acidobacteriales	Koribacteraceae	unclassified	unclassified
1133107													1			1		1			4									Bacteria	Firmicutes	Clostridia	Clostridiales	Ruminococcaceae	unclassified	unclassified
4322804			2	5								8	6		1	24	5	1	3		55	2	1		11	3	5	9	4	Bacteria	Bacteroidetes	Cytophagia	Cytophagales	Cytophagaceae	unclassified	unclassified
558848																			16		3									Bacteria	Proteobacteria	Betaproteobacteria	Neisseriales	Neisseriaceae	unclassified	unclassified
2006401				2												1			4									1		Bacteria	Planctomycetes	Planctomycetia	Pirellulales	Pirellulaceae	unclassified	unclassified
4466150																					13				4					Bacteria	Proteobacteria	Gammaproteobacteria	Pasteurellales	Pasteurellaceae	Aggregatibacter	segnis
4455864				3													1	1				3			11			1		Bacteria	Proteobacteria	Gammaproteobacteria	unclassified	unclassified	unclassified	unclassified
4465431		7	23	2		21	4	7	8	5	8	18						1										1		Bacteria	Proteobacteria	Alphaproteobacteria	Rhizobiales	unclassified	unclassified	unclassified
1082607												1				5														Bacteria	Actinobacteria	Actinobacteria	Actinomycetales	Corynebacteriaceae	Corynebacterium	unclassified
165338		1	8				1					1															1			Bacteria	Proteobacteria	Gammaproteobacteria	Legionellales	Legionellaceae	Legionella	unclassified
4479101				1	1	2				1						2					2		1							Bacteria	Proteobacteria	Alphaproteobacteria	Sphingomonadales	Sphingomonadaceae	Novosphingobium	unclassified
4475688		2	17		1	4				4	4	7																		Bacteria	Proteobacteria	Betaproteobacteria	Rhodocyclales	Rhodocyclaceae	Dechloromonas	unclassified
624830						4		1		2	1																			Bacteria	Proteobacteria	Alphaproteobacteria	Caulobacterales	Caulobacteraceae	unclassified	unclassified
4382580		1	5	1	1	1			2	2	1	1	1				1	2	7			2								Bacteria	Bacteroidetes	Sphingobacteriia	Sphingobacteriales	Sphingobacteriaceae	unclassified	unclassified
3240295								1				1																		Bacteria	Chloroflexi	Ktedonobacteria	Thermogemmatisporales	Thermogemmatisporaceae	unclassified	unclassified
4383662		1									2	3													21					Bacteria	Planctomycetes	Planctomycetia	Gemmatales	Gemmataceae	unclassified	unclassified
1136974		1	2	1	1	3	2	1		5	7	1																		Bacteria	Proteobacteria	Alphaproteobacteria	Sphingomonadales	Sphingomonadaceae	Novosphingobium	unclassified
854368					1				2			1																		Bacteria	Actinobacteria	Acidimicrobiia	Acidimicrobiales	EB1017	unclassified	unclassified
870470									2																					Bacteria	Proteobacteria	Alphaproteobacteria	Rhizobiales	unclassified	unclassified	unclassified
4423331		1	1	1		7	1	2		7	7	3																		Bacteria	Proteobacteria	Betaproteobacteria	Burkholderiales	Oxalobacteraceae	unclassified	unclassified
2753316										1	1																			Bacteria	Actinobacteria	Acidimicrobiia	Acidimicrobiales	unclassified	unclassified	unclassified
141216		1				2				3		2																		Bacteria	Actinobacteria	Actinobacteria	Actinomycetales	unclassified	unclassified	unclassified
4466827					3	1			1	1	1	4															1			Bacteria	Proteobacteria	Betaproteobacteria	Burkholderiales	Oxalobacteraceae	unclassified	unclassified
588684				2													1						9					2		Bacteria	Planctomycetes	Planctomycetia	Gemmatales	Gemmataceae	Gemmata	unclassified
205391								2		2																				Bacteria	Acidobacteria	Solibacteres	Solibacterales	unclassified	unclassified	unclassified
36221									2			1																		Bacteria	Proteobacteria	Gammaproteobacteria	Legionellales	Coxiellaceae	unclassified	unclassified
53994											1	5																		Bacteria	Proteobacteria	Alphaproteobacteria	Rhodospirillales	Acetobacteraceae	Acidocella	unclassified
141219					1	3						1																		Bacteria	Spirochaetes	Spirochaetes	Spirochaetales	Spirochaetaceae	Spirochaeta	aurantia
4333971				2												2	1	2				2	8					6		Bacteria	Planctomycetes	Planctomycetia	Gemmatales	Gemmataceae	Gemmata	unclassified
1134737																			6											Bacteria	Proteobacteria	Betaproteobacteria	Neisseriales	Neisseriaceae	Deefgea	unclassified
341698																									17					Bacteria	Verrucomicrobia	Verrucomicrobiae	Verrucomicrobiales	Verrucomicrobiaceae	unclassified	unclassified
325796												1													1					Bacteria	Chloroflexi	TK10	B07_WMSP1	FFCH4570	unclassified	unclassified
754628		2	8			12	3	2	4	4	3	4																		Bacteria	Proteobacteria	Alphaproteobacteria	Rhizobiales	Methylocystaceae	unclassified	unclassified
578951																							1				1			Bacteria	Gemmatimonadetes	Gemmatimonadetes	Gemmatimonadales	Gemmatimonadaceae	Gemmatimonas	unclassified
1137001					1		1																							Bacteria	Proteobacteria	Betaproteobacteria	Rhodocyclales	Rhodocyclaceae	Dechloromonas	unclassified
43037		1				1				1																				Bacteria	Proteobacteria	Alphaproteobacteria	Rhodospirillales	Acetobacteraceae	unclassified	unclassified
4312075										1																			1	Bacteria	Bacteroidetes	[Saprospirae]	[Saprospirales]	Saprospiraceae	unclassified	unclassified
4451011		1	1		1	5	5	1	1	1	5	5																		Bacteria	Proteobacteria	Gammaproteobacteria	Pseudomonadales	Pseudomonadaceae	Pseudomonas	unclassified
4326875												1						1												Bacteria	Chlamydiae	Chlamydiia	Chlamydiales	unclassified	unclassified	unclassified
4460976										1		1																		Bacteria	Proteobacteria	Betaproteobacteria	Thiobacterales	unclassified	unclassified	unclassified
4451018		1	4	12		4			1			2	1			5	5	2				1	16	1	11	3	8	9	3	Bacteria	Proteobacteria	Betaproteobacteria	Burkholderiales	Comamonadaceae	unclassified	unclassified
4216839									1	1																				Bacteria	Proteobacteria	Gammaproteobacteria	Legionellales	Legionellaceae	Legionella	unclassified
744839																		1				1								Bacteria	Bacteroidetes	[Saprospirae]	[Saprospirales]	Chitinophagaceae	unclassified	unclassified
4329003			1	1								1										1								Bacteria	Proteobacteria	Deltaproteobacteria	MIZ46	unclassified	unclassified	unclassified
4472017						1								1		1						2	3				2	1		Bacteria	Proteobacteria	Betaproteobacteria	Burkholderiales	Comamonadaceae	Hydrogenophaga	unclassified
4462710				1									3		3	6	1		6		4					5		1	1	Bacteria	Proteobacteria	Alphaproteobacteria	Rhizobiales	Hyphomicrobiaceae	Devosia	unclassified
2595164											6																			Bacteria	Actinobacteria	Actinobacteria	Actinomycetales	Pseudonocardiaceae	Pseudonocardia	unclassified
659078		1	2	6	1		1				1	2	6			1					1				2		4	1		Bacteria	Bacteroidetes	Cytophagia	Cytophagales	Cytophagaceae	Flectobacillus	unclassified
239066				2		1										3			1		1			1				4		Bacteria	Proteobacteria	Deltaproteobacteria	Bdellovibrionales	Bacteriovoracaceae	unclassified	unclassified
665869			4	2	1				1										1											Bacteria	Bacteroidetes	[Saprospirae]	[Saprospirales]	Chitinophagaceae	unclassified	unclassified
265028																			3											Bacteria	Proteobacteria	Alphaproteobacteria	Kordiimonadales	Kordiimonadaceae	unclassified	unclassified
669896			1			1																								Bacteria	Proteobacteria	Betaproteobacteria	Rhodocyclales	Rhodocyclaceae	Uliginosibacterium	unclassified
70005		1		13		3					1	1	1		3	21	9	1	9	3		12	6	2	1	1	11	13	6	Bacteria	Proteobacteria	Alphaproteobacteria	Caulobacterales	Caulobacteraceae	unclassified	unclassified
1009482			1	2																			1							Bacteria	Proteobacteria	Gammaproteobacteria	Legionellales	Legionellaceae	unclassified	unclassified
125736		19	47		18	48	32	19	55	78	49	97												1	16		1			Bacteria	Verrucomicrobia	[Pedosphaerae]	[Pedosphaerales]	auto67_4W	unclassified	unclassified
202686		1				4	1	2	1		2	2																		Bacteria	Planctomycetes	Planctomycetia	Gemmatales	Gemmataceae	unclassified	unclassified
833876																			5		7					3				Bacteria	Proteobacteria	Gammaproteobacteria	Aeromonadales	Aeromonadaceae	unclassified	unclassified
4414775										2		1																		Bacteria	Proteobacteria	Alphaproteobacteria	Rhizobiales	Hyphomicrobiaceae	Rhodoplanes	unclassified
4451942			1		1																									Bacteria	Acidobacteria	Acidobacteriia	Acidobacteriales	Koribacteraceae	unclassified	unclassified
320742																		1							9			1		Bacteria	Bacteroidetes	[Saprospirae]	[Saprospirales]	unclassified	unclassified	unclassified
1123984		1	1													1														Bacteria	Acidobacteria	DA052	Ellin6513	unclassified	unclassified	unclassified
4344472			1						1																					Bacteria	Acidobacteria	Holophagae	Holophagales	Holophagaceae	unclassified	unclassified
107461			4		2	9		4	4	4	5	1																		Bacteria	Proteobacteria	Alphaproteobacteria	Rhizobiales	unclassified	unclassified	unclassified
62406		1	4			7		2	3	1	2	4														1	1			Bacteria	Proteobacteria	Alphaproteobacteria	Rhizobiales	Bradyrhizobiaceae	Bosea	genosp.
564301		1	8	1	1		1	3	1	1	1					1	1						1					2		Bacteria	Proteobacteria	Gammaproteobacteria	Xanthomonadales	Sinobacteraceae	unclassified	unclassified
4395995			3	2		6						2					1					1								Bacteria	Proteobacteria	Betaproteobacteria	Burkholderiales	Comamonadaceae	unclassified	unclassified
3902438																	2					2	5		2	1	1	3	1	Bacteria	Actinobacteria	Actinobacteria	Actinomycetales	Microbacteriaceae	unclassified	unclassified
208090			9					2																						Bacteria	Proteobacteria	Gammaproteobacteria	Xanthomonadales	Sinobacteraceae	unclassified	unclassified
1129210											1		1																	Bacteria	Acidobacteria	Acidobacteriia	Acidobacteriales	Koribacteraceae	unclassified	unclassified
1114968		1	2			1		1																						Bacteria	Proteobacteria	Betaproteobacteria	Rhodocyclales	Rhodocyclaceae	unclassified	unclassified
4462155		1	3		4	8		5	2	3	3	4											3					3		Bacteria	Proteobacteria	Betaproteobacteria	Burkholderiales	Comamonadaceae	unclassified	unclassified
149057																			3				5			1				Bacteria	Proteobacteria	Gammaproteobacteria	[Marinicellales]	[Marinicellaceae]	unclassified	unclassified
221896			1	15		1		1	3	1	4		6		1	28	5	1	2		19	1		1	74	8	22	24	12	Bacteria	Verrucomicrobia	[Spartobacteria]	[Chthoniobacterales]	[Chthoniobacteraceae]	CandidatusXiphinematobacter	unclassified
4434025		1	5	1	1	2		2	1	1	1	1						1					1							Bacteria	Proteobacteria	Betaproteobacteria	unclassified	unclassified	unclassified	unclassified
4456889		1				2	2	1	1		1	1					34	1	3											Bacteria	Proteobacteria	Gammaproteobacteria	Pseudomonadales	Pseudomonadaceae	Pseudomonas	unclassified
4337815																1		1									1			Bacteria	Firmicutes	Clostridia	Clostridiales	Clostridiaceae	Clostridium	unclassified
1004666				1													2	2				1	1					1		Bacteria	Proteobacteria	Deltaproteobacteria	Bdellovibrionales	Bdellovibrionaceae	Bdellovibrio	unclassified
236994				2												1	1	3				5			9	1		3		Bacteria	Proteobacteria	Deltaproteobacteria	Myxococcales	unclassified	unclassified	unclassified
827343			1						1			1																		Bacteria	Proteobacteria	Alphaproteobacteria	Rhodospirillales	Acetobacteraceae	unclassified	unclassified
2815573		1	2	15												18	1	9	2		62	11	1		34		7	33	16	Bacteria	Bacteroidetes	Sphingobacteriia	Sphingobacteriales	unclassified	unclassified	unclassified
739867			1						1			1																		Bacteria	Actinobacteria	Actinobacteria	Actinomycetales	Microbacteriaceae	Salinibacterium	unclassified
1136510				1												1														Bacteria	Proteobacteria	Betaproteobacteria	Burkholderiales	Comamonadaceae	unclassified	unclassified
2087663			1	4														2	2		1									Bacteria	Proteobacteria	Betaproteobacteria	Neisseriales	Neisseriaceae	unclassified	unclassified
196652						1				1		1																		Bacteria	Proteobacteria	Betaproteobacteria	Burkholderiales	Burkholderiaceae	Burkholderia	unclassified
18546		1			2	3	1	1	5	7	4	4																		Bacteria	Proteobacteria	Alphaproteobacteria	Rhodospirillales	Rhodospirillaceae	unclassified	unclassified
760601					1	1				1	1	2																		Bacteria	Proteobacteria	Alphaproteobacteria	Rhodospirillales	Acetobacteraceae	unclassified	unclassified
1028297		1				1			1	5	1	2															1			Bacteria	Verrucomicrobia	[Spartobacteria]	[Chthoniobacterales]	[Chthoniobacteraceae]	Ellin506	unclassified
2963709																									1			1		Bacteria	Proteobacteria	Deltaproteobacteria	Myxococcales	unclassified	unclassified	unclassified
1088618		1	2			1		1		2	1																			Bacteria	Proteobacteria	Alphaproteobacteria	Caulobacterales	Caulobacteraceae	Phenylobacterium	unclassified
805571			2		1	2																								Bacteria	Proteobacteria	Betaproteobacteria	Rhodocyclales	Rhodocyclaceae	unclassified	unclassified
1124268				1																								1		Bacteria	Proteobacteria	Betaproteobacteria	Burkholderiales	Comamonadaceae	unclassified	unclassified
611757				1					1			1														1				Bacteria	Proteobacteria	Alphaproteobacteria	Rhodobacterales	Rhodobacteraceae	unclassified	unclassified
4311072																							2							Bacteria	Actinobacteria	Thermoleophilia	Solirubrobacterales	Patulibacteraceae	unclassified	unclassified
1087462																						2	3							Bacteria	Bacteroidetes	Cytophagia	Cytophagales	Cytophagaceae	Cytophaga	unclassified
4415229		2	6		6	9	3	1	4	15	14	4															2			Bacteria	Bacteroidetes	[Saprospirae]	[Saprospirales]	Chitinophagaceae	unclassified	unclassified
4389974				1									2				1	2				1	3				1	3	1	Bacteria	Acidobacteria	Acidobacteria-6	iii1-15	RB40	unclassified	unclassified
113331						1			1			1																		Bacteria	Acidobacteria	DA052	Ellin6513	unclassified	unclassified	unclassified
1062936																							2							Bacteria	Actinobacteria	Acidimicrobiia	Acidimicrobiales	unclassified	unclassified	unclassified
612937																2	1	1			18	3						1		Bacteria	Proteobacteria	Alphaproteobacteria	BD7-3	unclassified	unclassified	unclassified
202619																									1			1		Bacteria	Verrucomicrobia	Verrucomicrobiae	Verrucomicrobiales	Verrucomicrobiaceae	Luteolibacter	unclassified
3946733												1			1	1		1			42	1		1						Bacteria	Bacteroidetes	Cytophagia	Cytophagales	Cytophagaceae	Spirosoma	unclassified
76374		1				1	1			2																				Bacteria	Gemmatimonadetes	Gemmatimonadetes	KD8-87	unclassified	unclassified	unclassified
996068																											2			Bacteria	Cyanobacteria	4C0d-2	YS2	unclassified	unclassified	unclassified
837424				5								1				2	6	5		1		4	5		1	1	6	7		Bacteria	Proteobacteria	Alphaproteobacteria	Rhodobacterales	Hyphomonadaceae	unclassified	unclassified
538346				196									5		2	146	9	131	32	18	254	182	242	11	385	23	71	244	66	Bacteria	Bacteroidetes	[Saprospirae]	[Saprospirales]	Saprospiraceae	unclassified	unclassified
813980																					14									Bacteria	Proteobacteria	Alphaproteobacteria	Rhizobiales	unclassified	unclassified	unclassified
360253				3											1													1		Bacteria	Proteobacteria	Alphaproteobacteria	Sphingomonadales	Sphingomonadaceae	Novosphingobium	unclassified
733893																1													1	Bacteria	Proteobacteria	Alphaproteobacteria	Rhizobiales	Rhizobiaceae	unclassified	unclassified
54353			3	1		9	2	1	5	6	7	6											2							Bacteria	Proteobacteria	Alphaproteobacteria	Caulobacterales	Caulobacteraceae	unclassified	unclassified
150347			1			1																	1							Bacteria	Proteobacteria	Alphaproteobacteria	Caulobacterales	Caulobacteraceae	unclassified	unclassified
4472794																			1							1				Bacteria	Proteobacteria	Betaproteobacteria	Neisseriales	Neisseriaceae	unclassified	unclassified
4452146				3									1		1	2	2	9				4	6	2		1	5		32	Bacteria	Firmicutes	Clostridia	Clostridiales	Clostridiaceae	Clostridium	unclassified
4320961								1				2																		Bacteria	Chloroflexi	Ktedonobacteria	Thermogemmatisporales	Thermogemmatisporaceae	unclassified	unclassified
4338687																							12							Bacteria	Proteobacteria	Alphaproteobacteria	Rickettsiales	Pelagibacteraceae	unclassified	unclassified
137669			1						1			1						1												Bacteria	Proteobacteria	Alphaproteobacteria	Rhizobiales	Methylocystaceae	unclassified	unclassified
788779				3														3				1	5	1		1	1	4		Bacteria	Actinobacteria	Acidimicrobiia	Acidimicrobiales	Microthrixaceae	unclassified	unclassified
965853					1	1		1	1	2		1																1		Bacteria	Actinobacteria	Thermoleophilia	Solirubrobacterales	unclassified	unclassified	unclassified
4416997																3		1				1	1		2			3		Bacteria	Planctomycetes	Phycisphaerae	Phycisphaerales	unclassified	unclassified	unclassified
68621				1												1							2					1		Bacteria	Proteobacteria	Betaproteobacteria	Burkholderiales	Comamonadaceae	Methylibium	unclassified
769365										4	2																			Bacteria	Proteobacteria	Alphaproteobacteria	Rhodospirillales	Acetobacteraceae	Acidocella	unclassified
849642			2	1																			1					1		Bacteria	Proteobacteria	Betaproteobacteria	Burkholderiales	Comamonadaceae	unclassified	unclassified
4469214																				2	24		2						1	Bacteria	Firmicutes	Bacilli	Bacillales	Bacillaceae	Anoxybacillus	kestanbolensis
1123475			1							1	1	1																		Bacteria	Acidobacteria	Holophagae	Holophagales	Holophagaceae	unclassified	unclassified
4417061						1												2												Bacteria	Proteobacteria	Alphaproteobacteria	Rhizobiales	Xanthobacteraceae	Xanthobacter	unclassified
231447		1	14	4	3	9	2	3	1	1	6	1	1			2		1				3	1				3	2		Bacteria	Verrucomicrobia	Opitutae	Opitutales	Opitutaceae	Opitutus	unclassified
778059				1																	1									Bacteria	Proteobacteria	Gammaproteobacteria	Aeromonadales	Aeromonadaceae	unclassified	unclassified
934158							2		1																					Bacteria	Acidobacteria	Acidobacteriia	Acidobacteriales	Acidobacteriaceae	unclassified	unclassified
1118070		1	1	3		1	1		1	6	2	1				14	8	7			22	8	7			1	3	21	1	Bacteria	Proteobacteria	Gammaproteobacteria	Methylococcales	Crenotrichaceae	Crenothrix	unclassified
701112						1	1			1	1					1	1													Bacteria	Proteobacteria	Alphaproteobacteria	Rhizobiales	Beijerinckiaceae	unclassified	unclassified
512091		1			1		1		1	2	4	1																		Bacteria	Proteobacteria	Deltaproteobacteria	Myxococcales	unclassified	unclassified	unclassified
4319473																				2										Bacteria	Firmicutes	Bacilli	Lactobacillales	Streptococcaceae	Lactococcus	unclassified
4413494		1				1			1	1		1																		Bacteria	Actinobacteria	Actinobacteria	Actinomycetales	Mycobacteriaceae	Mycobacterium	celatum
17991				1				1								2	2		2				6				6			Bacteria	Actinobacteria	Actinobacteria	Actinomycetales	Micromonosporaceae	Actinoplanes	unclassified
222209								1	1																					Bacteria	Proteobacteria	Alphaproteobacteria	Rhizobiales	Bradyrhizobiaceae	unclassified	unclassified
1559									1	1																				Bacteria	Verrucomicrobia	Opitutae	Opitutales	Opitutaceae	Opitutus	unclassified
4439509		6	7		2	14	8	2	16	6	11	13										1								Bacteria	Proteobacteria	Betaproteobacteria	Burkholderiales	Burkholderiaceae	Burkholderia	unclassified
533261																					14									Bacteria	Verrucomicrobia	Verrucomicrobiae	Verrucomicrobiales	Verrucomicrobiaceae	unclassified	unclassified
4459929				3			1												1											Bacteria	Proteobacteria	Betaproteobacteria	Burkholderiales	Comamonadaceae	unclassified	unclassified
4091432											2																			Bacteria	Planctomycetes	Planctomycetia	Gemmatales	Isosphaeraceae	unclassified	unclassified
78648					1													1												Bacteria	Acidobacteria	DA052	Ellin6513	unclassified	unclassified	unclassified
222768			1			1																								Bacteria	Proteobacteria	Alphaproteobacteria	Ellin329	unclassified	unclassified	unclassified
1138828					1	1										2														Bacteria	Proteobacteria	Betaproteobacteria	Burkholderiales	Comamonadaceae	unclassified	unclassified
4296290			1															1			1									Bacteria	Proteobacteria	Betaproteobacteria	Burkholderiales	Comamonadaceae	unclassified	unclassified
4477696													3	2							6								8	Bacteria	Proteobacteria	Gammaproteobacteria	Pasteurellales	Pasteurellaceae	Haemophilus	unclassified
4478194				15						1			8		1	44	14	39	9	2		9		3	41	9	3	63	7	Bacteria	Verrucomicrobia	[Spartobacteria]	[Chthoniobacterales]	[Chthoniobacteraceae]	CandidatusXiphinematobacter	unclassified
4438545								1														1					1			Bacteria	Proteobacteria	Alphaproteobacteria	Sphingomonadales	Sphingomonadaceae	Novosphingobium	unclassified
585228						1				1																				Bacteria	Proteobacteria	Alphaproteobacteria	Rhodospirillales	Rhodospirillaceae	unclassified	unclassified
4482839		5	97	77	16	24	12	16	9	1	12	15	2		1	92	28	3	5	1	42	33	135	5	18	19	36	93	13	Bacteria	Proteobacteria	Betaproteobacteria	Burkholderiales	Comamonadaceae	Rubrivivax	unclassified
1123057									1		1																			Bacteria	Actinobacteria	Acidimicrobiia	Acidimicrobiales	EB1017	unclassified	unclassified
4481482																	3	3					3					3		Bacteria	Actinobacteria	Actinobacteria	Actinomycetales	Microbacteriaceae	unclassified	unclassified
4444550		1	5			1	1	1	3	2	1	2																1		Bacteria	Proteobacteria	Deltaproteobacteria	Desulfuromonadales	Geobacteraceae	Geobacter	unclassified
4375292				1	1	1	1					1	4			2					13			1		1		2		Bacteria	Proteobacteria	Deltaproteobacteria	MIZ46	unclassified	unclassified	unclassified
82683				1							3																			Bacteria	Actinobacteria	Actinobacteria	Actinomycetales	Microbacteriaceae	unclassified	unclassified
267851									1			1				1												2		Bacteria	Actinobacteria	Thermoleophilia	Solirubrobacterales	Patulibacteraceae	unclassified	unclassified
4439479										1						1														Bacteria	Proteobacteria	Deltaproteobacteria	Myxococcales	Haliangiaceae	unclassified	unclassified
4454018									1		1	1																		Bacteria	Acidobacteria	DA052	Ellin6513	unclassified	unclassified	unclassified
4325081		2	2	11		4	3	7	5	2	1	2	1		2	8	44	84	92	1	25	79	11	4	26	18	39	283	45	Bacteria	Actinobacteria	Actinobacteria	Actinomycetales	unclassified	unclassified	unclassified
821712		1	1			7		1	9	4	5	5																		Bacteria	Proteobacteria	Betaproteobacteria	Methylophilales	Methylophilaceae	unclassified	unclassified
3276016						2		1				1																		Bacteria	Planctomycetes	Planctomycetia	Gemmatales	Gemmataceae	unclassified	unclassified
4377314											1	1																		Bacteria	Actinobacteria	Actinobacteria	Actinomycetales	Nocardiaceae	Nocardia	unclassified
663822												2																		Bacteria	Proteobacteria	Gammaproteobacteria	Legionellales	Coxiellaceae	Aquicella	unclassified
1138936			2			2		1			1										1							3		Bacteria	Proteobacteria	Deltaproteobacteria	Myxococcales	Polyangiaceae	unclassified	unclassified
4323733				3	1	2			1	2	1	1				2		2				4	1				4	8	4	Bacteria	Actinobacteria	Actinobacteria	Actinomycetales	Mycobacteriaceae	Mycobacterium	unclassified
332410			1							2	1	1																		Bacteria	Proteobacteria	Alphaproteobacteria	Rhizobiales	Methylocystaceae	unclassified	unclassified
1116547				1												1											1	3		Bacteria	Actinobacteria	Acidimicrobiia	Acidimicrobiales	unclassified	unclassified	unclassified
593096							1				1																			Bacteria	Proteobacteria	Alphaproteobacteria	Rhodospirillales	Acetobacteraceae	unclassified	unclassified
11358		1			1	1					1																			Bacteria	Actinobacteria	Thermoleophilia	Solirubrobacterales	Conexibacteraceae	Conexibacter	unclassified
343557				3																										Bacteria	Proteobacteria	Betaproteobacteria	Burkholderiales	Comamonadaceae	unclassified	unclassified
614651				8														7	2		5	3			16	2				Bacteria	Proteobacteria	Alphaproteobacteria	Rhizobiales	Rhizobiaceae	unclassified	unclassified
259155																2														Bacteria	WS3	PRR-12	Sediment-1	PRR-10	unclassified	unclassified
159560				29									1			46	18	26	7		11	38	22	1	38	3	17	53	16	Bacteria	Bacteroidetes	Sphingobacteriia	Sphingobacteriales	unclassified	unclassified	unclassified
131787																3						1	2							Bacteria	Proteobacteria	Alphaproteobacteria	Rhizobiales	unclassified	unclassified	unclassified
4297239									1		1	2				1														Bacteria	Acidobacteria	DA052	Ellin6513	unclassified	unclassified	unclassified
2232179																	1											2		Bacteria	Acidobacteria	Solibacteres	Solibacterales	unclassified	unclassified	unclassified
4422848			1		3	4	4	5	3	3	7	6																		Bacteria	Proteobacteria	Betaproteobacteria	unclassified	unclassified	unclassified	unclassified
22253				2												1	1		3	3		2					5	2	7	Bacteria	Proteobacteria	Gammaproteobacteria	Legionellales	Coxiellaceae	unclassified	unclassified
4378776		2	5	5	1					1		2			1	11	8	4	2		65	2	38	3	9	3	12	9	6	Bacteria	Proteobacteria	Alphaproteobacteria	Rhizobiales	Hyphomicrobiaceae	Devosia	unclassified
807799		1			1				1	1	1																			Bacteria	Proteobacteria	Alphaproteobacteria	unclassified	unclassified	unclassified	unclassified
4445550						2			1	1									1											Bacteria	Actinobacteria	Actinobacteria	Actinomycetales	Microbacteriaceae	Frigoribacterium	unclassified
4361133					1	1																								Bacteria	Acidobacteria	Acidobacteria-6	iii1-15	unclassified	unclassified	unclassified
750263			5	4		1		2		1	1	1				1	2	2				5	8			3	6	1	1	Bacteria	Proteobacteria	Alphaproteobacteria	Rhizobiales	unclassified	unclassified	unclassified
866187			2	37						1	1		2		2	32	21	17	2			16	39	3		2	14	4	8	Bacteria	Proteobacteria	Deltaproteobacteria	Spirobacillales	unclassified	unclassified	unclassified
4463853		1	3			4					1	3																		Bacteria	Proteobacteria	Deltaproteobacteria	Desulfuromonadales	Geobacteraceae	Geobacter	unclassified
100737		1	6	3	2	1		1	1	2	2	1	1	1		24	13	24	4		26	17	14	6	44	1	17	37	8	Bacteria	Verrucomicrobia	Opitutae	Opitutales	Opitutaceae	unclassified	unclassified
545460																						1						1		Bacteria	Actinobacteria	Actinobacteria	Actinomycetales	ACK-M1	unclassified	unclassified
4339171			2					1								2					27								6	Bacteria	Bacteroidetes	Cytophagia	Cytophagales	Cytophagaceae	Flectobacillus	unclassified
249034			4	19	4	4	1	2		2	2	7	6			19	6	1	4	3	37	1	25		28	3	6	17	1	Bacteria	Proteobacteria	Alphaproteobacteria	unclassified	unclassified	unclassified	unclassified
136417			1			1			1		1																			Bacteria	Actinobacteria	Actinobacteria	Actinomycetales	unclassified	unclassified	unclassified
3116300		1			1	1		1			2																			Bacteria	Proteobacteria	Betaproteobacteria	Methylophilales	Methylophilaceae	unclassified	unclassified
683530		1		8		4			4	8	1	2	2		1	35	5	2	1	8	32	6	3	1	16	6	5	15		Bacteria	Bacteroidetes	Cytophagia	Cytophagales	Cytophagaceae	unclassified	unclassified
4406139										1		1																		Bacteria	Proteobacteria	Betaproteobacteria	unclassified	unclassified	unclassified	unclassified
896425										2		1																		Bacteria	Actinobacteria	Actinobacteria	Actinomycetales	Actinospicaceae	unclassified	unclassified
4420495																2														Bacteria	Proteobacteria	Alphaproteobacteria	unclassified	unclassified	unclassified	unclassified
4475690		1		74		1	3		1	3	3		1				1	15	5			4			23		2		1	Bacteria	Proteobacteria	Betaproteobacteria	Burkholderiales	Oxalobacteraceae	unclassified	unclassified
1783754																							6		6		2			Bacteria	Proteobacteria	Gammaproteobacteria	[Marinicellales]	[Marinicellaceae]	unclassified	unclassified
4450317			1	4													2			1		1	4		2			1		Bacteria	Proteobacteria	Betaproteobacteria	Burkholderiales	Comamonadaceae	unclassified	unclassified
4345879						4	1			2		2																		Bacteria	Acidobacteria	Solibacteres	Solibacterales	Solibacteraceae	CandidatusSolibacter	unclassified
407742			7			5	2	1	2	2	2	1							2									2		Bacteria	Proteobacteria	Alphaproteobacteria	Rhodospirillales	Acetobacteraceae	unclassified	unclassified
110215				1		1		3													1	1								Bacteria	Proteobacteria	Betaproteobacteria	Burkholderiales	Comamonadaceae	unclassified	unclassified
4254478		1	2	1	3	2	1	4	2	2	4	5						1			2		2		1					Bacteria	Proteobacteria	Betaproteobacteria	Burkholderiales	Comamonadaceae	unclassified	unclassified
4479485							1		4	3	2																			Bacteria	Proteobacteria	Alphaproteobacteria	Rhodospirillales	Rhodospirillaceae	unclassified	unclassified
4479484				3					1	1		2						1	2			1	1					2	4	Bacteria	Proteobacteria	Alphaproteobacteria	Sphingomonadales	Sphingomonadaceae	Sphingomonas	unclassified
4479483					1		1	2	2		1	1																		Bacteria	Chloroflexi	Ktedonobacteria	Ktedonobacterales	Ktedonobacteraceae	unclassified	unclassified
617099			1	2		5		1	1	3	2	1																		Bacteria	Proteobacteria	Betaproteobacteria	Burkholderiales	Oxalobacteraceae	unclassified	unclassified
509038						2																								Bacteria	Proteobacteria	Betaproteobacteria	Burkholderiales	Alcaligenaceae	unclassified	unclassified
536133			1		2			1	2	2	6	2																		Bacteria	Verrucomicrobia	[Methylacidiphilae]	Methylacidiphilales	unclassified	unclassified	unclassified
4422872				1																1	1		1		1					Bacteria	Bacteroidetes	[Saprospirae]	[Saprospirales]	Chitinophagaceae	Sediminibacterium	unclassified
921911			7			15				1		1			1	3	2					1		1		4	1	2		Bacteria	Proteobacteria	Deltaproteobacteria	MIZ46	unclassified	unclassified	unclassified
583945						1	1			1	1																			Bacteria	Verrucomicrobia	[Pedosphaerae]	[Pedosphaerales]	[Pedosphaeraceae]	Pedosphaera	unclassified
4298129										1	1																			Bacteria	Proteobacteria	Alphaproteobacteria	Rhodospirillales	Rhodospirillaceae	unclassified	unclassified
150982		1							1	1																				Bacteria	Proteobacteria	Gammaproteobacteria	Xanthomonadales	Sinobacteraceae	unclassified	unclassified
800909						1	1			2	1																			Bacteria	Planctomycetes	Planctomycetia	Gemmatales	Isosphaeraceae	Nostocoida	unclassified
801258		2	5		4	5	1	4	16	5	5	12																		Bacteria	Verrucomicrobia	[Methylacidiphilae]	Methylacidiphilales	unclassified	unclassified	unclassified
1059762			1	25		1		3		2	1	1				21	9	9	4		7	22	3	1	43	4	4	3	6	Bacteria	Proteobacteria	Gammaproteobacteria	Xanthomonadales	Sinobacteraceae	unclassified	unclassified
277727						2					1																			Bacteria	Bacteroidetes	Sphingobacteriia	Sphingobacteriales	unclassified	unclassified	unclassified
828474																			2											Bacteria	Proteobacteria	Gammaproteobacteria	Aeromonadales	Aeromonadaceae	unclassified	unclassified
569628		6	13		7	15	6	7	11	13	15	2																		Bacteria	Verrucomicrobia	[Pedosphaerae]	[Pedosphaerales]	auto67_4W	unclassified	unclassified
1120966																	1										1	1		Bacteria	Proteobacteria	Betaproteobacteria	Burkholderiales	Comamonadaceae	unclassified	unclassified
579129				16									19	1	3	47	38	3	1		11	17	13	18		12	59	55	37	Bacteria	Planctomycetes	Planctomycetia	Pirellulales	Pirellulaceae	unclassified	unclassified
753767				6																									1	Bacteria	Proteobacteria	Alphaproteobacteria	Rhodospirillales	Rhodospirillaceae	Azospirillum	unclassified
4314949				3						1	1		1			1	1	1										3		Bacteria	Proteobacteria	Deltaproteobacteria	MIZ46	unclassified	unclassified	unclassified
340714															1				1											Bacteria	Proteobacteria	Alphaproteobacteria	Rhizobiales	Aurantimonadaceae	unclassified	unclassified
2775220						1	2																							Bacteria	Bacteroidetes	Sphingobacteriia	Sphingobacteriales	unclassified	unclassified	unclassified
660211			1	6												22	2	6	3			4	7				2	28	1	Bacteria	Proteobacteria	Gammaproteobacteria	Methylococcales	Crenotrichaceae	Crenothrix	unclassified
4451152																				7										Bacteria	Bacteroidetes	Bacteroidia	Bacteroidales	Bacteroidaceae	Bacteroides	unclassified
831179			2	1				2				1						1					3		1	1				Bacteria	Proteobacteria	Betaproteobacteria	Burkholderiales	Comamonadaceae	unclassified	unclassified
4364412						1			2													1	3							Bacteria	Proteobacteria	Alphaproteobacteria	Rhodospirillales	Rhodospirillaceae	unclassified	unclassified
671445																						2								Bacteria	Proteobacteria	Alphaproteobacteria	unclassified	unclassified	unclassified	unclassified
4388819		1	1			2		1	2		5	2							1	1						1		1		Bacteria	Proteobacteria	Alphaproteobacteria	Rhizobiales	Bradyrhizobiaceae	unclassified	unclassified
755581								1	1	1		3																		Bacteria	Proteobacteria	Deltaproteobacteria	MIZ46	unclassified	unclassified	unclassified
4467399			1			1		1		2	2	1																		Bacteria	Proteobacteria	Deltaproteobacteria	Desulfuromonadales	Geobacteraceae	Geobacter	unclassified
4464847																									11			2		Bacteria	Proteobacteria	Deltaproteobacteria	Syntrophobacterales	Syntrophobacteraceae	unclassified	unclassified
648004			2	1							1																	1		Bacteria	Proteobacteria	Alphaproteobacteria	Rhodospirillales	Acetobacteraceae	unclassified	unclassified
358386				3														3				2					3	2		Bacteria	Proteobacteria	Alphaproteobacteria	Rhodospirillales	Acetobacteraceae	unclassified	unclassified
57713				7				1							1	12		2	9			3	9	1	43	6	12	3	3	Bacteria	Armatimonadetes	[Fimbriimonadia]	[Fimbriimonadales]	[Fimbriimonadaceae]	Fimbriimonas	unclassified
307622				32									8			12	14	9	3		1	17	15	1	8	5	16	21		Bacteria	Proteobacteria	Deltaproteobacteria	Myxococcales	unclassified	unclassified	unclassified
1135155		1	3			2		1		1		2																		Bacteria	Bacteroidetes	[Saprospirae]	[Saprospirales]	Chitinophagaceae	unclassified	unclassified
509629				3				1				1				6	2		3				8	2				4		Bacteria	Verrucomicrobia	[Pedosphaerae]	[Pedosphaerales]	unclassified	unclassified	unclassified
131389				2																										Bacteria	Proteobacteria	Alphaproteobacteria	Rhizobiales	Hyphomicrobiaceae	Hyphomicrobium	unclassified
808919		1				1				1	2	2				1	1		1				16	1	7			1		Bacteria	Proteobacteria	Deltaproteobacteria	Myxococcales	Polyangiaceae	unclassified	unclassified
222753																							6							Bacteria	Proteobacteria	Gammaproteobacteria	Alteromonadales	Alteromonadaceae	Cellvibrio	unclassified
4418892					1	1				1	1	1																		Bacteria	Proteobacteria	Alphaproteobacteria	Rhodospirillales	Acetobacteraceae	unclassified	unclassified
4459144			1		1						2																			Bacteria	Proteobacteria	Alphaproteobacteria	Rhodospirillales	Rhodospirillaceae	unclassified	unclassified
575014		2	1			1	1		3		3	2																		Bacteria	Bacteroidetes	Cytophagia	Cytophagales	Cytophagaceae	unclassified	unclassified
4309997				1														1										1		Bacteria	Bacteroidetes	Flavobacteriia	Flavobacteriales	Cryomorphaceae	Fluviicola	unclassified
758197				1					1							1	1											2		Bacteria	Proteobacteria	Deltaproteobacteria	MIZ46	unclassified	unclassified	unclassified
41200				3						1						3	3	2				4	5		15	1		3		Bacteria	Proteobacteria	Betaproteobacteria	Ellin6067	unclassified	unclassified	unclassified
1746395						1																	1							Bacteria	Proteobacteria	Alphaproteobacteria	Rhodobacterales	Rhodobacteraceae	unclassified	unclassified
2708428										2	1																			Bacteria	Acidobacteria	Solibacteres	Solibacterales	Solibacteraceae	CandidatusSolibacter	unclassified
1129599		5	19	2	5	27		1	14	9	8	16	4			6	3	2	1	1	1	5	1	1		9	12		4	Bacteria	Proteobacteria	Alphaproteobacteria	Sphingomonadales	Sphingomonadaceae	Blastomonas	unclassified
352392			2					2				3																		Bacteria	Proteobacteria	Gammaproteobacteria	Pseudomonadales	Moraxellaceae	Perlucidibaca	unclassified
1100082		1								3																				Bacteria	Verrucomicrobia	[Spartobacteria]	[Chthoniobacterales]	[Chthoniobacteraceae]	Ellin506	unclassified
1128978				4												1	1	2				2					2	3		Bacteria	Proteobacteria	Deltaproteobacteria	Myxococcales	unclassified	unclassified	unclassified
4434564																	1					1								Bacteria	Proteobacteria	Betaproteobacteria	Burkholderiales	Comamonadaceae	unclassified	unclassified
208293										1	1	1																		Bacteria	Proteobacteria	Alphaproteobacteria	Rhizobiales	Hyphomicrobiaceae	Rhodoplanes	unclassified
137056										1													1							Bacteria	Firmicutes	Bacilli	Bacillales	Planococcaceae	unclassified	unclassified
3990161		1									1																			Bacteria	Acidobacteria	Acidobacteriia	Acidobacteriales	Acidobacteriaceae	unclassified	unclassified
99144				13									2		1	17	8	14	9		254	12	8		153		18	25	11	Bacteria	Verrucomicrobia	[Pedosphaerae]	[Pedosphaerales]	R4-41B	unclassified	unclassified
567259				1																	5				4					Bacteria	Bacteroidetes	Cytophagia	Cytophagales	Cytophagaceae	Flectobacillus	unclassified
810198											1	2																		Bacteria	Acidobacteria	Acidobacteriia	Acidobacteriales	Acidobacteriaceae	unclassified	unclassified
4347970																		1				1	7				1	1		Bacteria	Proteobacteria	Deltaproteobacteria	Myxococcales	Haliangiaceae	unclassified	unclassified
4461581																1					2				2					Bacteria	Planctomycetes	Planctomycetia	Gemmatales	Gemmataceae	unclassified	unclassified
4473756																												2		Bacteria	Actinobacteria	Actinobacteria	Actinomycetales	Microbacteriaceae	Salinibacterium	unclassified
1087471				26							2		6		27	39	8	22	3		622	35	16	2	8	17	2	33	8	Bacteria	Bacteroidetes	Sphingobacteriia	Sphingobacteriales	unclassified	unclassified	unclassified
4458848						1	1									1													7	Bacteria	Proteobacteria	Deltaproteobacteria	Myxococcales	0319-6G20	unclassified	unclassified
1124273		3	2		7	38	2	6	7	6	6	16	1			5							2				1	1		Bacteria	Bacteroidetes	Flavobacteriia	Flavobacteriales	Flavobacteriaceae	Flavobacterium	unclassified
799069							1		1		1																			Bacteria	Actinobacteria	Actinobacteria	Actinomycetales	unclassified	unclassified	unclassified
217201		2							1	2		1																		Bacteria	Proteobacteria	Alphaproteobacteria	Rhodospirillales	Rhodospirillaceae	unclassified	unclassified
3394215				2												3	1	2				1	1			2	5	7		Bacteria	Verrucomicrobia	[Spartobacteria]	[Chthoniobacterales]	[Chthoniobacteraceae]	CandidatusXiphinematobacter	unclassified
2440017			3																											Bacteria	Bacteroidetes	Sphingobacteriia	Sphingobacteriales	unclassified	unclassified	unclassified
246691						2																								Bacteria	Proteobacteria	Betaproteobacteria	Methylophilales	Methylophilaceae	unclassified	unclassified
85393							1									1		1										1		Bacteria	Bacteroidetes	Sphingobacteriia	Sphingobacteriales	unclassified	unclassified	unclassified
4467002					1													1			12						1			Bacteria	Proteobacteria	Alphaproteobacteria	Sphingomonadales	Erythrobacteraceae	unclassified	unclassified
871009				1												2						1		1			2	1		Bacteria	Proteobacteria	Deltaproteobacteria	FAC87	unclassified	unclassified	unclassified
4334436						4		1	2	1	1	6																		Bacteria	Proteobacteria	Epsilonproteobacteria	Campylobacterales	Helicobacteraceae	Sulfuricurvum	kujiense
1107976					1	3			1																					Bacteria	Acidobacteria	Sva0725	Sva0725	unclassified	unclassified	unclassified
278140		1	1	17		3	2	1	1	1	2					6	4	5				3	28		8		3	24		Bacteria	Planctomycetes	Planctomycetia	Gemmatales	Gemmataceae	Gemmata	unclassified
331322		1			1			1	1	1		1														1	3	2	2	Bacteria	Proteobacteria	Gammaproteobacteria	Legionellales	Legionellaceae	unclassified	unclassified
119231			5	24						1	2		36		1	114	74	136	715	184	256	138	215	4	69	32	187	321	65	Bacteria	Verrucomicrobia	[Spartobacteria]	[Chthoniobacterales]	[Chthoniobacteraceae]	CandidatusXiphinematobacter	unclassified
4431178			1	6	1				1															1						Bacteria	Proteobacteria	Alphaproteobacteria	Rhizobiales	Phyllobacteriaceae	unclassified	unclassified
4035617		1	5		2		1	1			2	1					2				1	2	4		1		1		1	Bacteria	Proteobacteria	Betaproteobacteria	Burkholderiales	Comamonadaceae	unclassified	unclassified
398721		1	2			8	2			4	7	6																		Bacteria	Proteobacteria	Gammaproteobacteria	Xanthomonadales	Sinobacteraceae	unclassified	unclassified
937813						1							1																	Bacteria	Firmicutes	Clostridia	Clostridiales	[Tissierellaceae]	Anaerococcus	unclassified
5266																			1										8	Bacteria	Proteobacteria	Alphaproteobacteria	Rhizobiales	Rhizobiaceae	unclassified	unclassified
4311663			1								2	1															1			Bacteria	Proteobacteria	Betaproteobacteria	Methylophilales	Methylophilaceae	unclassified	unclassified
818395													1			1														Bacteria	OP3	PBS-25	unclassified	unclassified	unclassified	unclassified
156353			1			1		1	1	1	2	2																		Bacteria	Verrucomicrobia	[Pedosphaerae]	[Pedosphaerales]	unclassified	unclassified	unclassified
760704					1	1					2	1				3			1									1		Bacteria	Proteobacteria	Gammaproteobacteria	Legionellales	Legionellaceae	unclassified	unclassified
588961													2					2									1	1		Bacteria	Verrucomicrobia	[Spartobacteria]	[Chthoniobacterales]	[Chthoniobacteraceae]	unclassified	unclassified
4469172				2							1								7			1		1			1			Bacteria	Proteobacteria	Alphaproteobacteria	Rickettsiales	Rickettsiaceae	unclassified	unclassified
4366310			1						1			1	1			4		2				4					2	3		Bacteria	Proteobacteria	Deltaproteobacteria	Myxococcales	unclassified	unclassified	unclassified
587788				1												3		1		1		1	3				2	1		Bacteria	Armatimonadetes	[Fimbriimonadia]	[Fimbriimonadales]	[Fimbriimonadaceae]	Fimbriimonas	unclassified
814055				1									1												1			1		Bacteria	Proteobacteria	Alphaproteobacteria	Rhizobiales	unclassified	unclassified	unclassified
40205				1	1																									Bacteria	Proteobacteria	Betaproteobacteria	Burkholderiales	Comamonadaceae	unclassified	unclassified
970359			2									1	1			2		1			12	3		1			2		4	Bacteria	Proteobacteria	Alphaproteobacteria	Rhizobiales	Hyphomicrobiaceae	unclassified	unclassified
30991				29									7		3	52	38	29	1		2	15	154	4	34	13	15	64	2	Bacteria	Proteobacteria	Deltaproteobacteria	Myxococcales	Haliangiaceae	unclassified	unclassified
4434709																												4		Bacteria	Planctomycetes	Planctomycetia	Planctomycetales	Planctomycetaceae	Planctomyces	unclassified
4421203		1										1																		Bacteria	Firmicutes	Clostridia	Clostridiales	Ruminococcaceae	unclassified	unclassified
4434837			1																								1			Bacteria	Verrucomicrobia	Verrucomicrobiae	Verrucomicrobiales	Verrucomicrobiaceae	Luteolibacter	unclassified
547327				2												1		1				1	5		1			4		Bacteria	Proteobacteria	Betaproteobacteria	Burkholderiales	Comamonadaceae	unclassified	unclassified
719008						1				3	4	4																		Bacteria	Bacteroidetes	Sphingobacteriia	Sphingobacteriales	Sphingobacteriaceae	unclassified	unclassified
4443429				6									6		1	1	4	4	11	1		5	5			5	6	6	3	Bacteria	Proteobacteria	Gammaproteobacteria	Pseudomonadales	Moraxellaceae	Perlucidibaca	unclassified
611144		1	2	13	1	1	4	1	1			1	1			19	5	15	1	1		25	2		6	2	6	22	8	Bacteria	Bacteroidetes	Sphingobacteriia	Sphingobacteriales	unclassified	unclassified	unclassified
814183			3								1	1							1										1	Bacteria	Proteobacteria	Betaproteobacteria	Ellin6067	unclassified	unclassified	unclassified
4354769								1																	2		1			Bacteria	Bacteroidetes	Flavobacteriia	Flavobacteriales	Flavobacteriaceae	Flavobacterium	unclassified
4429771		31	574	17	87	224	44	118	29	42	66	11			1	2	6			1		1	12	3	1	1	5	13	1	Bacteria	Proteobacteria	Betaproteobacteria	Burkholderiales	Comamonadaceae	unclassified	unclassified
4435098		1		11									2			3	4	5	2			4	17	1	5	4	5	12	1	Bacteria	Proteobacteria	Alphaproteobacteria	Rhizobiales	Hyphomicrobiaceae	Pedomicrobium	unclassified
207125		2			1		1		1	1	2	6																		Bacteria	Verrucomicrobia	[Spartobacteria]	[Chthoniobacterales]	[Chthoniobacteraceae]	unclassified	unclassified
325906																	1	2												Bacteria	Proteobacteria	Betaproteobacteria	unclassified	unclassified	unclassified	unclassified
4402133																1			1			2	9		1		1	2		Bacteria	TM6	SJA-4	unclassified	unclassified	unclassified	unclassified
4340165					1					1		1															1	1		Bacteria	Proteobacteria	Betaproteobacteria	Burkholderiales	Comamonadaceae	unclassified	unclassified
645742				8													3	2			59	1	2		1					Bacteria	Proteobacteria	Alphaproteobacteria	Rhizobiales	Rhizobiaceae	Agrobacterium	unclassified
4466603																			2											Bacteria	Proteobacteria	Deltaproteobacteria	Syntrophobacterales	Syntrophobacteraceae	unclassified	unclassified
654531					2		1				2	2																		Bacteria	Acidobacteria	Acidobacteriia	Acidobacteriales	Koribacteraceae	CandidatusKoribacter	unclassified
4380522													1			1							1							Bacteria	Proteobacteria	Alphaproteobacteria	Rhizobiales	Hyphomicrobiaceae	unclassified	unclassified
4301762			2																											Bacteria	Proteobacteria	Gammaproteobacteria	Thiotrichales	Piscirickettsiaceae	unclassified	unclassified
287984											1												1							Bacteria	Proteobacteria	Betaproteobacteria	SBla14	unclassified	unclassified	unclassified
214306				2												1		2				1	6					4		Bacteria	Verrucomicrobia	[Spartobacteria]	[Chthoniobacterales]	[Chthoniobacteraceae]	unclassified	unclassified
843663									1		1																			Bacteria	Proteobacteria	Alphaproteobacteria	Rhizobiales	Methylocystaceae	unclassified	unclassified
1068363				31		1						1				1	1	2				5	1			2				Bacteria	Armatimonadetes	[Fimbriimonadia]	[Fimbriimonadales]	[Fimbriimonadaceae]	Fimbriimonas	unclassified
532928							1									1					2						1			Bacteria	Proteobacteria	Betaproteobacteria	Methylophilales	Methylophilaceae	unclassified	unclassified
589946				39									2			19	14	19				45	23	1	69	2	7	45	3	Bacteria	Proteobacteria	Alphaproteobacteria	Rhodobacterales	Hyphomonadaceae	unclassified	unclassified
825452				2																			2							Bacteria	Proteobacteria	Alphaproteobacteria	Rhodospirillales	unclassified	unclassified	unclassified
3198474								1				1																		Bacteria	Proteobacteria	Gammaproteobacteria	Methylococcales	Methylococcaceae	Methylomonas	unclassified
1123510																1	1										1			Bacteria	TM6	SJA-4	unclassified	unclassified	unclassified	unclassified
50466				25			1						6			12	8	13	1	5		18	21		1	5	11	27		Bacteria	Proteobacteria	Alphaproteobacteria	unclassified	unclassified	unclassified	unclassified
4477999			1		1	1		1	1		1							2								2				Bacteria	Firmicutes	Clostridia	Clostridiales	Clostridiaceae	Clostridium	unclassified
4330939							1					1																		Bacteria	Proteobacteria	Gammaproteobacteria	Xanthomonadales	Xanthomonadaceae	Luteimonas	unclassified
151176						9	2	2	7	8	11	1																		Bacteria	Proteobacteria	Alphaproteobacteria	Rhizobiales	Methylobacteriaceae	Methylobacterium	organophilum
662682				3												8			4				3		9		3	12		Bacteria	Planctomycetes	Planctomycetia	Planctomycetales	Planctomycetaceae	Planctomyces	unclassified
4309682				5									1		1	4	2	3	6		26	5	11				1	4	2	Bacteria	WPS-2	unclassified	unclassified	unclassified	unclassified	unclassified
2788507				1																		1						1		Bacteria	Planctomycetes	Planctomycetia	Planctomycetales	Planctomycetaceae	Planctomyces	unclassified
862250				1												2						1	1				1	3		Bacteria	Planctomycetes	Phycisphaerae	WD2101	unclassified	unclassified	unclassified
111797				1								1	5				1	1				3		1					3	Bacteria	Proteobacteria	Alphaproteobacteria	Rhizobiales	Rhizobiaceae	unclassified	unclassified
4401954						1												1												Bacteria	Proteobacteria	Deltaproteobacteria	Myxococcales	unclassified	unclassified	unclassified
1517344		1	1	1					1			1																		Bacteria	Proteobacteria	Betaproteobacteria	Burkholderiales	Comamonadaceae	unclassified	unclassified
4453060																			5											Bacteria	Firmicutes	Bacilli	Lactobacillales	Enterococcaceae	Enterococcus	unclassified
55494						2				1																				Bacteria	Bacteroidetes	Bacteroidia	Bacteroidales	Porphyromonadaceae	Paludibacter	unclassified
1139325			1	1	2	1		2		1					1															Bacteria	Proteobacteria	Alphaproteobacteria	BD7-3	unclassified	unclassified	unclassified
641481			1				1				1																			Bacteria	Proteobacteria	Deltaproteobacteria	Myxococcales	unclassified	unclassified	unclassified
825639				2																										Bacteria	Acidobacteria	Solibacteres	Solibacterales	unclassified	unclassified	unclassified
882028							1		1	2	2	1																	2	Bacteria	Proteobacteria	Alphaproteobacteria	Rhizobiales	Methylocystaceae	unclassified	unclassified
1023267					1					1						1														Bacteria	Proteobacteria	Deltaproteobacteria	Myxococcales	Nannocystaceae	Nannocystis	unclassified
812595			1			1	1																							Bacteria	Proteobacteria	Deltaproteobacteria	Myxococcales	unclassified	unclassified	unclassified
672587				2									16		16	1	2	3		5		1	4	14		7	6	2	7	Bacteria	Proteobacteria	Alphaproteobacteria	Rhizobiales	unclassified	unclassified	unclassified
729349		1	1	2	3		1	1	5	6	3	4				1								1				2		Bacteria	Proteobacteria	Alphaproteobacteria	Ellin329	unclassified	unclassified	unclassified
1701846			11			6	2	3	1	6	9	4																		Bacteria	Spirochaetes	Spirochaetes	Spirochaetales	Spirochaetaceae	Spirochaeta	aurantia
3700608			1			2		1				1																		Bacteria	Proteobacteria	Betaproteobacteria	Burkholderiales	unclassified	unclassified	unclassified
4420559			1	1												2							7					1		Bacteria	Actinobacteria	Thermoleophilia	Gaiellales	Gaiellaceae	unclassified	unclassified
4464602			1			1					1																			Bacteria	Actinobacteria	Actinobacteria	Actinomycetales	Nocardioidaceae	Aeromicrobium	unclassified
656342																							4							Bacteria	Firmicutes	Bacilli	Lactobacillales	Aerococcaceae	Aerococcus	unclassified
27005			1										1			2										1	2			Bacteria	Bacteroidetes	[Saprospirae]	[Saprospirales]	Chitinophagaceae	unclassified	unclassified
103580				16												11	13	11	4		19	1	88	1	93	2	3	21	11	Bacteria	Acidobacteria	Solibacteres	Solibacterales	unclassified	unclassified	unclassified
4353238							1											2	2								1	3		Bacteria	Planctomycetes	Planctomycetia	Pirellulales	Pirellulaceae	A17	unclassified
7559		1	1		1	6	3	2		2	1	3																		Bacteria	Proteobacteria	Gammaproteobacteria	Chromatiales	Chromatiaceae	unclassified	unclassified
4465584						2																	13							Bacteria	Proteobacteria	Deltaproteobacteria	Myxococcales	unclassified	unclassified	unclassified
833431						1						1																		Bacteria	Firmicutes	Clostridia	Clostridiales	Clostridiaceae	Clostridium	unclassified
4334834											1	1																		Bacteria	Actinobacteria	Acidimicrobiia	Acidimicrobiales	unclassified	unclassified	unclassified
519588		1	15	76	2	13	4	4				1	5			23	12	9	17			4	67		29	11	9	22	5	Bacteria	Planctomycetes	Planctomycetia	Gemmatales	Gemmataceae	Gemmata	unclassified
131883																									1					Bacteria	[Thermi]	Deinococci	Deinococcales	Deinococcaceae	Deinococcus	geothermalis
4426208			1			1			1	2	5	2																		Bacteria	FCPU426	unclassified	unclassified	unclassified	unclassified	unclassified
241491																					4	2			7					Bacteria	Proteobacteria	Alphaproteobacteria	Rhodospirillales	Rhodospirillaceae	unclassified	unclassified
4383166			1	1													1									1				Bacteria	Proteobacteria	Betaproteobacteria	Burkholderiales	Comamonadaceae	unclassified	unclassified
11359			1	1		1										1														Bacteria	Actinobacteria	Thermoleophilia	Solirubrobacterales	unclassified	unclassified	unclassified
242645					2																									Bacteria	Bacteroidetes	[Saprospirae]	[Saprospirales]	Chitinophagaceae	unclassified	unclassified
792045			1					1	1		1																			Bacteria	Proteobacteria	Gammaproteobacteria	Legionellales	Coxiellaceae	unclassified	unclassified
4343704			1									1																		Bacteria	Bacteroidetes	Cytophagia	Cytophagales	Cytophagaceae	unclassified	unclassified
32581						1			1																					Bacteria	Bacteroidetes	[Saprospirae]	[Saprospirales]	Chitinophagaceae	Flavisolibacter	unclassified
4402862				2								1				1														Bacteria	Planctomycetes	Planctomycetia	Gemmatales	Gemmataceae	Gemmata	unclassified
4302627										2																				Bacteria	Bacteroidetes	Sphingobacteriia	Sphingobacteriales	Sphingobacteriaceae	unclassified	unclassified
1126251			1			3					1	3																		Bacteria	Actinobacteria	Acidimicrobiia	Acidimicrobiales	unclassified	unclassified	unclassified
589233								1		4	4	3																		Bacteria	Proteobacteria	Deltaproteobacteria	Myxococcales	unclassified	unclassified	unclassified
2869502				1														1										3		Bacteria	Proteobacteria	Deltaproteobacteria	unclassified	unclassified	unclassified	unclassified
4422405		1								1	3		2			4	1						17	1	15		3	2	1	Bacteria	Actinobacteria	Actinobacteria	Actinomycetales	Micrococcaceae	Micrococcus	unclassified
748462				3		1		1	1				1			5	1	3	1	2	32	3	8		32	3	5	12		Bacteria	Bacteroidetes	[Saprospirae]	[Saprospirales]	Chitinophagaceae	Sediminibacterium	unclassified
4353654				243		1										1	2	7	11			9			116					Bacteria	Proteobacteria	Alphaproteobacteria	Rhizobiales	Rhizobiaceae	Agrobacterium	vitis
159038													3			1												3		Bacteria	Proteobacteria	Deltaproteobacteria	Bdellovibrionales	Bacteriovoracaceae	unclassified	unclassified
4393740																									2					Bacteria	Proteobacteria	Gammaproteobacteria	[Marinicellales]	[Marinicellaceae]	unclassified	unclassified
155216						3																				1				Bacteria	Acidobacteria	DA052	Ellin6513	unclassified	unclassified	unclassified
220676																1	1											2		Bacteria	Planctomycetes	Planctomycetia	Gemmatales	Isosphaeraceae	unclassified	unclassified
19930				1												1	2													Bacteria	Verrucomicrobia	Verrucomicrobiae	Verrucomicrobiales	Verrucomicrobiaceae	unclassified	unclassified
741531				23																							1			Bacteria	Proteobacteria	Alphaproteobacteria	Rhodospirillales	Rhodospirillaceae	Azospirillum	unclassified
593384			1		1																									Bacteria	Proteobacteria	Betaproteobacteria	Burkholderiales	Oxalobacteraceae	unclassified	unclassified
4396717						5			1	2		3																		Bacteria	Proteobacteria	Alphaproteobacteria	Rhizobiales	Methylobacteriaceae	Methylobacterium	unclassified
4383099																							4							Bacteria	Proteobacteria	Deltaproteobacteria	Myxococcales	OM27	unclassified	unclassified
3819514										1		1																		Bacteria	Proteobacteria	Deltaproteobacteria	Myxococcales	unclassified	unclassified	unclassified
4614			1	11		1		2					1			2	4	2	4	1		2	18				8	16		Bacteria	Proteobacteria	Alphaproteobacteria	Rhizobiales	Hyphomicrobiaceae	Pedomicrobium	unclassified
835586																			2		23					2	3			Bacteria	Proteobacteria	Gammaproteobacteria	Aeromonadales	Aeromonadaceae	unclassified	unclassified
4483034							1			1																				Bacteria	Proteobacteria	Betaproteobacteria	Burkholderiales	unclassified	unclassified	unclassified
1131874				5												6	3	1				3					1	3	4	Bacteria	Proteobacteria	Alphaproteobacteria	Rhizobiales	unclassified	unclassified	unclassified
215343								1			1																			Bacteria	Proteobacteria	Alphaproteobacteria	Ellin329	unclassified	unclassified	unclassified
4420774				1												1							1							Bacteria	Proteobacteria	Betaproteobacteria	Burkholderiales	Comamonadaceae	unclassified	unclassified
1121839		3	2		2	16	3	5	18	16	22	42																		Bacteria	Proteobacteria	Alphaproteobacteria	Rhizobiales	Methylocystaceae	unclassified	unclassified
3655114											2																			Bacteria	Acidobacteria	Acidobacteria-6	iii1-15	unclassified	unclassified	unclassified
836919			2			6																								Bacteria	Proteobacteria	Alphaproteobacteria	Rickettsiales	Rickettsiaceae	Wolbachia	WolbachiaendosymbiontofChorthippusparallelus
153442				14														2	7			1				1			2	Bacteria	Verrucomicrobia	Opitutae	Opitutales	Opitutaceae	Opitutus	unclassified
1932541			1		1			2																						Bacteria	Proteobacteria	Betaproteobacteria	Rhodocyclales	Rhodocyclaceae	unclassified	unclassified
489457				4									1			3	2		2			3	5		3	2		6		Bacteria	Proteobacteria	Alphaproteobacteria	Sphingomonadales	Sphingomonadaceae	unclassified	unclassified
1932546				1												1							1				1	1		Bacteria	Proteobacteria	Betaproteobacteria	Burkholderiales	Comamonadaceae	unclassified	unclassified
253113																													8	Bacteria	Proteobacteria	Deltaproteobacteria	NB1-j	NB1-i	unclassified	unclassified
4018589				13		5					1	1	11			21	14	14	8		23	1	25	1	32	2	8	22	1	Bacteria	Verrucomicrobia	Opitutae	Opitutales	Opitutaceae	Opitutus	unclassified
4437318				1									1			1		3			1	2	5							Bacteria	Actinobacteria	Actinobacteria	Actinomycetales	Nocardioidaceae	unclassified	unclassified
805334			1		1																	1								Bacteria	Proteobacteria	Betaproteobacteria	unclassified	unclassified	unclassified	unclassified
7543		2	1			2		3	2		1	2					1										1	1		Bacteria	Proteobacteria	Gammaproteobacteria	Chromatiales	Chromatiaceae	unclassified	unclassified
4471583		2	2		4	7	1	6	6	7	5	8				2			6								1			Bacteria	Verrucomicrobia	[Spartobacteria]	[Chthoniobacterales]	[Chthoniobacteraceae]	DA101	unclassified
236458																		1					1		1				2	Bacteria	Verrucomicrobia	[Spartobacteria]	[Chthoniobacterales]	[Chthoniobacteraceae]	unclassified	unclassified
669183																													4	Bacteria	Proteobacteria	Gammaproteobacteria	[Marinicellales]	[Marinicellaceae]	unclassified	unclassified
4460355							1			1	2																			Bacteria	Proteobacteria	Betaproteobacteria	Rhodocyclales	Rhodocyclaceae	unclassified	unclassified
4460354			3		1	3	1	1	1		1	5																		Bacteria	Proteobacteria	Betaproteobacteria	Rhodocyclales	Rhodocyclaceae	Dechloromonas	unclassified
1059681					1			2	5	7	2	5																		Bacteria	Planctomycetes	Planctomycetia	Gemmatales	Gemmataceae	unclassified	unclassified
4346000																					19									Bacteria	Proteobacteria	Alphaproteobacteria	Rhodobacterales	Rhodobacteraceae	Loktanella	unclassified
649722																									17			2		Bacteria	Proteobacteria	Deltaproteobacteria	Myxococcales	Haliangiaceae	unclassified	unclassified
90465						1										3		6				5		2		2	2	8		Bacteria	Spirochaetes	Spirochaetes	Spirochaetales	Spirochaetaceae	Spirochaeta	aurantia
141905																	2					1								Bacteria	Proteobacteria	Deltaproteobacteria	Myxococcales	unclassified	unclassified	unclassified
805980						1					1																			Bacteria	Actinobacteria	Actinobacteria	Actinomycetales	Streptosporangiaceae	unclassified	unclassified
4303858				1												2	1					1								Bacteria	Proteobacteria	Betaproteobacteria	Burkholderiales	Comamonadaceae	Leptothrix	unclassified
700402			1										1													1				Bacteria	Bacteroidetes	Flavobacteriia	Flavobacteriales	Flavobacteriaceae	Flavobacterium	columnare
4464858						1																	2		3				5	Bacteria	Proteobacteria	Betaproteobacteria	Burkholderiales	Comamonadaceae	Comamonas	unclassified
4337902																1						1	1							Bacteria	Actinobacteria	Actinobacteria	Actinomycetales	Microbacteriaceae	unclassified	unclassified
4170464		2	9	4	3	5		1	1		2	1				2	1	2			2	2	5		4		2			Bacteria	Proteobacteria	Betaproteobacteria	Burkholderiales	Comamonadaceae	unclassified	unclassified
143360				1															1		2						1			Bacteria	Proteobacteria	Epsilonproteobacteria	Campylobacterales	Helicobacteraceae	unclassified	unclassified
655879																	1					1	1				1	3		Bacteria	Armatimonadetes	[Fimbriimonadia]	[Fimbriimonadales]	[Fimbriimonadaceae]	Fimbriimonas	unclassified
592038					1	1		1		1		2																		Bacteria	Verrucomicrobia	[Spartobacteria]	[Chthoniobacterales]	[Chthoniobacteraceae]	unclassified	unclassified
49637		1		2																						1		2		Bacteria	Proteobacteria	Alphaproteobacteria	Rhizobiales	Xanthobacteraceae	Labrys	unclassified
162144									2			1																		Bacteria	Proteobacteria	Alphaproteobacteria	Sphingomonadales	Sphingomonadaceae	Novosphingobium	unclassified
668105		1		6		1		1	2	4	3	3					1	1			1	1	1				1			Bacteria	Proteobacteria	Alphaproteobacteria	Sphingomonadales	Sphingomonadaceae	Novosphingobium	unclassified
718326																										1			1	Bacteria	Proteobacteria	Alphaproteobacteria	Rhizobiales	unclassified	unclassified	unclassified
4336414				1						1	1	1																		Bacteria	Proteobacteria	Deltaproteobacteria	Desulfobacterales	Desulfobulbaceae	Desulfobulbus	unclassified
270402					1			1															2		1		2	1		Bacteria	Proteobacteria	Betaproteobacteria	Burkholderiales	Comamonadaceae	unclassified	unclassified
4314531																		1								1		2		Bacteria	Proteobacteria	Alphaproteobacteria	Rhodobacterales	Rhodobacteraceae	Rhodobacter	unclassified
4343457					1						1																			Bacteria	Proteobacteria	Gammaproteobacteria	Xanthomonadales	Xanthomonadaceae	Rhodanobacter	unclassified
4303696																					2									Bacteria	Proteobacteria	Alphaproteobacteria	Caulobacterales	Caulobacteraceae	unclassified	unclassified
141872						3		1								1	2	5			5	5					4	2		Bacteria	Proteobacteria	Gammaproteobacteria	Methylococcales	unclassified	unclassified	unclassified
826836		1		1			1				1	1																		Bacteria	Proteobacteria	Deltaproteobacteria	Desulfobacterales	Desulfobulbaceae	Desulfobulbus	unclassified
4343458		2	4			1	1	2	3	8	2	2																		Bacteria	Proteobacteria	Gammaproteobacteria	Xanthomonadales	Sinobacteraceae	unclassified	unclassified
4408129																	3		1											Bacteria	Proteobacteria	Gammaproteobacteria	Enterobacteriales	Enterobacteriaceae	Erwinia	unclassified
4299269													5			1	1	2				1	3			3	5	1	6	Bacteria	Proteobacteria	Deltaproteobacteria	Myxococcales	unclassified	unclassified	unclassified
4412141												2																		Bacteria	Proteobacteria	Gammaproteobacteria	Xanthomonadales	Xanthomonadaceae	unclassified	unclassified
155989		1	1		1		1		2	2	3	2									1									Bacteria	Proteobacteria	Gammaproteobacteria	Xanthomonadales	Sinobacteraceae	unclassified	unclassified
843469																		1				1						1		Bacteria	Proteobacteria	Betaproteobacteria	Burkholderiales	Comamonadaceae	unclassified	unclassified
4478794						1	1	1	1		1																			Bacteria	Acidobacteria	Acidobacteriia	Acidobacteriales	Koribacteraceae	unclassified	unclassified
4456518						1					1																			Bacteria	Verrucomicrobia	[Pedosphaerae]	[Pedosphaerales]	Ellin515	unclassified	unclassified
4384016				2						1	2					3	1		1				6	1		1	1			Bacteria	Proteobacteria	Betaproteobacteria	Burkholderiales	Comamonadaceae	unclassified	unclassified
1645783																1						1						3		Bacteria	Planctomycetes	Phycisphaerae	Phycisphaerales	unclassified	unclassified	unclassified
4305857				2								1						2	6									1		Bacteria	Proteobacteria	Alphaproteobacteria	Rhodospirillales	Acetobacteraceae	Roseococcus	unclassified
4467035					2																									Bacteria	Proteobacteria	Gammaproteobacteria	Aeromonadales	Aeromonadaceae	Tolumonas	unclassified
4388776		2	19	75	1	9		2	2	3	1	2	3			2	12	36		5		3	46		57		11	86	5	Bacteria	Proteobacteria	Alphaproteobacteria	Rhodospirillales	Acetobacteraceae	unclassified	unclassified
1125844						2			3		2	1				1														Bacteria	Proteobacteria	Alphaproteobacteria	Rhizobiales	Beijerinckiaceae	unclassified	unclassified
4430327				1												2	1	1									2	4		Bacteria	Planctomycetes	Planctomycetia	Planctomycetales	Planctomycetaceae	Planctomyces	unclassified
88754		1	11			3	1	2	2			2				2	2	4	1								3	7	1	Bacteria	Proteobacteria	Alphaproteobacteria	Rhodospirillales	Acetobacteraceae	unclassified	unclassified
1114448								1									1								1					Bacteria	Bacteroidetes	Flavobacteriia	Flavobacteriales	Cryomorphaceae	Fluviicola	unclassified
1124243		1	1					1																						Bacteria	Proteobacteria	Gammaproteobacteria	Methylococcales	Methylococcaceae	unclassified	unclassified
1106411											4	1																		Bacteria	Armatimonadetes	Armatimonadia	FW68	unclassified	unclassified	unclassified
4465540			1	3	1						1					1	5						14				1	5		Bacteria	Actinobacteria	Actinobacteria	Actinomycetales	Intrasporangiaceae	Knoellia	unclassified
216023							1		1		2																			Bacteria	Proteobacteria	Alphaproteobacteria	Rhodospirillales	Acetobacteraceae	unclassified	unclassified
820713				1																					1					Bacteria	Proteobacteria	Alphaproteobacteria	Sphingomonadales	Sphingomonadaceae	unclassified	unclassified
146122												2																		Bacteria	Actinobacteria	Actinobacteria	Actinomycetales	unclassified	unclassified	unclassified
809293																							2							Bacteria	Proteobacteria	Deltaproteobacteria	Myxococcales	unclassified	unclassified	unclassified
1145194				3												6	3	6	5	5		4	1		1		2	4	2	Bacteria	Proteobacteria	Gammaproteobacteria	Methylococcales	Crenotrichaceae	Crenothrix	unclassified
748865																						1					1			Bacteria	Proteobacteria	Alphaproteobacteria	unclassified	unclassified	unclassified	unclassified
4397450		1	23		13	15	7	18	3	9	4	11																		Bacteria	Proteobacteria	Gammaproteobacteria	Methylococcales	unclassified	unclassified	unclassified
4442656																2							1					3		Bacteria	Proteobacteria	Alphaproteobacteria	Rhodospirillales	Acetobacteraceae	unclassified	unclassified
275472				1														29							55			1		Bacteria	Firmicutes	Clostridia	Clostridiales	Clostridiaceae	Clostridium	unclassified
4434317									1	5								3											6	Bacteria	Proteobacteria	Gammaproteobacteria	Oceanospirillales	Oceanospirillaceae	Marinomonas	unclassified
4389358		1	1		2			1	1		1																			Bacteria	Planctomycetes	Planctomycetia	Gemmatales	Gemmataceae	unclassified	unclassified
4479989		1														2		2					5	1	1			2		Bacteria	Firmicutes	Bacilli	Lactobacillales	Streptococcaceae	Streptococcus	unclassified
4425792						1						3																		Bacteria	Actinobacteria	Actinobacteria	Actinomycetales	Streptomycetaceae	Streptomyces	unclassified
143882								1														1								Bacteria	Proteobacteria	Deltaproteobacteria	Myxococcales	OM27	unclassified	unclassified
4423471							1				1																			Bacteria	Proteobacteria	Betaproteobacteria	Rhodocyclales	Rhodocyclaceae	Dechloromonas	unclassified
156611			1			1						1																		Bacteria	Acidobacteria	Acidobacteriia	Acidobacteriales	Acidobacteriaceae	unclassified	unclassified
4325011					1											2					1		2							Bacteria	Proteobacteria	Betaproteobacteria	Burkholderiales	Comamonadaceae	unclassified	unclassified
4367782										1																	1			Bacteria	Acidobacteria	Acidobacteriia	Acidobacteriales	Acidobacteriaceae	unclassified	unclassified
1128417																						1	1					1		Bacteria	Actinobacteria	Acidimicrobiia	Acidimicrobiales	unclassified	unclassified	unclassified
555696											2																			Bacteria	Cyanobacteria	Oscillatoriophycideae	Oscillatoriales	Phormidiaceae	Phormidium	animale
156986		2		2	2		2			2	1	8						3				4						6		Bacteria	Proteobacteria	Gammaproteobacteria	Xanthomonadales	Sinobacteraceae	unclassified	unclassified
111162									1			3																		Bacteria	Planctomycetes	Phycisphaerae	WD2101	unclassified	unclassified	unclassified
105993																	1				1									Bacteria	Proteobacteria	Alphaproteobacteria	Rhizobiales	Hyphomicrobiaceae	Devosia	unclassified
285591		1						2	1		1	3																		Bacteria	Actinobacteria	Thermoleophilia	Solirubrobacterales	unclassified	unclassified	unclassified
568926												1										1								Bacteria	Bacteroidetes	Cytophagia	Cytophagales	Cytophagaceae	Hymenobacter	unclassified
841979		4	3		3	9	2	3	11	4	7	6																		Bacteria	Proteobacteria	Alphaproteobacteria	Rhodospirillales	Acetobacteraceae	unclassified	unclassified
353499																						2					2	1		Bacteria	Proteobacteria	Deltaproteobacteria	Bdellovibrionales	Bdellovibrionaceae	Bdellovibrio	unclassified
4387187			5	6	2						1	1	1			1	1	1	3		1	1	3	3	3	3		2		Bacteria	Bacteroidetes	[Saprospirae]	[Saprospirales]	Chitinophagaceae	Sediminibacterium	unclassified
4483895				359	3		7	4		1		4						133	1977	1	158	1			82	821	42	1	22	Bacteria	Proteobacteria	Gammaproteobacteria	Aeromonadales	Aeromonadaceae	unclassified	unclassified
1132285				13			1						1			8	3	7				8	31		35	2	4	36		Bacteria	Planctomycetes	Planctomycetia	Gemmatales	Gemmataceae	Gemmata	unclassified
137956						1					1																			Bacteria	Actinobacteria	Actinobacteria	Actinomycetales	Streptomycetaceae	Streptomyces	unclassified
158804						1					1													1						Bacteria	Actinobacteria	Actinobacteria	Actinomycetales	Nocardioidaceae	unclassified	unclassified
1503863					1			2		2	1	3																		Bacteria	Proteobacteria	Gammaproteobacteria	Xanthomonadales	Sinobacteraceae	Nevskia	ramosa
194242																			1						2					Bacteria	TM7	TM7-3	EW055	unclassified	unclassified	unclassified
4467810																					8				3					Bacteria	Firmicutes	Bacilli	Bacillales	Bacillaceae	Geobacillus	unclassified
4480120		3	3							1	2																			Bacteria	Proteobacteria	Deltaproteobacteria	Desulfuromonadales	Geobacteraceae	Geobacter	unclassified
4480121				1													2					1	1	2			3	4		Bacteria	Proteobacteria	Deltaproteobacteria	Myxococcales	unclassified	unclassified	unclassified
4468125								1		1	1																			Bacteria	Actinobacteria	Actinobacteria	Actinomycetales	Nocardiaceae	Rhodococcus	unclassified
4432796			3			2	1	1	1		2	3					6		5									3		Bacteria	Proteobacteria	Gammaproteobacteria	Pseudomonadales	Pseudomonadaceae	Pseudomonas	viridiflava
1918591				1						1																				Bacteria	Planctomycetes	Planctomycetia	Gemmatales	Gemmataceae	Gemmata	unclassified
4418395						5			4	3	3	3				1						1	4					2		Bacteria	Proteobacteria	Alphaproteobacteria	Rhizobiales	Methylobacteriaceae	Methylobacterium	unclassified
4045633				1					1																					Bacteria	Proteobacteria	Alphaproteobacteria	Rhizobiales	Rhizobiaceae	Agrobacterium	vitis
338140																			8	9	1									Bacteria	Proteobacteria	Gammaproteobacteria	Pseudomonadales	Pseudomonadaceae	unclassified	unclassified
541345			1		1	1	3	1		2	3	7																		Bacteria	Verrucomicrobia	[Pedosphaerae]	[Pedosphaerales]	auto67_4W	unclassified	unclassified
730204				8		1																								Bacteria	Proteobacteria	Alphaproteobacteria	Rhodospirillales	Rhodospirillaceae	Azospirillum	unclassified
1127233			1						1	2																				Bacteria	Gemmatimonadetes	Gemm-1	unclassified	unclassified	unclassified	unclassified
4442386																			1	2										Bacteria	Firmicutes	Bacilli	Bacillales	Bacillaceae	Anoxybacillus	unclassified
525171				1									1			4		3			6	2	3	1			1	3		Bacteria	Proteobacteria	Deltaproteobacteria	Bdellovibrionales	Bdellovibrionaceae	Bdellovibrio	unclassified
4380157						1										1					1		1							Bacteria	Proteobacteria	Betaproteobacteria	Methylophilales	Methylophilaceae	Methylotenera	mobilis
4373617			1					2														1								Bacteria	Proteobacteria	Gammaproteobacteria	Xanthomonadales	Sinobacteraceae	unclassified	unclassified
4386631									1																			2		Bacteria	Proteobacteria	Betaproteobacteria	Burkholderiales	Comamonadaceae	Methylibium	unclassified
925585																							2					1		Bacteria	Planctomycetes	Planctomycetia	Planctomycetales	Planctomycetaceae	Planctomyces	unclassified
154822			1			1					2																			Bacteria	Acidobacteria	DA052	Ellin6513	unclassified	unclassified	unclassified
88989					1					1		2																		Bacteria	Cyanobacteria	4C0d-2	MLE1-12	unclassified	unclassified	unclassified
751207																						1							1	Bacteria	Proteobacteria	Betaproteobacteria	Burkholderiales	Comamonadaceae	unclassified	unclassified
4332073										1														1						Bacteria	Actinobacteria	OPB41	unclassified	unclassified	unclassified	unclassified
615729			1																								1			Bacteria	Actinobacteria	Acidimicrobiia	Acidimicrobiales	unclassified	unclassified	unclassified
711776																		1				2								Bacteria	Proteobacteria	Alphaproteobacteria	Rhizobiales	Beijerinckiaceae	Beijerinckia	unclassified
4450823							1																1							Bacteria	Acidobacteria	Acidobacteriia	Acidobacteriales	Koribacteraceae	unclassified	unclassified
4456113		2	28	1	6	4	5	15	1	4	4	7	1						1									1		Bacteria	Proteobacteria	Betaproteobacteria	Burkholderiales	Comamonadaceae	unclassified	unclassified
1136141			1	5			1		2		2	1					1	3				7			5				2	Bacteria	Proteobacteria	Alphaproteobacteria	Rhodospirillales	Acetobacteraceae	Acidisoma	unclassified
4479241			1		2	1		2			1																			Bacteria	Proteobacteria	Alphaproteobacteria	Rhodospirillales	Rhodospirillaceae	Telmatospirillum	unclassified
533055		2	1	6	2	4	3	3	1	4	7	6				9	2	2	2	8		4				3	3	7	1	Bacteria	Verrucomicrobia	[Pedosphaerae]	[Pedosphaerales]	auto67_4W	unclassified	unclassified
225760			1					2		3	6	1																		Bacteria	Cyanobacteria	Oscillatoriophycideae	Oscillatoriales	Phormidiaceae	Phormidium	unclassified
4421830				1				1									1						3		1					Bacteria	Proteobacteria	Betaproteobacteria	Burkholderiales	Comamonadaceae	Methylibium	unclassified
4470402				2												1												1		Bacteria	Proteobacteria	Deltaproteobacteria	Bdellovibrionales	Bacteriovoracaceae	unclassified	unclassified
2194873		1			1																									Bacteria	Proteobacteria	Betaproteobacteria	Burkholderiales	Comamonadaceae	unclassified	unclassified
819061			1				1	1	1																					Bacteria	Verrucomicrobia	[Pedosphaerae]	[Pedosphaerales]	auto67_4W	unclassified	unclassified
206514							1			1	3																			Bacteria	Proteobacteria	Alphaproteobacteria	Ellin329	unclassified	unclassified	unclassified
2194877				1																						1				Bacteria	Proteobacteria	Betaproteobacteria	Burkholderiales	Comamonadaceae	unclassified	unclassified
1106090		1	1	2			2	1			1	5										2								Bacteria	Proteobacteria	Alphaproteobacteria	Ellin329	unclassified	unclassified	unclassified
282360																											1		2	Bacteria	Actinobacteria	Actinobacteria	Actinomycetales	Corynebacteriaceae	Corynebacterium	unclassified
4401307									1	1																				Bacteria	Proteobacteria	Alphaproteobacteria	Rhizobiales	Hyphomicrobiaceae	Rhodoplanes	unclassified
4455982																							1					1		Bacteria	Actinobacteria	Actinobacteria	Actinomycetales	Microbacteriaceae	Cryocola	unclassified
546919										1	1																			Bacteria	Proteobacteria	Gammaproteobacteria	Xanthomonadales	Sinobacteraceae	Nevskia	unclassified
74685			2	5		1				1															6			1		Bacteria	Proteobacteria	Betaproteobacteria	Burkholderiales	Comamonadaceae	unclassified	unclassified
4365307		1				1	1		1		1	5																		Bacteria	Proteobacteria	Alphaproteobacteria	unclassified	unclassified	unclassified	unclassified
4361862									1		1																			Bacteria	Actinobacteria	Acidimicrobiia	Acidimicrobiales	unclassified	unclassified	unclassified
4478861			1	1		3	1			1	2	1		3			1		5	3	1	2	4	2				2	96	Bacteria	Proteobacteria	Gammaproteobacteria	Pseudomonadales	Pseudomonadaceae	Pseudomonas	unclassified
89212		1	1			8	1		9	15	8	5					1													Bacteria	Proteobacteria	Alphaproteobacteria	Sphingomonadales	Sphingomonadaceae	Novosphingobium	unclassified
1018733																						1						1		Bacteria	Bacteroidetes	[Saprospirae]	[Saprospirales]	Saprospiraceae	unclassified	unclassified
1011380								1	1	2	1																			Bacteria	Actinobacteria	Thermoleophilia	Solirubrobacterales	Conexibacteraceae	unclassified	unclassified
4339358			5	4	3	11		2	3	1	3	6	2			1	1	8	12	2	212	9	12	3	6	5	8	1	2	Bacteria	Proteobacteria	Alphaproteobacteria	Caulobacterales	Caulobacteraceae	unclassified	unclassified
570864									1			1																		Bacteria	Verrucomicrobia	[Spartobacteria]	[Chthoniobacterales]	[Chthoniobacteraceae]	CandidatusXiphinematobacter	unclassified
5808				3						1		1				3	5	1	2			2	1			2	1	6		Bacteria	Proteobacteria	Alphaproteobacteria	Rhodobacterales	Rhodobacteraceae	Amaricoccus	unclassified
352211							1							1																Bacteria	Proteobacteria	Alphaproteobacteria	Sphingomonadales	Sphingomonadaceae	Novosphingobium	unclassified
643362					2																									Bacteria	Firmicutes	Clostridia	Clostridiales	Clostridiaceae	Clostridium	unclassified
819663		2				1			1												1									Bacteria	Proteobacteria	Alphaproteobacteria	Rhizobiales	Hyphomicrobiaceae	Rhodoplanes	unclassified
890930			1			4	1		2	3																				Bacteria	Proteobacteria	Alphaproteobacteria	Rhodospirillales	Acetobacteraceae	unclassified	unclassified
897662				1	1				1			1																		Bacteria	Verrucomicrobia	[Spartobacteria]	[Chthoniobacterales]	[Chthoniobacteraceae]	CandidatusXiphinematobacter	unclassified
247980						1			1			1																		Bacteria	Proteobacteria	Gammaproteobacteria	Xanthomonadales	Sinobacteraceae	unclassified	unclassified
2429852			1	2	1			1		1						3		2				1	5				2	2		Bacteria	Proteobacteria	Alphaproteobacteria	Caulobacterales	Caulobacteraceae	unclassified	unclassified
4358275					1	3	2		1	3	6	1									1									Bacteria	Verrucomicrobia	[Spartobacteria]	[Chthoniobacterales]	[Chthoniobacteraceae]	CandidatusXiphinematobacter	unclassified
4019171					2																									Bacteria	Acidobacteria	Acidobacteria-5	unclassified	unclassified	unclassified	unclassified
305406																							2							Bacteria	Proteobacteria	Betaproteobacteria	Burkholderiales	Comamonadaceae	unclassified	unclassified
209577		1			2							1																		Bacteria	Proteobacteria	Alphaproteobacteria	Ellin329	unclassified	unclassified	unclassified
4331511												1				2		1					2							Bacteria	Proteobacteria	Alphaproteobacteria	Rhizobiales	Hyphomicrobiaceae	Hyphomicrobium	unclassified
209573			1															1												Bacteria	Bacteroidetes	[Saprospirae]	[Saprospirales]	unclassified	unclassified	unclassified
1939004			1			4						2	1				1						3							Bacteria	Proteobacteria	Betaproteobacteria	Burkholderiales	Comamonadaceae	unclassified	unclassified
4369229							1				1																			Bacteria	Proteobacteria	Betaproteobacteria	Burkholderiales	Oxalobacteraceae	Cupriavidus	unclassified
4047524				17												5	5	12	1	4		14	27	1		1	9	23		Bacteria	Planctomycetes	Phycisphaerae	WD2101	unclassified	unclassified	unclassified
223003										1		1																		Bacteria	Proteobacteria	Deltaproteobacteria	Myxococcales	unclassified	unclassified	unclassified
4416974											2	3							1											Bacteria	Proteobacteria	Deltaproteobacteria	Syntrophobacterales	Syntrophobacteraceae	unclassified	unclassified
499851						1		1	1			1																		Bacteria	Proteobacteria	Gammaproteobacteria	Legionellales	Legionellaceae	Legionella	unclassified
128429				5												3					1						1	7		Bacteria	Proteobacteria	Gammaproteobacteria	Methylococcales	Methylococcaceae	unclassified	unclassified
518302																2														Bacteria	Proteobacteria	Alphaproteobacteria	Rhodobacterales	Rhodobacteraceae	unclassified	unclassified
157059				5															6	2			6		33	1	2	1		Bacteria	Proteobacteria	Alphaproteobacteria	Sphingomonadales	Sphingomonadaceae	Zymomonas	unclassified
4371107			1		4	2	3		5	3	4	6																		Bacteria	Actinobacteria	Thermoleophilia	Solirubrobacterales	Conexibacteraceae	Conexibacter	unclassified
129337					1						2																			Bacteria	Proteobacteria	Alphaproteobacteria	Rhodospirillales	Rhodospirillaceae	Telmatospirillum	siberiense
4032624		3	4	2	3	7	1	4	3	3	4	1				2		3				1						2		Bacteria	Verrucomicrobia	[Pedosphaerae]	[Pedosphaerales]	auto67_4W	unclassified	unclassified
883548																			2			2								Bacteria	Proteobacteria	Gammaproteobacteria	Xanthomonadales	Sinobacteraceae	unclassified	unclassified
4471067		1		8		2	1		1		1	2	2			7	4	1	1		7		4		3	2	1	2	2	Bacteria	Proteobacteria	Alphaproteobacteria	Rhizobiales	Rhizobiaceae	Agrobacterium	unclassified
1855596							1	2																						Bacteria	Proteobacteria	Betaproteobacteria	Burkholderiales	Comamonadaceae	unclassified	unclassified
4441345				1		1																							1	Bacteria	Proteobacteria	Betaproteobacteria	Burkholderiales	Comamonadaceae	unclassified	unclassified
154314		1	1	2	2	5	1	1	3		7	5				7		1	1				4			1	1	6		Bacteria	Proteobacteria	Alphaproteobacteria	Rhodospirillales	Acetobacteraceae	unclassified	unclassified
3951713								1				1				1														Bacteria	Proteobacteria	Betaproteobacteria	Burkholderiales	Comamonadaceae	unclassified	unclassified
807260						2																								Bacteria	Planctomycetes	Planctomycetia	Pirellulales	Pirellulaceae	unclassified	unclassified
4481131																							8							Bacteria	Firmicutes	Clostridia	Clostridiales	Ruminococcaceae	Faecalibacterium	prausnitzii
4423410						1																			1					Bacteria	Proteobacteria	Alphaproteobacteria	Sphingomonadales	Sphingomonadaceae	Sphingomonas	unclassified
1112650					1							1																		Bacteria	Proteobacteria	Alphaproteobacteria	Rhodospirillales	Rhodospirillaceae	unclassified	unclassified
228936		2	11	1	1	3	4	4	1	2		2				1														Bacteria	Proteobacteria	Alphaproteobacteria	Rhizobiales	Methylocystaceae	unclassified	unclassified
740940		6	19		22	22	12	16	24	14	25	3																		Bacteria	Proteobacteria	Betaproteobacteria	Burkholderiales	Oxalobacteraceae	unclassified	unclassified
164822																			1							1				Bacteria	Proteobacteria	Gammaproteobacteria	Aeromonadales	Aeromonadaceae	unclassified	unclassified
512701		1									1																			Bacteria	Planctomycetes	Planctomycetia	Planctomycetales	Planctomycetaceae	Planctomyces	unclassified
32348		1				1				1																				Bacteria	Proteobacteria	Alphaproteobacteria	Rhodospirillales	Acetobacteraceae	unclassified	unclassified
1104864				6	1	1			3	1						4	3	5			57	3	5					9		Bacteria	Armatimonadetes	[Fimbriimonadia]	[Fimbriimonadales]	[Fimbriimonadaceae]	Fimbriimonas	unclassified
232282			1	2		1																1						5		Bacteria	Proteobacteria	Alphaproteobacteria	Rhizobiales	Rhodobiaceae	Afifella	unclassified
4370747						8				2																				Bacteria	Proteobacteria	Gammaproteobacteria	Pseudomonadales	Pseudomonadaceae	Pseudomonas	viridiflava
4362306																					1		1							Bacteria	Proteobacteria	Alphaproteobacteria	Rhizobiales	unclassified	unclassified	unclassified
128171															1		1						2				1			Bacteria	Proteobacteria	Betaproteobacteria	Burkholderiales	Comamonadaceae	unclassified	unclassified
1131789		1	12			2	1	1				3				1	1	1					4		1		1	1		Bacteria	Proteobacteria	Betaproteobacteria	Burkholderiales	Comamonadaceae	unclassified	unclassified
369261																							1		18					Bacteria	Proteobacteria	Deltaproteobacteria	Desulfuromonadales	Desulfuromonadaceae	unclassified	unclassified
831393																													6	Bacteria	Actinobacteria	Actinobacteria	Actinomycetales	Dermacoccaceae	Dermacoccus	unclassified
250238		1													3															Bacteria	Cyanobacteria	Oscillatoriophycideae	Oscillatoriales	Phormidiaceae	Phormidium	animale
821725					1				1			1																		Bacteria	Proteobacteria	Gammaproteobacteria	Legionellales	Coxiellaceae	Aquicella	unclassified
773575				1																		2								Bacteria	Bacteroidetes	[Saprospirae]	[Saprospirales]	Saprospiraceae	unclassified	unclassified
4426207			3		2	6		3		2	2	2																		Bacteria	Proteobacteria	Alphaproteobacteria	Caulobacterales	Caulobacteraceae	Asticcacaulis	unclassified
1058761				1												1												1		Bacteria	Proteobacteria	Deltaproteobacteria	MIZ46	unclassified	unclassified	unclassified
4312335			1	1			1																				1	1	1	Bacteria	Proteobacteria	Betaproteobacteria	Burkholderiales	Comamonadaceae	Rubrivivax	unclassified
1110065			1	3						1						2	1					1	2			1	2	2		Bacteria	Proteobacteria	Betaproteobacteria	Burkholderiales	Comamonadaceae	Rubrivivax	unclassified
4344099								1		2																				Bacteria	Planctomycetes	Planctomycetia	Gemmatales	Gemmataceae	Gemmata	unclassified
619454									1	1																				Bacteria	Chloroflexi	Anaerolineae	envOPS12	unclassified	unclassified	unclassified
577299									2																					Bacteria	Acidobacteria	DA052	Ellin6513	unclassified	unclassified	unclassified
4349834					1					1		3																		Bacteria	Verrucomicrobia	[Spartobacteria]	[Chthoniobacterales]	[Chthoniobacteraceae]	CandidatusXiphinematobacter	unclassified
99384							1	1																						Bacteria	Proteobacteria	Betaproteobacteria	Rhodocyclales	Rhodocyclaceae	Dechloromonas	unclassified
219243		3	38	5	1	3	5	5	1	1	1	5	1			3	3	5			12	3	3				4	6		Bacteria	Bacteroidetes	Sphingobacteriia	Sphingobacteriales	unclassified	unclassified	unclassified
1145745			1				1	1		1	2													1						Bacteria	Acidobacteria	Acidobacteriia	Acidobacteriales	Acidobacteriaceae	unclassified	unclassified
2685346				2								1				3	2	2		1		2			3		6	6		Bacteria	Bacteroidetes	Sphingobacteriia	Sphingobacteriales	unclassified	unclassified	unclassified
849836						1						3																2		Bacteria	Proteobacteria	Alphaproteobacteria	Rhizobiales	Hyphomicrobiaceae	Rhodoplanes	unclassified
3480259				1										1									4		24			1		Bacteria	Bacteroidetes	Cytophagia	Cytophagales	Cytophagaceae	Emticicia	unclassified
3802893									1	1	1																			Bacteria	Proteobacteria	Betaproteobacteria	MND1	unclassified	unclassified	unclassified
4398173			1		1			1										2									1	1	8	Bacteria	Proteobacteria	Deltaproteobacteria	Myxococcales	0319-6G20	unclassified	unclassified
4472112		7	3	2	5	6	4	3	4	2	12	16				1		1	2			1			12			2	8	Bacteria	Proteobacteria	Betaproteobacteria	Burkholderiales	Comamonadaceae	unclassified	unclassified
4449013				2														2	21	1	2					18				Bacteria	Proteobacteria	Gammaproteobacteria	Aeromonadales	Aeromonadaceae	unclassified	unclassified
220025			3			3	1			5	1	4																		Bacteria	Proteobacteria	Deltaproteobacteria	Myxococcales	Myxococcaceae	unclassified	unclassified
250050												2																		Bacteria	Proteobacteria	Deltaproteobacteria	Myxococcales	unclassified	unclassified	unclassified
574297																		1							5					Bacteria	Proteobacteria	Alphaproteobacteria	Rhodospirillales	Rhodospirillaceae	Phaeospirillum	fulvum
891150			2		1					3	3																			Bacteria	Cyanobacteria	Oscillatoriophycideae	Chroococcales	unclassified	unclassified	unclassified
4444046				1																								1		Bacteria	Actinobacteria	Acidimicrobiia	Acidimicrobiales	unclassified	unclassified	unclassified
1006099			1									1																		Bacteria	Bacteroidetes	Sphingobacteriia	Sphingobacteriales	unclassified	unclassified	unclassified
4311005									2																					Bacteria	Proteobacteria	Betaproteobacteria	Burkholderiales	Burkholderiaceae	Burkholderia	unclassified
270180								1				1													1			1		Bacteria	Verrucomicrobia	[Spartobacteria]	[Chthoniobacterales]	[Chthoniobacteraceae]	Chthoniobacter	unclassified
927367										1		2																		Bacteria	Actinobacteria	Thermoleophilia	Solirubrobacterales	unclassified	unclassified	unclassified
160337										1		1																		Bacteria	Actinobacteria	Actinobacteria	Actinomycetales	Frankiaceae	unclassified	unclassified
4245392																1								1	1		1			Bacteria	Proteobacteria	Alphaproteobacteria	Rhodobacterales	Rhodobacteraceae	Paracoccus	unclassified
513640			1	1			2				1					1		3				5			5			1		Bacteria	Proteobacteria	Alphaproteobacteria	Rhodospirillales	Acetobacteraceae	unclassified	unclassified
99774					1													1												Bacteria	Bacteroidetes	Flavobacteriia	Flavobacteriales	Flavobacteriaceae	Flavobacterium	unclassified
4323609		2	9		6	11	4	5	3	9	18	11												1		1				Bacteria	Proteobacteria	Betaproteobacteria	Rhodocyclales	Rhodocyclaceae	Dechloromonas	unclassified
347524			1	22					1				1	1		2	16	12				7	74		6	4	2	5		Bacteria	Proteobacteria	Deltaproteobacteria	Myxococcales	Polyangiaceae	unclassified	unclassified
357011				5								2				5		5	3			5	11		6	1	3	1		Bacteria	Proteobacteria	Alphaproteobacteria	Rhodospirillales	Rhodospirillaceae	unclassified	unclassified
529635			6		7							1																		Bacteria	Proteobacteria	Gammaproteobacteria	Methylococcales	Crenotrichaceae	Crenothrix	unclassified
780476																													12	Bacteria	Bacteroidetes	[Saprospirae]	[Saprospirales]	Saprospiraceae	unclassified	unclassified
549969			1							1																				Bacteria	Proteobacteria	Alphaproteobacteria	Rhodospirillales	Rhodospirillaceae	unclassified	unclassified
4415093																							1				1	1	1	Bacteria	Actinobacteria	Acidimicrobiia	Acidimicrobiales	Microthrixaceae	unclassified	unclassified
4422320							1		1																					Bacteria	TM6	SJA-4	unclassified	unclassified	unclassified	unclassified
4422321		1	1				2			2	3							4			1		1		3	1	1	2	1	Bacteria	Proteobacteria	Betaproteobacteria	Burkholderiales	Comamonadaceae	unclassified	unclassified
534316				4																		1			3					Bacteria	Proteobacteria	Alphaproteobacteria	Sphingomonadales	Sphingomonadaceae	Sphingobium	unclassified
1026261					1	2		1																						Bacteria	Proteobacteria	Deltaproteobacteria	Myxococcales	unclassified	unclassified	unclassified
2881877		2	7	2	1	1		2	1							1	1	2			4		2		1		2	3		Bacteria	Proteobacteria	Betaproteobacteria	Burkholderiales	Comamonadaceae	Rubrivivax	unclassified
565425			1	4	1	1					1	2	2						2				1				2			Bacteria	Bacteroidetes	Flavobacteriia	Flavobacteriales	Flavobacteriaceae	Flavobacterium	unclassified
986752																						3	2		2	1	2	1		Bacteria	Proteobacteria	Alphaproteobacteria	Rhodospirillales	Rhodospirillaceae	unclassified	unclassified
1139057																					46									Bacteria	Chloroflexi	Chloroflexi	AKIW781	unclassified	unclassified	unclassified
542933						1			1		1							1												Bacteria	Actinobacteria	Acidimicrobiia	Acidimicrobiales	EB1017	unclassified	unclassified
4446565								1				1																		Bacteria	Bacteroidetes	[Saprospirae]	[Saprospirales]	Chitinophagaceae	unclassified	unclassified
586907																					21									Bacteria	Cyanobacteria	Oscillatoriophycideae	Oscillatoriales	Phormidiaceae	Planktothrix	unclassified
1565317																					1									Bacteria	Firmicutes	Bacilli	Bacillales	Bacillaceae	Geobacillus	unclassified
58374				17												6	3	2		2	13	1	14		25	2	3	11		Bacteria	Bacteroidetes	[Saprospirae]	[Saprospirales]	Chitinophagaceae	Sediminibacterium	unclassified
1076668																1	1													Bacteria	Firmicutes	Bacilli	Lactobacillales	Aerococcaceae	unclassified	unclassified
4431110			2				2		1								1													Bacteria	Proteobacteria	Alphaproteobacteria	Rhodospirillales	Acetobacteraceae	unclassified	unclassified
4473645		2	13		6	16	3	5	8	8	6	5										1		1			1			Bacteria	Proteobacteria	Betaproteobacteria	Burkholderiales	Oxalobacteraceae	unclassified	unclassified
4041568									19			1																		Bacteria	Actinobacteria	Actinobacteria	Actinomycetales	Micromonosporaceae	unclassified	unclassified
539570				1														1										1		Bacteria	Acidobacteria	Acidobacteria-6	iii1-15	mb2424	unclassified	unclassified
4426972																							2							Bacteria	Bacteroidetes	Sphingobacteriia	Sphingobacteriales	Sphingobacteriaceae	Pedobacter	unclassified
828284																			3		2									Bacteria	Proteobacteria	Gammaproteobacteria	Aeromonadales	Aeromonadaceae	unclassified	unclassified
4466647		4	15	3	9	22	4	15	13	19	24	31						1	1		3		1				1			Bacteria	Proteobacteria	Betaproteobacteria	Burkholderiales	Oxalobacteraceae	unclassified	unclassified
4469355		5	9	9	14	17	5	6	2	6	5	7	5	1	1	4	6	4	6	1	1	6	5	3	3	8	9	4	1	Bacteria	Proteobacteria	Betaproteobacteria	Burkholderiales	Comamonadaceae	Acidovorax	unclassified
4458959																					12									Bacteria	Firmicutes	Clostridia	Clostridiales	Veillonellaceae	Veillonella	parvula
4367778			1			1		2			1	1											1		4					Bacteria	Proteobacteria	Alphaproteobacteria	Rhodospirillales	Rhodospirillaceae	unclassified	unclassified
775023										1						1									1			1		Bacteria	Gemmatimonadetes	Gemmatimonadetes	Gemmatimonadales	Gemmatimonadaceae	Gemmatimonas	unclassified
824076				1																							1			Bacteria	Proteobacteria	Gammaproteobacteria	Methylococcales	Methylococcaceae	unclassified	unclassified
4468331																1	4					3	1				2	3		Bacteria	Verrucomicrobia	Verrucomicrobiae	Verrucomicrobiales	Verrucomicrobiaceae	Prosthecobacter	debontii
3931106																									21					Bacteria	Proteobacteria	Gammaproteobacteria	[Marinicellales]	[Marinicellaceae]	unclassified	unclassified
4391549		1	1			1						1																		Bacteria	Bacteroidetes	Sphingobacteriia	Sphingobacteriales	Sphingobacteriaceae	unclassified	unclassified
2193695				5									1			9	5	3	2				7	1		2	1	4		Bacteria	Planctomycetes	Planctomycetia	Pirellulales	Pirellulaceae	unclassified	unclassified
2193694						2					1					1														Bacteria	Proteobacteria	Betaproteobacteria	Methylophilales	Methylophilaceae	unclassified	unclassified
533232			2			1				1	1																			Bacteria	Proteobacteria	Betaproteobacteria	Rhodocyclales	Rhodocyclaceae	unclassified	unclassified
841943						1				1																				Bacteria	Bacteroidetes	Bacteroidia	Bacteroidales	Porphyromonadaceae	Paludibacter	unclassified
3430519			1			3	2	2		1	1	2	1																	Bacteria	Proteobacteria	Deltaproteobacteria	Myxococcales	Myxococcaceae	Anaeromyxobacter	unclassified
3833747		7	7		4	13		2	4	6	3	8					1													Bacteria	Bacteroidetes	Sphingobacteriia	Sphingobacteriales	Sphingobacteriaceae	unclassified	unclassified
1127531																			3		2					1				Bacteria	Proteobacteria	Gammaproteobacteria	Aeromonadales	Aeromonadaceae	unclassified	unclassified
4313865																							1					1		Bacteria	Proteobacteria	Betaproteobacteria	Burkholderiales	Comamonadaceae	unclassified	unclassified
4377341		1	7		1	4		1	3	4	6	1	1			1		1				1	1					1	1	Bacteria	Proteobacteria	Alphaproteobacteria	Rhodospirillales	Rhodospirillaceae	unclassified	unclassified
4310019								2	1			1																		Bacteria	Proteobacteria	Alphaproteobacteria	Rhizobiales	Hyphomicrobiaceae	Rhodoplanes	unclassified
4388687				1								1																		Bacteria	Proteobacteria	Alphaproteobacteria	Rhizobiales	unclassified	unclassified	unclassified
1118393				3												2	1	3			8	1	7	1			1	5		Bacteria	Gemmatimonadetes	Gemm-1	unclassified	unclassified	unclassified	unclassified
546434				2												3						1					3	2	2	Bacteria	Proteobacteria	Betaproteobacteria	Burkholderiales	Burkholderiaceae	unclassified	unclassified
827300		1						1		3	1	1														1		2		Bacteria	Proteobacteria	Deltaproteobacteria	Myxococcales	0319-6G20	unclassified	unclassified
796865			2	3		2	1	2				1	1			1	1	4	1			4	6				4	16		Bacteria	Proteobacteria	Betaproteobacteria	Burkholderiales	Comamonadaceae	Methylibium	unclassified
4366579				4			1									1	2	1				1	7		4		3	3		Bacteria	Proteobacteria	Deltaproteobacteria	Myxococcales	unclassified	unclassified	unclassified
4294964																							1				1	1		Bacteria	Proteobacteria	Betaproteobacteria	Burkholderiales	Comamonadaceae	unclassified	unclassified
1107170																		1			1									Bacteria	Cyanobacteria	Oscillatoriophycideae	Oscillatoriales	Phormidiaceae	Planktothrix	unclassified
2867533						1					1																			Bacteria	Verrucomicrobia	[Spartobacteria]	[Chthoniobacterales]	[Chthoniobacteraceae]	CandidatusXiphinematobacter	unclassified
814145						1				1		1																		Bacteria	Proteobacteria	Alphaproteobacteria	Rhizobiales	Methylocystaceae	unclassified	unclassified
815498					2							2				1												2		Bacteria	Actinobacteria	Actinobacteria	Actinomycetales	Mycobacteriaceae	Mycobacterium	unclassified
1108658					1							1																		Bacteria	Actinobacteria	Actinobacteria	Actinomycetales	Frankiaceae	unclassified	unclassified
359891		1	4	17		3	6				1		1		1	12	18	14	2			19	4	1	9		6	16	3	Bacteria	Proteobacteria	Alphaproteobacteria	Rhodospirillales	Acetobacteraceae	unclassified	unclassified
4418161																				6										Bacteria	Proteobacteria	Deltaproteobacteria	Desulfobacterales	Desulfobacteraceae	Desulfococcus	unclassified
1135983			1		1			1		2																				Bacteria	Acidobacteria	Acidobacteriia	Acidobacteriales	Acidobacteriaceae	unclassified	unclassified
224790						3		1																						Bacteria	Planctomycetes	Planctomycetia	Pirellulales	Pirellulaceae	unclassified	unclassified
343608			5				1	4															1			1		2		Bacteria	Proteobacteria	Betaproteobacteria	Burkholderiales	Comamonadaceae	unclassified	unclassified
92490						1															1									Bacteria	Proteobacteria	Alphaproteobacteria	Sphingomonadales	Sphingomonadaceae	Novosphingobium	unclassified
156886						6	2		3	6	1	4																		Bacteria	Proteobacteria	Alphaproteobacteria	Ellin329	unclassified	unclassified	unclassified
4461996						3		1			2	1																		Bacteria	Proteobacteria	Alphaproteobacteria	Rhodospirillales	Rhodospirillaceae	unclassified	unclassified
4442910				1									2			2		2				1			23			3		Bacteria	Actinobacteria	Actinobacteria	Actinomycetales	Microbacteriaceae	unclassified	unclassified
1100261																													8	Bacteria	Bacteroidetes	[Rhodothermi]	[Rhodothermales]	[Balneolaceae]	KSA1	unclassified
606431												1	1																	Bacteria	Elusimicrobia	Elusimicrobia	Elusimicrobiales	unclassified	unclassified	unclassified
151682		1	1		4	12	3	1	3	1	6	1																		Bacteria	Verrucomicrobia	[Pedosphaerae]	[Pedosphaerales]	[Pedosphaeraceae]	Pedosphaera	unclassified
304212		7	26	11	3	8	7	7	2	1		2				4	1	3	1				1				7	8		Bacteria	Proteobacteria	Alphaproteobacteria	Rhizobiales	unclassified	unclassified	unclassified
156401			1							1		3																		Bacteria	Bacteroidetes	Sphingobacteriia	Sphingobacteriales	Sphingobacteriaceae	unclassified	unclassified
77498				4									5			2		5	3		19	5		1		1	2			Bacteria	Bacteroidetes	Cytophagia	Cytophagales	Cytophagaceae	unclassified	unclassified
815925		3	27		38	42	27	67	7	1	31	25																		Bacteria	Proteobacteria	Gammaproteobacteria	Methylococcales	Methylococcaceae	Methylomonas	unclassified
219175				1									1			1	1	3					6		1		1	3		Bacteria	Proteobacteria	Alphaproteobacteria	Sphingomonadales	Sphingomonadaceae	Sphingobium	unclassified
78839						2				1		1																		Bacteria	Acidobacteria	DA052	Ellin6513	unclassified	unclassified	unclassified
697714			7			8	1	1	4	1	3	2			1			1										2		Bacteria	Verrucomicrobia	Opitutae	Opitutales	Opitutaceae	unclassified	unclassified
1111636				2																										Bacteria	Proteobacteria	Betaproteobacteria	Burkholderiales	Comamonadaceae	unclassified	unclassified
4199936																							4							Bacteria	Proteobacteria	Betaproteobacteria	unclassified	unclassified	unclassified	unclassified
1108275			1															1												Bacteria	Proteobacteria	Betaproteobacteria	Burkholderiales	Comamonadaceae	unclassified	unclassified
1119609									1							2									1		3	3		Bacteria	Verrucomicrobia	[Spartobacteria]	[Chthoniobacterales]	[Chthoniobacteraceae]	CandidatusXiphinematobacter	unclassified
612405		1					1		1	2	1																			Bacteria	Acidobacteria	Acidobacteriia	Acidobacteriales	Acidobacteriaceae	unclassified	unclassified
199919		4	4		3	15	1	6	9	9	17	9				1														Bacteria	Actinobacteria	Thermoleophilia	Solirubrobacterales	unclassified	unclassified	unclassified
4235729			1			1						1																		Bacteria	Planctomycetes	Planctomycetia	Gemmatales	Gemmataceae	unclassified	unclassified
558943																											1	3		Bacteria	Proteobacteria	Deltaproteobacteria	Syntrophobacterales	Syntrophaceae	Desulfomonile	unclassified
353491			2					1	2			1											1				1			Bacteria	Proteobacteria	Betaproteobacteria	Burkholderiales	Comamonadaceae	unclassified	unclassified
95883																		1				3					3	2		Bacteria	Proteobacteria	Betaproteobacteria	Burkholderiales	Alcaligenaceae	unclassified	unclassified
3841245						1																	5							Bacteria	Actinobacteria	Actinobacteria	Actinomycetales	Corynebacteriaceae	Corynebacterium	unclassified
4385991								1								1		1					3							Bacteria	Proteobacteria	Alphaproteobacteria	Rhizobiales	unclassified	unclassified	unclassified
1134377						1																			1					Bacteria	Proteobacteria	Gammaproteobacteria	Enterobacteriales	Enterobacteriaceae	Erwinia	unclassified
4453466			3		1	3		1	1		1								1											Bacteria	Proteobacteria	Alphaproteobacteria	Sphingomonadales	Sphingomonadaceae	Sphingomonas	echinoides
977755			4			2	1			1	7	1				4		1									2			Bacteria	Proteobacteria	Betaproteobacteria	Thiobacterales	unclassified	unclassified	unclassified
616402				1														1	1						11	2				Bacteria	Proteobacteria	Alphaproteobacteria	Rhizobiales	Rhizobiaceae	Agrobacterium	unclassified
4453710		14	127	42	29	31	19	3	13	14	14	17	4		1	23	19	14	2		3	7	55	1	43	7	2	31	1	Bacteria	Proteobacteria	Betaproteobacteria	Burkholderiales	Comamonadaceae	Rubrivivax	unclassified
4479818											2																			Bacteria	Actinobacteria	Actinobacteria	Actinomycetales	Streptomycetaceae	Streptomyces	unclassified
593017																									24					Bacteria	Bacteroidetes	Sphingobacteriia	Sphingobacteriales	unclassified	unclassified	unclassified
114410				1															1									3		Bacteria	Proteobacteria	Betaproteobacteria	Burkholderiales	Alcaligenaceae	unclassified	unclassified
692711				1														2												Bacteria	Proteobacteria	Deltaproteobacteria	Myxococcales	unclassified	unclassified	unclassified
1143021		1	25	1	4	3		4		1		3				1			1		1		3		1	3		1		Bacteria	Proteobacteria	Betaproteobacteria	Burkholderiales	Comamonadaceae	unclassified	unclassified
4413869		3	74	114	2	25	6	4	2	3	8	9	19		1	146	52	71	12	24	136	74	289	14	181	28	83	137	46	Bacteria	Proteobacteria	Betaproteobacteria	Methylophilales	Methylophilaceae	Methylotenera	mobilis
845780		1	4		1	2	2	2	2	6	4	8																		Bacteria	Bacteroidetes	Sphingobacteriia	Sphingobacteriales	Sphingobacteriaceae	unclassified	unclassified
2617885				1				1															2					1		Bacteria	Planctomycetes	Planctomycetia	Gemmatales	Gemmataceae	Gemmata	unclassified
929489			2					1		1		1	1				1	1				3				1		4		Bacteria	Proteobacteria	Alphaproteobacteria	unclassified	unclassified	unclassified	unclassified
4471106																				1					1					Bacteria	Firmicutes	Bacilli	Bacillales	Bacillaceae	Anoxybacillus	kestanbolensis
5839																2														Bacteria	Proteobacteria	Alphaproteobacteria	Rhodospirillales	Rhodospirillaceae	unclassified	unclassified
4436954																	1				1	1		1						Bacteria	Proteobacteria	Alphaproteobacteria	Rhizobiales	Hyphomicrobiaceae	Devosia	unclassified
2242061				3			1	4		1						3	1		3	2	5	4	4		3	5		4	2	Bacteria	Bacteroidetes	Flavobacteriia	Flavobacteriales	Flavobacteriaceae	Flavobacterium	unclassified
616088				4					1							7	1	3	1						43	1	11	14		Bacteria	Verrucomicrobia	[Spartobacteria]	[Chthoniobacterales]	[Chthoniobacteraceae]	CandidatusXiphinematobacter	unclassified
209883					1		1				3																			Bacteria	Proteobacteria	Betaproteobacteria	Burkholderiales	Comamonadaceae	unclassified	unclassified
953084		1	1		1		1				1																			Bacteria	Proteobacteria	Gammaproteobacteria	Pseudomonadales	Moraxellaceae	unclassified	unclassified
500937			5			1		2		1																		1		Bacteria	Bacteroidetes	[Saprospirae]	[Saprospirales]	Chitinophagaceae	unclassified	unclassified
73954					1					1																				Bacteria	Proteobacteria	Deltaproteobacteria	Desulfovibrionales	Desulfovibrionaceae	Desulfovibrio	mexicanus
4375286																					1				4					Bacteria	Proteobacteria	Gammaproteobacteria	Xanthomonadales	Sinobacteraceae	unclassified	unclassified
4449458									1	1		1																		Bacteria	Proteobacteria	Gammaproteobacteria	Pseudomonadales	Moraxellaceae	Acinetobacter	unclassified
1108502		2			3	1	3	1	11	8	3	13																		Bacteria	Proteobacteria	Betaproteobacteria	Gallionellales	Gallionellaceae	Gallionella	unclassified
240501				9									1			1		5				1			22		1	2	14	Bacteria	Firmicutes	Bacilli	Bacillales	Paenibacillaceae	Paenibacillus	unclassified
177153																							3							Bacteria	Firmicutes	Clostridia	Clostridiales	unclassified	unclassified	unclassified
4298047										2																				Bacteria	Proteobacteria	Betaproteobacteria	Burkholderiales	Oxalobacteraceae	unclassified	unclassified
239206				1												1	1					1	3		23			1		Bacteria	Proteobacteria	TA18	PHOS-HD29	unclassified	unclassified	unclassified
3579424			1			1										1														Bacteria	Proteobacteria	Betaproteobacteria	Burkholderiales	Comamonadaceae	unclassified	unclassified
12074						1		1			2																			Bacteria	Actinobacteria	Actinobacteria	Actinomycetales	Streptosporangiaceae	Streptosporangium	unclassified
809894			1			2				1		5																		Bacteria	Bacteroidetes	Sphingobacteriia	Sphingobacteriales	Sphingobacteriaceae	unclassified	unclassified
1128135		1			1													1			1									Bacteria	Proteobacteria	Betaproteobacteria	Neisseriales	Neisseriaceae	unclassified	unclassified
562190			2							2	1																			Bacteria	Acidobacteria	Solibacteres	Solibacterales	Solibacteraceae	CandidatusSolibacter	unclassified
220256			2	1																										Bacteria	Proteobacteria	Deltaproteobacteria	Myxococcales	unclassified	unclassified	unclassified
4479347		29	136	247	67	65	36	43	64	75	71	81	11		3	143	66	99	11		39	96	342	5	124	18	1	333	37	Bacteria	Proteobacteria	Betaproteobacteria	Burkholderiales	Comamonadaceae	Methylibium	unclassified
4460024											1						1													Bacteria	Proteobacteria	Gammaproteobacteria	Pseudomonadales	Pseudomonadaceae	Pseudomonas	viridiflava
4483015													1			1														Bacteria	Firmicutes	Bacilli	Lactobacillales	Carnobacteriaceae	Granulicatella	unclassified
2591420					1					1		1					1												2	Bacteria	Proteobacteria	Alphaproteobacteria	Caulobacterales	Caulobacteraceae	unclassified	unclassified
1141722			2	2		2	1	3				2	2	1	1	1	2					1		3	2	4	1	6	1	Bacteria	Cyanobacteria	Synechococcophycideae	Synechococcales	Synechococcaceae	Synechococcus	unclassified
51778		1			1		1		2	1																				Bacteria	Planctomycetes	Planctomycetia	Gemmatales	Isosphaeraceae	unclassified	unclassified
3739088							1									2						1	2				2			Bacteria	Proteobacteria	Gammaproteobacteria	Legionellales	Legionellaceae	unclassified	unclassified
4294646					1	2			2	2	5	2				1	1													Bacteria	Proteobacteria	Alphaproteobacteria	Rhizobiales	Rhizobiaceae	Agrobacterium	unclassified
4319936				1																			7				1			Bacteria	Proteobacteria	Deltaproteobacteria	Myxococcales	unclassified	unclassified	unclassified
824417				12																							1	3		Bacteria	Cyanobacteria	Nostocophycideae	Nostocales	Nostocaceae	unclassified	unclassified
186867					2	38		1	1		92	1																		Bacteria	Proteobacteria	Alphaproteobacteria	Rickettsiales	Rickettsiaceae	Rickettsia	unclassified
4352076																						2					1			Bacteria	Cyanobacteria	Nostocophycideae	Nostocales	Nostocaceae	unclassified	unclassified
4405546				1			1														1									Bacteria	Proteobacteria	Betaproteobacteria	Neisseriales	Neisseriaceae	unclassified	unclassified
1094433				1					1	3	2																			Bacteria	Actinobacteria	Thermoleophilia	Gaiellales	Gaiellaceae	unclassified	unclassified
3694822				1	1											3		2											1	Bacteria	Actinobacteria	Actinobacteria	Actinomycetales	Mycobacteriaceae	Mycobacterium	unclassified
2554																		1					7				3		3	Bacteria	Bacteroidetes	[Saprospirae]	[Saprospirales]	unclassified	unclassified	unclassified
586002				2	1					1	1					3			1				2				1	8	6	Bacteria	Verrucomicrobia	[Pedosphaerae]	[Pedosphaerales]	auto67_4W	unclassified	unclassified
1123994		2	2		1			2	1	1	1	6																		Bacteria	Proteobacteria	Gammaproteobacteria	Chromatiales	Chromatiaceae	Thiodictyon	unclassified
666883			1								1					1	1											3		Bacteria	Proteobacteria	Deltaproteobacteria	Bdellovibrionales	Bdellovibrionaceae	Bdellovibrio	unclassified
4451980				3		3				3	3	2						1				3	5		5		1	4		Bacteria	Proteobacteria	Alphaproteobacteria	Rhodobacterales	Rhodobacteraceae	Rhodobacter	unclassified
4369121																						2					1	1		Bacteria	Verrucomicrobia	Verrucomicrobiae	Verrucomicrobiales	Verrucomicrobiaceae	unclassified	unclassified
4369122				4									1			6		2						3			2	9		Bacteria	Verrucomicrobia	[Spartobacteria]	[Chthoniobacterales]	[Chthoniobacteraceae]	CandidatusXiphinematobacter	unclassified
592723								1	1																					Bacteria	Cyanobacteria	4C0d-2	MLE1-12	unclassified	unclassified	unclassified
579026			1					1		1	1																			Bacteria	Proteobacteria	Alphaproteobacteria	Rickettsiales	unclassified	unclassified	unclassified
1522003						1	1			1	2	3																		Bacteria	Bacteroidetes	Sphingobacteriia	Sphingobacteriales	Sphingobacteriaceae	unclassified	unclassified
3259009			6	2		1		1			1	1													1				1	Bacteria	Proteobacteria	Alphaproteobacteria	Sphingomonadales	Sphingomonadaceae	Novosphingobium	unclassified
790486						1																				1				Bacteria	Proteobacteria	Alphaproteobacteria	Rhodobacterales	Rhodobacteraceae	unclassified	unclassified
4426211		1			4	1	1	1	1	1	1																			Bacteria	Proteobacteria	Gammaproteobacteria	Xanthomonadales	Sinobacteraceae	unclassified	unclassified
578882		1																				1	2							Bacteria	Proteobacteria	Betaproteobacteria	Burkholderiales	Comamonadaceae	unclassified	unclassified
128347																1												1		Bacteria	Proteobacteria	Betaproteobacteria	Burkholderiales	Comamonadaceae	Methylibium	unclassified
801192			2		1	1																								Bacteria	Proteobacteria	Betaproteobacteria	Burkholderiales	Comamonadaceae	unclassified	unclassified
278955																				12								2		Bacteria	Planctomycetes	Planctomycetia	Gemmatales	Gemmataceae	Gemmata	unclassified
679997				25									5		3	2	4	12	1		34	3			1	3	2	1	4	Bacteria	Proteobacteria	Alphaproteobacteria	Rhodospirillales	Rhodospirillaceae	unclassified	unclassified
550142				2					1	1						3						1				2				Bacteria	Proteobacteria	Alphaproteobacteria	Rickettsiales	unclassified	unclassified	unclassified
7971				4												2	3	4			9	2	12			2	4	3	2	Bacteria	Proteobacteria	Gammaproteobacteria	Legionellales	Legionellaceae	Legionella	unclassified
1106545																		1										2		Bacteria	Proteobacteria	Alphaproteobacteria	unclassified	unclassified	unclassified	unclassified
345135																5	1	2	1	1	1	5	3		14		2	8		Bacteria	Proteobacteria	Betaproteobacteria	Methylophilales	Methylophilaceae	Methylotenera	mobilis
4422913		1		11				1					3			5	5	5	2	1		5	18		8	5	8	24	13	Bacteria	Proteobacteria	Alphaproteobacteria	Rhodobacterales	Rhodobacteraceae	unclassified	unclassified
4349934						1																	1						1	Bacteria	Firmicutes	Bacilli	Bacillales	Staphylococcaceae	Staphylococcus	epidermidis
350938				1							1											1								Bacteria	Proteobacteria	Alphaproteobacteria	Caulobacterales	Caulobacteraceae	Mycoplana	unclassified
4482278				2									3		2	2	4	6	1			7	4		13	1	2	2	3	Bacteria	Proteobacteria	Alphaproteobacteria	Rhodobacterales	Rhodobacteraceae	unclassified	unclassified
141815				78		1	1									33	18	61	1		17	62	9	2	124	5	32	68	21	Bacteria	Armatimonadetes	Armatimonadia	Armatimonadales	Armatimonadaceae	Armatimonas	unclassified
4336436		1	1					1			1																		1	Bacteria	Proteobacteria	Betaproteobacteria	Burkholderiales	Comamonadaceae	unclassified	unclassified
841077				2											3	2			1		13					1		1		Bacteria	Proteobacteria	Deltaproteobacteria	MIZ46	unclassified	unclassified	unclassified
574991			1			2		1																						Bacteria	Proteobacteria	Betaproteobacteria	Burkholderiales	Comamonadaceae	Leptothrix	unclassified
1104963					1			2																						Bacteria	Firmicutes	Clostridia	Clostridiales	Clostridiaceae	Clostridium	unclassified
974797			2	1				1				2										1	3					1		Bacteria	Proteobacteria	Betaproteobacteria	Burkholderiales	Comamonadaceae	unclassified	unclassified
317329				4												2	1		6			5			15	1	1	2		Bacteria	Proteobacteria	Alphaproteobacteria	BD7-3	unclassified	unclassified	unclassified
4090187								1				2																1		Bacteria	Proteobacteria	Betaproteobacteria	Burkholderiales	Comamonadaceae	unclassified	unclassified
1111283																1		1					4							Bacteria	Proteobacteria	Alphaproteobacteria	unclassified	unclassified	unclassified	unclassified
177555			1		2						1																			Bacteria	Proteobacteria	Gammaproteobacteria	Xanthomonadales	Xanthomonadaceae	Luteibacter	rhizovicinus
4431746						3																								Bacteria	Proteobacteria	Alphaproteobacteria	Rhizobiales	Hyphomicrobiaceae	Rhodoplanes	elegans
1121651				1														1	5		3					3				Bacteria	Proteobacteria	Gammaproteobacteria	Aeromonadales	Aeromonadaceae	unclassified	unclassified
1139598						2					1	2																		Bacteria	Proteobacteria	Alphaproteobacteria	Sphingomonadales	Sphingomonadaceae	Sphingomonas	wittichii
1125869		23	448	6	67	199	26	97	11	22	21	78	11		2	39	9	18	11		29	18	8	2	32	7	41	68	12	Bacteria	Proteobacteria	Betaproteobacteria	Burkholderiales	Comamonadaceae	unclassified	unclassified
60733				1																	1									Bacteria	Bacteroidetes	Flavobacteriia	Flavobacteriales	Flavobacteriaceae	Flavobacterium	unclassified
4304054				2													1													Bacteria	Proteobacteria	Alphaproteobacteria	Rickettsiales	unclassified	unclassified	unclassified
1129898			5			23																								Bacteria	Proteobacteria	Alphaproteobacteria	Rickettsiales	Rickettsiaceae	Wolbachia	WolbachiaendosymbiontofChorthippusparallelus
4320262						2																								Bacteria	Proteobacteria	Deltaproteobacteria	Desulfuromonadales	Geobacteraceae	Geobacter	unclassified
832215		1				1	1		1		1	1																		Bacteria	Proteobacteria	Deltaproteobacteria	Myxococcales	unclassified	unclassified	unclassified
768729			1		1			1	4			5																		Bacteria	Verrucomicrobia	[Spartobacteria]	[Chthoniobacterales]	[Chthoniobacteraceae]	unclassified	unclassified
105552			1			1																								Bacteria	Bacteroidetes	[Saprospirae]	[Saprospirales]	Chitinophagaceae	unclassified	unclassified
4463042		1							4																					Bacteria	WPS-2	unclassified	unclassified	unclassified	unclassified	unclassified
236303						3			5	5	1	2																		Bacteria	Actinobacteria	Actinobacteria	Actinomycetales	unclassified	unclassified	unclassified
4463047																			3				2							Bacteria	Proteobacteria	Alphaproteobacteria	Sphingomonadales	Sphingomonadaceae	Sphingomonas	unclassified
4340696		3	14		5	19	2	3	12	6	3	12									1	1								Bacteria	Proteobacteria	Alphaproteobacteria	Rhodospirillales	Rhodospirillaceae	Telmatospirillum	unclassified
564123				1		2		1	1			1							1			1								Bacteria	Cyanobacteria	Synechococcophycideae	Pseudanabaenales	Pseudanabaenaceae	Pseudanabaena	unclassified
198250		1					2				4																			Bacteria	Proteobacteria	Alphaproteobacteria	unclassified	unclassified	unclassified	unclassified
346204				1												1					1	2	2		3	1	1	2	3	Bacteria	Proteobacteria	Alphaproteobacteria	Rhodospirillales	Acetobacteraceae	unclassified	unclassified
707653			2																											Bacteria	Firmicutes	Clostridia	Clostridiales	Lachnospiraceae	Coprococcus	unclassified
4387434				4																										Bacteria	Proteobacteria	Alphaproteobacteria	Rhizobiales	Hyphomicrobiaceae	Rhodoplanes	unclassified
905903											1																1			Bacteria	Proteobacteria	Betaproteobacteria	Neisseriales	Neisseriaceae	unclassified	unclassified
4396861						1		1	5	1	5	1																		Bacteria	Proteobacteria	Alphaproteobacteria	Rickettsiales	unclassified	unclassified	unclassified
659163		8	87	11	18	13	1	17	7	4	8	5	2			28	13	4	14		64	6	73	5	23	5	13	17	5	Bacteria	Proteobacteria	Betaproteobacteria	Methylophilales	Methylophilaceae	unclassified	unclassified
4465276		3	26	26	4	4	5	13	2	29	15	45	5		1	6	1	8	19	19	43	7	6	5		1	7	5	6	Bacteria	Proteobacteria	Alphaproteobacteria	Caulobacterales	Caulobacteraceae	Asticcacaulis	biprosthecium
771023			4	29						1	1		4			26	12	4	12	3	12	7	6	3	1	1	1	54	12	Bacteria	Proteobacteria	Alphaproteobacteria	Rhizobiales	unclassified	unclassified	unclassified
4355314			2	1			1					1				1	2	1				1	1		6					Bacteria	Proteobacteria	Betaproteobacteria	Burkholderiales	Comamonadaceae	unclassified	unclassified
1127642										1	2																			Bacteria	Acidobacteria	Solibacteres	Solibacterales	Solibacteraceae	unclassified	unclassified
4390387																						2								Bacteria	Proteobacteria	Betaproteobacteria	unclassified	unclassified	unclassified	unclassified
4178734				15									3			17	14	7				13	118	1	6	5	7	11	4	Bacteria	Proteobacteria	Alphaproteobacteria	Rhizobiales	Methylocystaceae	Pleomorphomonas	unclassified
143712		1	7			2		2																						Bacteria	Proteobacteria	Betaproteobacteria	Rhodocyclales	Rhodocyclaceae	unclassified	unclassified
591387										3																				Bacteria	Armatimonadetes	[Fimbriimonadia]	[Fimbriimonadales]	[Fimbriimonadaceae]	Fimbriimonas	unclassified
1141056																3								1						Archaea	[Parvarchaeota]	[Parvarchaea]	YLA114	unclassified	unclassified	unclassified
13047						1				1		1																		Bacteria	Actinobacteria	Actinobacteria	Actinomycetales	Mycobacteriaceae	Mycobacterium	celatum
4469253				3					1		1	2				1		1	1		4			1		1	2	1	1	Bacteria	Proteobacteria	Alphaproteobacteria	Rhizobiales	Rhizobiaceae	unclassified	unclassified
4468329				2				1		1			1			1		1												Bacteria	Proteobacteria	Alphaproteobacteria	Rhodobacterales	Hyphomonadaceae	unclassified	unclassified
4452613					1	1		4	1	2	1						1	1			26		1		7			1	2	Bacteria	Proteobacteria	Gammaproteobacteria	Enterobacteriales	Enterobacteriaceae	Citrobacter	unclassified
583421		1							1	1	1																			Bacteria	Verrucomicrobia	[Pedosphaerae]	[Pedosphaerales]	Ellin517	unclassified	unclassified
4483490		29	251	181	161	95	5	126	6	67	78	149	62	1	3	154	135	92	35	3	69	93	548	25	134	55	163	168	32	Bacteria	Proteobacteria	Betaproteobacteria	Burkholderiales	Comamonadaceae	unclassified	unclassified
156963						1			1																					Bacteria	Bacteroidetes	Cytophagia	Cytophagales	Cytophagaceae	unclassified	unclassified
672144			3			1	1									1							3				1	1		Bacteria	Proteobacteria	Betaproteobacteria	Burkholderiales	Comamonadaceae	Methylibium	unclassified
1060474		3	12			1		2	2	3	1	2										2								Bacteria	Actinobacteria	Actinobacteria	Actinomycetales	Kineosporiaceae	unclassified	unclassified
4298844				3														1										4		Bacteria	Proteobacteria	Betaproteobacteria	Procabacteriales	Procabacteriaceae	unclassified	unclassified
4368521																									26					Bacteria	Proteobacteria	Gammaproteobacteria	Chromatiales	unclassified	unclassified	unclassified
1142110				1														2	13			5	1	4		2	1	1		Bacteria	Firmicutes	Clostridia	Clostridiales	Peptostreptococcaceae	unclassified	unclassified
4397941					1				1	2	1																			Bacteria	Acidobacteria	Solibacteres	Solibacterales	Solibacteraceae	CandidatusSolibacter	unclassified
1889810							1															1								Bacteria	Bacteroidetes	Flavobacteriia	Flavobacteriales	Flavobacteriaceae	Flavobacterium	columnare
4468805								2	1			1	3		1								1				1			Bacteria	Firmicutes	Bacilli	Lactobacillales	Streptococcaceae	Lactococcus	unclassified
1115291			1																					1						Bacteria	Gemmatimonadetes	Gemmatimonadetes	KD8-87	unclassified	unclassified	unclassified
147541		1		1		1	1	1	4		1						1													Bacteria	Proteobacteria	Alphaproteobacteria	Rhizobiales	Bradyrhizobiaceae	unclassified	unclassified
333731				1								1			1	2		1				1		1			1	5		Bacteria	Actinobacteria	Thermoleophilia	Solirubrobacterales	unclassified	unclassified	unclassified
823091																			4											Bacteria	Gemmatimonadetes	Gemm-1	unclassified	unclassified	unclassified	unclassified
4299406								1	2	1	1	3																		Bacteria	Proteobacteria	Betaproteobacteria	Burkholderiales	Oxalobacteraceae	unclassified	unclassified
8079		7	39		9	12	4	12	3	5	3	11																		Bacteria	Proteobacteria	Gammaproteobacteria	Methylococcales	Methylococcaceae	Methylomonas	unclassified
217392			1	1		4	1		1	2	3	1											1							Bacteria	Actinobacteria	Thermoleophilia	Solirubrobacterales	Conexibacteraceae	unclassified	unclassified
4306763		1		2			1									1	1						3					2		Bacteria	Proteobacteria	Betaproteobacteria	Burkholderiales	Comamonadaceae	unclassified	unclassified
1122011		1			2	4				5	1	4																		Bacteria	Proteobacteria	Betaproteobacteria	Burkholderiales	Oxalobacteraceae	unclassified	unclassified
7912				1									1			1	3	1				1	12							Bacteria	Proteobacteria	Gammaproteobacteria	Legionellales	Legionellaceae	Legionella	unclassified
782646			1														1					1	1					1		Bacteria	Proteobacteria	Betaproteobacteria	Rhodocyclales	Rhodocyclaceae	unclassified	unclassified
4483172		1							2	1	1																			Bacteria	Proteobacteria	Deltaproteobacteria	Desulfuromonadales	Geobacteraceae	Geobacter	unclassified
4319587			1		1		1		4	4	5	5																		Bacteria	Proteobacteria	Alphaproteobacteria	Sphingomonadales	unclassified	unclassified	unclassified
2251909				21												3	2	8				6	1		27	27	4	1	7	Bacteria	Firmicutes	Clostridia	Clostridiales	Peptostreptococcaceae	unclassified	unclassified
136998		2	5	4	1				1	1	1	1	1			6	2	1				1	1		7		4	6	4	Bacteria	Verrucomicrobia	Opitutae	Opitutales	Opitutaceae	Opitutus	unclassified
2296710					1																						1			Bacteria	Proteobacteria	Alphaproteobacteria	Rhizobiales	Hyphomicrobiaceae	Hyphomicrobium	unclassified
518990																			1									1		Bacteria	TM6	SJA-4	unclassified	unclassified	unclassified	unclassified
1052235				1								1																		Bacteria	Proteobacteria	Deltaproteobacteria	Myxococcales	Haliangiaceae	unclassified	unclassified
267819		1			1			2	1							2														Bacteria	Planctomycetes	Planctomycetia	Planctomycetales	Planctomycetaceae	Planctomyces	unclassified
78776		2									3																			Bacteria	Proteobacteria	Alphaproteobacteria	unclassified	unclassified	unclassified	unclassified
529264		1		2												3	1	1	3				1				2	5		Bacteria	Planctomycetes	Planctomycetia	Pirellulales	Pirellulaceae	unclassified	unclassified
591575		3	1		2	4	3	4	12	3	5	7																		Bacteria	FCPU426	unclassified	unclassified	unclassified	unclassified	unclassified
993307			1					1																						Bacteria	Planctomycetes	Planctomycetia	Pirellulales	Pirellulaceae	Pirellula	unclassified
681051				1																								3		Bacteria	Proteobacteria	Alphaproteobacteria	Rhizobiales	Hyphomicrobiaceae	Hyphomicrobium	unclassified
1116348				1																			4				1			Bacteria	Proteobacteria	Betaproteobacteria	Burkholderiales	Comamonadaceae	unclassified	unclassified
1147699								1	1	1	2																			Bacteria	Acidobacteria	DA052	Ellin6513	unclassified	unclassified	unclassified
4357615		3	3	3						4		2				9	2	2				4	1		6	2		7		Bacteria	Bacteroidetes	Sphingobacteriia	Sphingobacteriales	Sphingobacteriaceae	unclassified	unclassified
1016118			1														1	1					1		3					Bacteria	Proteobacteria	Deltaproteobacteria	Myxococcales	unclassified	unclassified	unclassified
74063									2																					Bacteria	Proteobacteria	Alphaproteobacteria	Rhodospirillales	Rhodospirillaceae	unclassified	unclassified
1125638										1		4																		Bacteria	Proteobacteria	Gammaproteobacteria	Xanthomonadales	Sinobacteraceae	unclassified	unclassified
533038			4		2	1	1	1																				1	1	Bacteria	Proteobacteria	Betaproteobacteria	Methylophilales	Methylophilaceae	unclassified	unclassified
4413347		2				2	1		3		1												3							Bacteria	Actinobacteria	Actinobacteria	Bifidobacteriales	Bifidobacteriaceae	Bifidobacterium	unclassified
311991											3																			Bacteria	Chloroflexi	Ktedonobacteria	Thermogemmatisporales	Thermogemmatisporaceae	unclassified	unclassified
1029858				3	1				2	1		1				1							3					2		Bacteria	Planctomycetes	Planctomycetia	Gemmatales	Gemmataceae	Gemmata	unclassified
257129						1				1	1																			Bacteria	Proteobacteria	Gammaproteobacteria	Legionellales	unclassified	unclassified	unclassified
4369692		3	3		2	4	3	2	3	5	6	5																		Bacteria	Bacteroidetes	Sphingobacteriia	Sphingobacteriales	Sphingobacteriaceae	unclassified	unclassified
586558																2		2	2											Bacteria	Actinobacteria	Actinobacteria	Actinomycetales	unclassified	unclassified	unclassified
219534			1	2		3																					1			Bacteria	Bacteroidetes	[Saprospirae]	[Saprospirales]	Chitinophagaceae	unclassified	unclassified
4407152				5												2							5					4		Bacteria	Planctomycetes	Planctomycetia	Planctomycetales	Planctomycetaceae	Planctomyces	unclassified
833489		2	2	3				1			1	1					1	1					4							Bacteria	Planctomycetes	Planctomycetia	Gemmatales	Gemmataceae	Gemmata	unclassified
276586																	2	1				2								Bacteria	Elusimicrobia	Elusimicrobia	IIb	unclassified	unclassified	unclassified
2457622						2						1																		Bacteria	Proteobacteria	Betaproteobacteria	Rhodocyclales	Rhodocyclaceae	unclassified	unclassified
4479288				18									1				1	1			1	1			11					Bacteria	Proteobacteria	Alphaproteobacteria	Rhizobiales	Rhizobiaceae	Agrobacterium	vitis
361234			1				1																							Bacteria	Acidobacteria	Holophagae	Holophagales	Holophagaceae	Geothrix	unclassified
812652		2	1			4	1		8	5	2	7																		Bacteria	Proteobacteria	Alphaproteobacteria	Rhodospirillales	Acetobacteraceae	unclassified	unclassified
566996		2	2			1			2	1	1	1																		Bacteria	Acidobacteria	Acidobacteriia	Acidobacteriales	Acidobacteriaceae	unclassified	unclassified
227534						1				1	2							2			23							1		Bacteria	Planctomycetes	Planctomycetia	Gemmatales	Isosphaeraceae	unclassified	unclassified
289730				3									1			1	3	57				26	5	18	3	1	7	4	38	Bacteria	Firmicutes	Clostridia	Clostridiales	Peptostreptococcaceae	unclassified	unclassified
8097		4	15		5	2	2	8		1		3																		Bacteria	Proteobacteria	Gammaproteobacteria	Methylococcales	Crenotrichaceae	Crenothrix	unclassified
511068												2																		Bacteria	Proteobacteria	Betaproteobacteria	SBla14	unclassified	unclassified	unclassified
132722		2	4		4	2	3	1	4	7	9	7				1														Bacteria	Verrucomicrobia	[Pedosphaerae]	[Pedosphaerales]	unclassified	unclassified	unclassified
4145				1													1					1								Bacteria	Spirochaetes	Spirochaetes	Spirochaetales	Spirochaetaceae	Spirochaeta	aurantia
561727									1																1					Bacteria	Planctomycetes	Planctomycetia	Gemmatales	Isosphaeraceae	unclassified	unclassified
564004				1		1																2						3		Bacteria	Proteobacteria	Alphaproteobacteria	Rhodospirillales	Rhodospirillaceae	unclassified	unclassified
974238		1	6		1	3		1			1																			Bacteria	Proteobacteria	Deltaproteobacteria	Myxococcales	Haliangiaceae	unclassified	unclassified
279355						2		1								1														Bacteria	Planctomycetes	Planctomycetia	Gemmatales	Gemmataceae	unclassified	unclassified
224548																										1	1			Bacteria	Proteobacteria	Betaproteobacteria	SC-I-84	unclassified	unclassified	unclassified
206404					1	1		1	1		1							1												Bacteria	Proteobacteria	Alphaproteobacteria	unclassified	unclassified	unclassified	unclassified
142193												2																		Bacteria	Chloroflexi	Anaerolineae	envOPS12	unclassified	unclassified	unclassified
4401333		1	1	1	1	5	1	4	2	4	1	4					2	1	2				8	1			1	7		Bacteria	Proteobacteria	Deltaproteobacteria	Myxococcales	Haliangiaceae	unclassified	unclassified
1954099					1			2		1																				Bacteria	Proteobacteria	Gammaproteobacteria	Xanthomonadales	Sinobacteraceae	Steroidobacter	unclassified
220629							1		1		1	1				1							6					2	2	Bacteria	Verrucomicrobia	[Spartobacteria]	[Chthoniobacterales]	[Chthoniobacteraceae]	unclassified	unclassified
579691																												2		Bacteria	Proteobacteria	Gammaproteobacteria	Legionellales	Legionellaceae	unclassified	unclassified
3984866																											1	2		Bacteria	Proteobacteria	Alphaproteobacteria	Rhizobiales	Hyphomicrobiaceae	Rhodoplanes	unclassified
222534		1	1																											Bacteria	Proteobacteria	Gammaproteobacteria	Xanthomonadales	Xanthomonadaceae	unclassified	unclassified
4203522											1	1																		Bacteria	Acidobacteria	Solibacteres	Solibacterales	unclassified	unclassified	unclassified
1114786			1	7				1					3	1	1	3	15	16	7	3	9	8	11	1	5		17	26	25	Bacteria	Verrucomicrobia	[Spartobacteria]	[Chthoniobacterales]	[Chthoniobacteraceae]	CandidatusXiphinematobacter	unclassified
4483006		1					1	2	1		1	1																		Bacteria	Firmicutes	Bacilli	Bacillales	Bacillaceae	unclassified	unclassified
100307			1			3		1	3		2	1				1								1						Bacteria	Proteobacteria	Gammaproteobacteria	Xanthomonadales	Sinobacteraceae	unclassified	unclassified
817152			3	76			1								3	29	17	21	6		54	27	154	1	2	1	21	158	1	Bacteria	Actinobacteria	Acidimicrobiia	Acidimicrobiales	C111	unclassified	unclassified
340065				1													1						3					1		Bacteria	Proteobacteria	Alphaproteobacteria	Rhodospirillales	unclassified	unclassified	unclassified
1719556				55		1		1								25	17	1	1			11	49		4	3	14	156		Bacteria	Planctomycetes	Planctomycetia	Gemmatales	Gemmataceae	Gemmata	unclassified
161203									1			2																		Bacteria	Verrucomicrobia	[Methylacidiphilae]	S-BQ2-57	unclassified	unclassified	unclassified
223286			1						2	1	3	1																		Bacteria	Proteobacteria	Alphaproteobacteria	Rhodospirillales	Acetobacteraceae	unclassified	unclassified
574416												1						1												Bacteria	Proteobacteria	Alphaproteobacteria	Caulobacterales	Caulobacteraceae	unclassified	unclassified
573320		3	2		6	4	4	5	9	9	13	17																		Bacteria	Verrucomicrobia	[Pedosphaerae]	[Pedosphaerales]	auto67_4W	unclassified	unclassified
942894		1	1																											Bacteria	Bacteroidetes	Flavobacteriia	Flavobacteriales	Cryomorphaceae	Fluviicola	unclassified
818067												1										2								Bacteria	TM6	SJA-4	unclassified	unclassified	unclassified	unclassified
220524						1			2	1																		1	2	Bacteria	Actinobacteria	Actinobacteria	Actinomycetales	Nakamurellaceae	unclassified	unclassified
336493																							5							Bacteria	Proteobacteria	Deltaproteobacteria	PB19	unclassified	unclassified	unclassified
539206			1				1		11		1					1														Bacteria	Bacteroidetes	Cytophagia	Cytophagales	Cytophagaceae	unclassified	unclassified
4303249		2		5		6	1	2	2	4	7	3	1			2	3	6	22		28	5	9			1	3	4		Bacteria	Proteobacteria	Alphaproteobacteria	Rhizobiales	Methylobacteriaceae	Methylobacterium	unclassified
558853																												3		Bacteria	Proteobacteria	Deltaproteobacteria	Syntrophobacterales	Syntrophaceae	Desulfobacca	unclassified
771804																3							2			1	1	1		Bacteria	Planctomycetes	Planctomycetia	Pirellulales	Pirellulaceae	unclassified	unclassified
1120920																1							2							Bacteria	TM6	SJA-4	unclassified	unclassified	unclassified	unclassified
915764				1		1																								Bacteria	Proteobacteria	Deltaproteobacteria	Myxococcales	unclassified	unclassified	unclassified
838940																	1		1											Bacteria	Actinobacteria	Actinobacteria	Actinomycetales	Microbacteriaceae	unclassified	unclassified
4311989		4	36		12	22	7	16	9	4	8	16								1										Bacteria	Proteobacteria	Gammaproteobacteria	Methylococcales	Methylococcaceae	Methylomonas	unclassified
1656940																			1							1	1	1		Bacteria	Proteobacteria	Betaproteobacteria	Burkholderiales	unclassified	unclassified	unclassified
4459295			1		1					2	1																			Bacteria	Proteobacteria	Deltaproteobacteria	Desulfuromonadales	Geobacteraceae	Geobacter	unclassified
613333						1			1	1						1														Bacteria	Planctomycetes	Planctomycetia	Pirellulales	Pirellulaceae	A17	unclassified
4414706		1	2								1	1			1				2								1			Bacteria	Acidobacteria	Acidobacteriia	Acidobacteriales	Koribacteraceae	CandidatusKoribacter	unclassified
2718809				13												8	3					2	4				1	18		Bacteria	Planctomycetes	Planctomycetia	Gemmatales	Gemmataceae	Gemmata	unclassified
4463100		1																											8	Bacteria	Bacteroidetes	[Saprospirae]	[Saprospirales]	Saprospiraceae	unclassified	unclassified
4375703		17	358	46	44	348	55	31	61	84	1	65	5		2	35	3	15	4	4	54	27	16	5	43	12	22	3	16	Bacteria	Proteobacteria	Betaproteobacteria	Methylophilales	Methylophilaceae	unclassified	unclassified
661838			2		1	2	1		1		1	1																		Bacteria	Proteobacteria	Betaproteobacteria	Burkholderiales	Oxalobacteraceae	Janthinobacterium	unclassified
2139822		12	21		1	15	1	6	2	8	12	14																		Bacteria	Proteobacteria	Alphaproteobacteria	Caulobacterales	Caulobacteraceae	unclassified	unclassified
4391571		2				1	1	1		1		1																		Bacteria	Cyanobacteria	4C0d-2	MLE1-12	unclassified	unclassified	unclassified
1110000										1	1																			Bacteria	Bacteroidetes	Sphingobacteriia	Sphingobacteriales	Sphingobacteriaceae	unclassified	unclassified
153255					1	3		2		1	1	1																1		Bacteria	Proteobacteria	Betaproteobacteria	Rhodocyclales	Rhodocyclaceae	Dechloromonas	unclassified
529704																												2		Bacteria	Planctomycetes	Planctomycetia	Planctomycetales	Planctomycetaceae	Planctomyces	unclassified
556657		25	119	421	53	47	44	4	69	4	79	3	1			6	27	15	31		43	22	8	1	46	8	115	82	12	Bacteria	Proteobacteria	Betaproteobacteria	Burkholderiales	Comamonadaceae	unclassified	unclassified
661442					1			1																				1		Bacteria	Proteobacteria	Betaproteobacteria	Burkholderiales	Comamonadaceae	unclassified	unclassified
342100				1														1										1		Bacteria	Proteobacteria	Alphaproteobacteria	Rhodospirillales	unclassified	unclassified	unclassified
878375											1															1				Bacteria	Proteobacteria	Alphaproteobacteria	Rhizobiales	Methylobacteriaceae	Methylobacterium	adhaesivum
2228269		1	7	74	2	2	1					1						23	31		147	4				94	6			Bacteria	Proteobacteria	Betaproteobacteria	Neisseriales	Neisseriaceae	unclassified	unclassified
560704			1	5								1	2			4	7	4		3	23	2	8				4	9		Bacteria	Bacteroidetes	Cytophagia	Cytophagales	Cytophagaceae	unclassified	unclassified
7908												2	2																	Bacteria	Proteobacteria	Gammaproteobacteria	Legionellales	Legionellaceae	Legionella	unclassified
4327601				1									1			4	1			1	2		4	1	3			1		Bacteria	Proteobacteria	Betaproteobacteria	Methylophilales	Methylophilaceae	Methylotenera	mobilis
205306			2					1		1	1																			Bacteria	Proteobacteria	Betaproteobacteria	SC-I-84	unclassified	unclassified	unclassified
4393043									1	2		1					1													Bacteria	Proteobacteria	Deltaproteobacteria	MIZ46	unclassified	unclassified	unclassified
4348329																					29									Bacteria	Actinobacteria	Acidimicrobiia	Acidimicrobiales	koll13	unclassified	unclassified
329035							1									1														Bacteria	Proteobacteria	Deltaproteobacteria	Myxococcales	Polyangiaceae	unclassified	unclassified
4300016																													16	Bacteria	Proteobacteria	Gammaproteobacteria	Thiotrichales	Piscirickettsiaceae	unclassified	unclassified
947930										1	1																			Bacteria	Firmicutes	Bacilli	Bacillales	Paenibacillaceae	Paenibacillus	unclassified
4418260			6	6		2				1	2	4				4		1					9		9		2	7		Bacteria	Proteobacteria	Betaproteobacteria	Burkholderiales	Comamonadaceae	Methylibium	unclassified
1142898						1			1		1																			Bacteria	Proteobacteria	Alphaproteobacteria	Rhizobiales	Methylocystaceae	unclassified	unclassified
64222											1						1													Bacteria	Proteobacteria	Alphaproteobacteria	Rhizobiales	Methylocystaceae	Methylosinus	unclassified
218479			1									3																		Bacteria	Proteobacteria	Gammaproteobacteria	Xanthomonadales	Xanthomonadaceae	unclassified	unclassified
4111963									1												1									Bacteria	Bacteroidetes	[Saprospirae]	[Saprospirales]	Chitinophagaceae	Sediminibacterium	unclassified
1145162			1														1													Bacteria	Proteobacteria	Betaproteobacteria	Burkholderiales	Comamonadaceae	unclassified	unclassified
4425872		1	2				1																							Bacteria	Bacteroidetes	[Saprospirae]	[Saprospirales]	Chitinophagaceae	unclassified	unclassified
4335789			1			1				2	5	4						1									1			Bacteria	Proteobacteria	Gammaproteobacteria	Legionellales	Legionellaceae	Tatlockia	unclassified
850137			3			4		1	1	5	2															1				Bacteria	Proteobacteria	Alphaproteobacteria	Caulobacterales	Caulobacteraceae	Asticcacaulis	unclassified
265527										3																				Bacteria	Proteobacteria	Gammaproteobacteria	Methylococcales	Methylococcaceae	unclassified	unclassified
821362						1		1			1																			Bacteria	Bacteroidetes	Cytophagia	Cytophagales	Cytophagaceae	unclassified	unclassified
2211108										1		1																		Bacteria	Proteobacteria	Alphaproteobacteria	Caulobacterales	Caulobacteraceae	Brevundimonas	diminuta
509881										1	2																			Bacteria	Actinobacteria	Thermoleophilia	Solirubrobacterales	unclassified	unclassified	unclassified
575223							1	1		1	2																			Bacteria	Verrucomicrobia	[Pedosphaerae]	[Pedosphaerales]	auto67_4W	unclassified	unclassified
2753150				1												1		2				2	1					1		Bacteria	Actinobacteria	Acidimicrobiia	Acidimicrobiales	unclassified	unclassified	unclassified
1114591		1	18			3		3		1	2																			Bacteria	Bacteroidetes	Sphingobacteriia	Sphingobacteriales	unclassified	unclassified	unclassified
4484204										1		1																		Bacteria	Bacteroidetes	Bacteroidia	Bacteroidales	unclassified	unclassified	unclassified
1071596											1	1					1													Bacteria	Proteobacteria	Alphaproteobacteria	Rhizobiales	Hyphomicrobiaceae	Rhodoplanes	unclassified
4351336				1																			1							Bacteria	Proteobacteria	Betaproteobacteria	Burkholderiales	Comamonadaceae	Hydrogenophaga	unclassified
2033299				2									1			1	2													Bacteria	Proteobacteria	Gammaproteobacteria	Alteromonadales	[Chromatiaceae]	Rheinheimera	unclassified
1114023																					11						1			Bacteria	Bacteroidetes	Flavobacteriia	Flavobacteriales	Flavobacteriaceae	Flavobacterium	unclassified
4445104			1	2		2		4	1	2	4	1							3				2		6	1			4	Bacteria	Proteobacteria	Betaproteobacteria	Burkholderiales	Oxalobacteraceae	unclassified	unclassified
1115511				1														1			1	1	1	1			1			Bacteria	Proteobacteria	Betaproteobacteria	Methylophilales	Methylophilaceae	Methylotenera	mobilis
4326776								1	1		1	1																		Bacteria	Proteobacteria	Gammaproteobacteria	Legionellales	Coxiellaceae	Aquicella	unclassified
3270631			2								1	3																	2	Bacteria	Acidobacteria	Acidobacteriia	Acidobacteriales	Koribacteraceae	unclassified	unclassified
37092		1	3	1												3									11		2			Bacteria	Proteobacteria	Alphaproteobacteria	Sphingomonadales	Sphingomonadaceae	Novosphingobium	unclassified
1129425									2																					Bacteria	Actinobacteria	Thermoleophilia	Solirubrobacterales	Solirubrobacteraceae	unclassified	unclassified
380204		4	13		2	7	5	3	2		2	2															1	2		Bacteria	Proteobacteria	Gammaproteobacteria	Methylococcales	Methylococcaceae	Methylocaldum	unclassified
4374946		4	9	32	1	2	2	3	2	1		3				31	15	1				17	2		25	3	11	43	1	Bacteria	Proteobacteria	Betaproteobacteria	Burkholderiales	unclassified	unclassified	unclassified
1054903								1	1																					Bacteria	Proteobacteria	Gammaproteobacteria	Legionellales	Coxiellaceae	unclassified	unclassified
4379895				1	1						1	1						1	1		6	6		3	33	1		2		Bacteria	Proteobacteria	Alphaproteobacteria	Caulobacterales	Caulobacteraceae	Mycoplana	unclassified
4322256		1	11		1	2		2	1		1	3											2							Bacteria	Proteobacteria	Alphaproteobacteria	Rhodospirillales	Acetobacteraceae	unclassified	unclassified
136767					1				1																					Bacteria	Proteobacteria	Gammaproteobacteria	Chromatiales	Chromatiaceae	unclassified	unclassified
142471																1		1				3								Bacteria	Verrucomicrobia	Verrucomicrobiae	Verrucomicrobiales	Verrucomicrobiaceae	unclassified	unclassified
99309			3																											Bacteria	Proteobacteria	Betaproteobacteria	Burkholderiales	Comamonadaceae	unclassified	unclassified
899404						1	1		1		1																			Bacteria	Actinobacteria	Actinobacteria	Actinomycetales	unclassified	unclassified	unclassified
552338								1	1	3	1	5																		Bacteria	Proteobacteria	Deltaproteobacteria	Myxococcales	unclassified	unclassified	unclassified
851113										1	1																			Bacteria	Bacteroidetes	Sphingobacteriia	Sphingobacteriales	Sphingobacteriaceae	unclassified	unclassified
4391730						1		1																						Bacteria	Planctomycetes	Planctomycetia	Gemmatales	Gemmataceae	unclassified	unclassified
156227									1	1	1		1									1						3		Bacteria	Proteobacteria	Alphaproteobacteria	Rhizobiales	Hyphomicrobiaceae	unclassified	unclassified
4407305									2																					Bacteria	Firmicutes	Clostridia	Clostridiales	Clostridiaceae	unclassified	unclassified
971170																										1		1		Bacteria	Verrucomicrobia	[Spartobacteria]	[Chthoniobacterales]	[Chthoniobacteraceae]	Ellin506	unclassified
364780			1						1																					Bacteria	Proteobacteria	Alphaproteobacteria	Rhizobiales	unclassified	unclassified	unclassified
142277									2																		1			Bacteria	Firmicutes	Clostridia	Clostridiales	Ruminococcaceae	unclassified	unclassified
804828			1																									1		Bacteria	Planctomycetes	Planctomycetia	Gemmatales	Isosphaeraceae	unclassified	unclassified
119236									2		1																			Bacteria	Proteobacteria	Deltaproteobacteria	MIZ46	unclassified	unclassified	unclassified
4416105																		1	1				1				2			Bacteria	Actinobacteria	Actinobacteria	Actinomycetales	Microbacteriaceae	Clavibacter	unclassified
843029				1												1												1		Bacteria	Planctomycetes	Planctomycetia	Planctomycetales	Planctomycetaceae	Planctomyces	unclassified
4360561																				7										Bacteria	Proteobacteria	Deltaproteobacteria	unclassified	unclassified	unclassified	unclassified
729766		1				1			1	1	5	7																		Bacteria	Bacteroidetes	Sphingobacteriia	Sphingobacteriales	unclassified	unclassified	unclassified
4428468			4			3	1	1			1	1																		Bacteria	Proteobacteria	Gammaproteobacteria	Pseudomonadales	Moraxellaceae	Perlucidibaca	unclassified
40351				4									1			11	5	2	1			1	2			1	8	18	1	Bacteria	Bacteroidetes	Sphingobacteriia	Sphingobacteriales	unclassified	unclassified	unclassified
4412914							1					1																		Bacteria	Planctomycetes	Planctomycetia	Gemmatales	Gemmataceae	unclassified	unclassified
4446019			1																								1			Bacteria	Acidobacteria	Acidobacteria-6	iii1-15	unclassified	unclassified	unclassified
245601			4		1	9		2	3	6	1	2		1				2	6						1		1		4	Bacteria	Proteobacteria	Alphaproteobacteria	Rhizobiales	Bradyrhizobiaceae	Bosea	genosp.
194304			1																					1						Bacteria	Cyanobacteria	Oscillatoriophycideae	Chroococcales	Xenococcaceae	unclassified	unclassified
614357			1			4		2	2	5	2	5																		Bacteria	Proteobacteria	Alphaproteobacteria	Rhizobiales	Methylocystaceae	Methylopila	unclassified
4442930			2	9		1		2					1			3	3	4		1		1	18		29	1	2	7	2	Bacteria	Proteobacteria	Betaproteobacteria	Burkholderiales	Comamonadaceae	unclassified	unclassified
766989			1						1																					Bacteria	Bacteroidetes	[Saprospirae]	[Saprospirales]	Chitinophagaceae	unclassified	unclassified
769643																	2													Bacteria	Proteobacteria	Gammaproteobacteria	Pseudomonadales	Pseudomonadaceae	Pseudomonas	unclassified
136162		1									2																1			Bacteria	Proteobacteria	Alphaproteobacteria	Rhizobiales	Hyphomicrobiaceae	Rhodoplanes	unclassified
815546											1	1																		Bacteria	Acidobacteria	DA052	Ellin6513	unclassified	unclassified	unclassified
4461200							1					1																		Bacteria	Proteobacteria	Gammaproteobacteria	Oceanospirillales	Halomonadaceae	unclassified	unclassified
151539					1		2																							Bacteria	Acidobacteria	Acidobacteriia	Acidobacteriales	Acidobacteriaceae	unclassified	unclassified
1133992											1															1				Bacteria	Proteobacteria	Alphaproteobacteria	Rickettsiales	unclassified	unclassified	unclassified
1069437					1					1																				Bacteria	Actinobacteria	Thermoleophilia	Solirubrobacterales	unclassified	unclassified	unclassified
4445692				7	1													5	21		13				1	2			1	Bacteria	Proteobacteria	Gammaproteobacteria	Aeromonadales	Aeromonadaceae	unclassified	unclassified
1118818																1						2					1	1		Bacteria	TM6	SJA-4	unclassified	unclassified	unclassified	unclassified
3292593						1				2	1	1																		Bacteria	Acidobacteria	Solibacteres	Solibacterales	Solibacteraceae	CandidatusSolibacter	unclassified
156210			2	1	3		1	2		3	2							1					1							Bacteria	Verrucomicrobia	Opitutae	Opitutales	Opitutaceae	Opitutus	unclassified
4319686																			11											Bacteria	Proteobacteria	Gammaproteobacteria	Xanthomonadales	Xanthomonadaceae	unclassified	unclassified
4460868			1		2	1	2		3	3																				Bacteria	Proteobacteria	Betaproteobacteria	Burkholderiales	Comamonadaceae	unclassified	unclassified
3232050										2									2											Bacteria	Verrucomicrobia	[Pedosphaerae]	[Pedosphaerales]	Ellin515	unclassified	unclassified
533024				1																		3								Bacteria	Bacteroidetes	Sphingobacteriia	Sphingobacteriales	unclassified	unclassified	unclassified
913399				2																										Bacteria	Bacteroidetes	BME43	unclassified	unclassified	unclassified	unclassified
541736								1				2																		Bacteria	Proteobacteria	Alphaproteobacteria	Rhizobiales	Methylocystaceae	Methylosinus	unclassified
4385224																		1							3					Bacteria	Actinobacteria	Actinobacteria	Actinomycetales	Microbacteriaceae	Microbacterium	unclassified
4353904			1	4			1		1							1	3	1			2	8	21	2	21	1	4	7	1	Bacteria	Proteobacteria	Deltaproteobacteria	Myxococcales	unclassified	unclassified	unclassified
3341679				14		1		1			2		5			19	5	13	5	2	25	16	46	6	25	8	12	15	4	Bacteria	Gemmatimonadetes	Gemmatimonadetes	Gemmatimonadales	Gemmatimonadaceae	Gemmatimonas	unclassified
4397087		1	1			3	1			2	2	3																		Bacteria	Bacteroidetes	Sphingobacteriia	Sphingobacteriales	Sphingobacteriaceae	unclassified	unclassified
151797				36															556		146									Bacteria	Proteobacteria	Betaproteobacteria	Neisseriales	Neisseriaceae	unclassified	unclassified
959929										2																				Bacteria	Proteobacteria	Deltaproteobacteria	MIZ46	unclassified	unclassified	unclassified
574086																	3	2				2	1			1	1	4		Bacteria	Proteobacteria	Alphaproteobacteria	Rhizobiales	Hyphomicrobiaceae	unclassified	unclassified
4421805																		1					2						2	Bacteria	Actinobacteria	Actinobacteria	Actinomycetales	Microbacteriaceae	unclassified	unclassified
143746							1					1						2				1	2			1	2			Bacteria	Proteobacteria	Alphaproteobacteria	Rickettsiales	unclassified	unclassified	unclassified
1065350																1		1										1		Bacteria	Bacteroidetes	Bacteroidia	Bacteroidales	unclassified	unclassified	unclassified
217769						1			1																					Bacteria	Bacteroidetes	Sphingobacteriia	Sphingobacteriales	Sphingobacteriaceae	unclassified	unclassified
143744								1	1																					Bacteria	Bacteroidetes	Bacteroidia	Bacteroidales	unclassified	unclassified	unclassified
350105																					1	1								Bacteria	Proteobacteria	Gammaproteobacteria	Pseudomonadales	Pseudomonadaceae	Pseudomonas	unclassified
11278																				5										Bacteria	Gemmatimonadetes	Gemm-2	unclassified	unclassified	unclassified	unclassified
6713									1		2																			Bacteria	Proteobacteria	Betaproteobacteria	Rhodocyclales	Rhodocyclaceae	unclassified	unclassified
4385959											1	2																		Bacteria	Proteobacteria	Deltaproteobacteria	Myxococcales	unclassified	unclassified	unclassified
4324483						1					1																			Bacteria	Firmicutes	Bacilli	Bacillales	Paenibacillaceae	Paenibacillus	unclassified
4430569				7													1	1	2				3		7		1	9		Bacteria	Proteobacteria	Alphaproteobacteria	Rhizobiales	Hyphomicrobiaceae	Hyphomicrobium	unclassified
4371286					1	1		1			1																			Bacteria	Chlorobi	BSV26	VC38	unclassified	unclassified	unclassified
228223			2				1	2	2			3																		Bacteria	Proteobacteria	Alphaproteobacteria	Rhodospirillales	Rhodospirillaceae	Magnetospirillum	unclassified
4406766		1	6	16	3	3		3	1	2	1	1	1			12	2	3	1		2	6	16			2	1	18	3	Bacteria	Proteobacteria	Betaproteobacteria	Burkholderiales	Comamonadaceae	unclassified	unclassified
4043609					1					1						1						1						1		Bacteria	Bacteroidetes	Flavobacteriia	Flavobacteriales	Cryomorphaceae	Fluviicola	unclassified
4454737		3	2	1		6			4	1	2		9	2	2	8	2	1				6	83	1		1	12	9	18	Bacteria	Firmicutes	Bacilli	Bacillales	Staphylococcaceae	Staphylococcus	unclassified
4468850											1											1	1							Bacteria	Actinobacteria	Actinobacteria	Actinomycetales	Microbacteriaceae	Rathayibacter	caricis
4372534						2												1										3		Bacteria	Proteobacteria	Betaproteobacteria	unclassified	unclassified	unclassified	unclassified
4327995																							2							Bacteria	Bacteroidetes	[Saprospirae]	[Saprospirales]	Chitinophagaceae	unclassified	unclassified
817141		1		1	1												1					1						2		Bacteria	Proteobacteria	Deltaproteobacteria	Bdellovibrionales	Bdellovibrionaceae	Bdellovibrio	unclassified
2399265				4									149					6	9					2		2				Bacteria	Bacteroidetes	Cytophagia	Cytophagales	[Amoebophilaceae]	CandidatusCardinium	unclassified
1001333									1		2																			Bacteria	Acidobacteria	Holophagae	Holophagales	Holophagaceae	unclassified	unclassified
4472813		2	13	6	3	6	3	3	4	6	11	5	2				1		69		5	2			2		1	1		Bacteria	Proteobacteria	Betaproteobacteria	Burkholderiales	Comamonadaceae	unclassified	unclassified
1120868		11	64		37	54	17	38	2	8	25	39	1																	Bacteria	Proteobacteria	Gammaproteobacteria	Methylococcales	Methylococcaceae	Methylomonas	unclassified
189407				2														1											1	Bacteria	Firmicutes	Clostridia	Clostridiales	Peptostreptococcaceae	unclassified	unclassified
1123812			2	3								1				2	1						6			1		1	6	Bacteria	Planctomycetes	Planctomycetia	Gemmatales	Gemmataceae	Gemmata	unclassified
1136827				1								1					1	2							3		2	1		Bacteria	Planctomycetes	Planctomycetia	Planctomycetales	Planctomycetaceae	Planctomyces	unclassified
515379				1												4						1				1		3		Bacteria	Proteobacteria	Alphaproteobacteria	Rhodospirillales	Acetobacteraceae	unclassified	unclassified
173557								1		1																				Bacteria	Proteobacteria	Alphaproteobacteria	Rickettsiales	unclassified	unclassified	unclassified
355361						1			1			1																		Bacteria	Actinobacteria	Actinobacteria	Actinomycetales	Streptomycetaceae	Streptomyces	unclassified
4378898		5	1	6	1	4	6	4	3	4	7	8	1			1	2	5					3				1	5		Bacteria	Proteobacteria	Alphaproteobacteria	Rhizobiales	Methylocystaceae	unclassified	unclassified
4475022						1		1		2	1																			Bacteria	Proteobacteria	Deltaproteobacteria	Myxococcales	unclassified	unclassified	unclassified
82334			5	9	6	4							2			1	2	2			17	2	12	1	3	1	5	3		Bacteria	Proteobacteria	Deltaproteobacteria	Myxococcales	unclassified	unclassified	unclassified
4253236						1											1													Bacteria	Cyanobacteria	Synechococcophycideae	Synechococcales	Synechococcaceae	Synechococcus	unclassified
4253237			1			1					1																			Bacteria	Verrucomicrobia	[Spartobacteria]	[Chthoniobacterales]	[Chthoniobacteraceae]	heteroC45_4W	unclassified
579465				4														1				4	4		4	1	1	6		Bacteria	Proteobacteria	Alphaproteobacteria	Rhodobacterales	Rhodobacteraceae	Rhodobacter	unclassified
2896033				5																								5		Bacteria	Proteobacteria	Alphaproteobacteria	Rhizobiales	Hyphomicrobiaceae	Hyphomicrobium	unclassified
4379413									1	1																				Bacteria	Proteobacteria	Betaproteobacteria	Burkholderiales	Comamonadaceae	unclassified	unclassified
4425152				1			2			2	4	2													1					Bacteria	Proteobacteria	Betaproteobacteria	Burkholderiales	Comamonadaceae	Hylemonella	unclassified
704060																1										1	2		3	Bacteria	Bacteroidetes	Flavobacteriia	Flavobacteriales	Cryomorphaceae	unclassified	unclassified
4369970		1	5			8	3		2	5	4	7														1				Bacteria	Proteobacteria	Betaproteobacteria	Burkholderiales	Oxalobacteraceae	unclassified	unclassified
679178				2									5		3	6			4							2		2		Bacteria	Proteobacteria	Deltaproteobacteria	Myxococcales	unclassified	unclassified	unclassified
4441684						1						1																		Bacteria	Verrucomicrobia	Opitutae	Opitutales	Opitutaceae	unclassified	unclassified
4325519													1														1			Bacteria	Actinobacteria	Actinobacteria	Actinomycetales	Geodermatophilaceae	Modestobacter	unclassified
741284											2	1																		Bacteria	Proteobacteria	Betaproteobacteria	Rhodocyclales	Rhodocyclaceae	Zoogloea	unclassified
130396					5	4			1	1	1	2																		Bacteria	Proteobacteria	Gammaproteobacteria	Methylococcales	Methylococcaceae	unclassified	unclassified
250206				2																		1			2					Bacteria	Proteobacteria	Alphaproteobacteria	Rhizobiales	Rhizobiaceae	Agrobacterium	unclassified
4426764		1	1		2	1						1	2			1			3				1				1			Bacteria	Bacteroidetes	Flavobacteriia	Flavobacteriales	Flavobacteriaceae	Flavobacterium	unclassified
4426763		31	525	24	39	195	66	218	36	66	56	48			1	7	8	14	1		1	9	14	3	18	2	13	3	1	Bacteria	Proteobacteria	Betaproteobacteria	Burkholderiales	Comamonadaceae	unclassified	unclassified
104155					1			1			3												1			1				Bacteria	Proteobacteria	Gammaproteobacteria	Xanthomonadales	Sinobacteraceae	Nevskia	ramosa
141636		1	1		3		2	1	2	2	3	2				1	1	1												Bacteria	Proteobacteria	Deltaproteobacteria	Bdellovibrionales	Bacteriovoracaceae	unclassified	unclassified
878161							1				1																			Bacteria	Acidobacteria	Acidobacteriia	Acidobacteriales	Acidobacteriaceae	Terriglobus	unclassified
4364714			1				1					1																		Bacteria	Proteobacteria	Betaproteobacteria	Ellin6067	unclassified	unclassified	unclassified
4337631			1	1				1	2	1	1					8	5	7	3	2		1	1	1		3	6	29	4	Bacteria	Proteobacteria	Alphaproteobacteria	Rhizobiales	Hyphomicrobiaceae	Rhodoplanes	unclassified
4471705			2																											Bacteria	Proteobacteria	Betaproteobacteria	Thiobacterales	unclassified	unclassified	unclassified
4471706		15	294	95	7	141	35	95	7	1	21	41	5		6	53	27	25	13	6	72	55	21	5	13	16	45	93	45	Bacteria	Proteobacteria	Betaproteobacteria	Burkholderiales	Comamonadaceae	unclassified	unclassified
551999				1												2		1				1								Bacteria	Bacteroidetes	VC2_1_Bac22	unclassified	unclassified	unclassified	unclassified
1127804		1					1	1	1			1				1		2												Bacteria	Proteobacteria	Betaproteobacteria	Rhodocyclales	Rhodocyclaceae	unclassified	unclassified
843251																	1											1		Bacteria	Verrucomicrobia	[Pedosphaerae]	[Pedosphaerales]	R4-41B	unclassified	unclassified
4391254																					4							1		Bacteria	Proteobacteria	Alphaproteobacteria	Rhizobiales	unclassified	unclassified	unclassified
749563																							2							Bacteria	Actinobacteria	Actinobacteria	Actinomycetales	Microbacteriaceae	unclassified	unclassified
4430568					1				1	2	2																			Bacteria	Acidobacteria	Acidobacteriia	Acidobacteriales	Acidobacteriaceae	unclassified	unclassified
222706																		1			8									Bacteria	Proteobacteria	Gammaproteobacteria	Enterobacteriales	Enterobacteriaceae	unclassified	unclassified
4444335			1	13	1	5	3	2		3	3	2				6	2	12	1			19			11	1	1	14		Bacteria	Verrucomicrobia	Verrucomicrobiae	Verrucomicrobiales	Verrucomicrobiaceae	Prosthecobacter	unclassified
1125242					1					1																				Bacteria	Proteobacteria	Betaproteobacteria	Burkholderiales	Oxalobacteraceae	unclassified	unclassified
217481		12	13	31	45	57	185	99	8	132	165	142	7		1	6	4	76	327	3	68	245	4	5	552	2	41	15	1	Bacteria	Proteobacteria	Alphaproteobacteria	Rhodospirillales	Rhodospirillaceae	Telmatospirillum	unclassified
215053											1										1									Bacteria	Proteobacteria	Alphaproteobacteria	Rhodospirillales	Acetobacteraceae	unclassified	unclassified
240252							1			1																				Bacteria	Proteobacteria	Alphaproteobacteria	Rhodospirillales	Acetobacteraceae	Acidocella	unclassified
305616				12									4			24	18	8	4		4	15	74	3	16	6	13	28	6	Bacteria	Proteobacteria	Deltaproteobacteria	Myxococcales	Haliangiaceae	unclassified	unclassified
816630		1							1																					Bacteria	Proteobacteria	Betaproteobacteria	Gallionellales	Gallionellaceae	Gallionella	unclassified
672252			1					1	1	1																				Bacteria	Acidobacteria	Acidobacteriia	Acidobacteriales	Acidobacteriaceae	unclassified	unclassified
1107631																			1				6							Bacteria	Proteobacteria	Gammaproteobacteria	Xanthomonadales	Sinobacteraceae	unclassified	unclassified
2058264																		1				1							2	Bacteria	Proteobacteria	Deltaproteobacteria	Myxococcales	OM27	unclassified	unclassified
512811		1	1							1	1																			Bacteria	Acidobacteria	Acidobacteriia	Acidobacteriales	Acidobacteriaceae	unclassified	unclassified
4440449			1	14		1					1														4	1				Bacteria	Proteobacteria	Alphaproteobacteria	Rhizobiales	Rhizobiaceae	Agrobacterium	unclassified
104795		1	2	3													3					2	3			3	2	3		Bacteria	Verrucomicrobia	Verrucomicrobiae	Verrucomicrobiales	Verrucomicrobiaceae	Luteolibacter	unclassified
184685				1									3			19	8	12	3		6	2	24		48	2	3	24	16	Bacteria	Bacteroidetes	[Saprospirae]	[Saprospirales]	Saprospiraceae	Haliscomenobacter	unclassified
806708																							7							Bacteria	Proteobacteria	Alphaproteobacteria	Rhodobacterales	Rhodobacteraceae	unclassified	unclassified
125742						2					1						1						1							Bacteria	Proteobacteria	Betaproteobacteria	Methylophilales	Methylophilaceae	unclassified	unclassified
4457829				3				3	1		2		5			2	1	2	6	9		3	1		6	1	2	3		Bacteria	Proteobacteria	Betaproteobacteria	Burkholderiales	Oxalobacteraceae	Polynucleobacter	unclassified
99135				2											3	5		1			1		2	2	1	4			7	Bacteria	Proteobacteria	Alphaproteobacteria	Rhizobiales	Rhizobiaceae	unclassified	unclassified
128033						2	1		1	1	2	3																		Bacteria	Proteobacteria	Alphaproteobacteria	Rhizobiales	Rhizobiaceae	Agrobacterium	unclassified
2848150			1								1																			Bacteria	Proteobacteria	Betaproteobacteria	Burkholderiales	Comamonadaceae	unclassified	unclassified
4395040			5	14							1					8	2	2					11		17	1	6	5		Bacteria	Acidobacteria	Solibacteres	Solibacterales	[Bryobacteraceae]	unclassified	unclassified
4482432																2														Bacteria	Proteobacteria	Alphaproteobacteria	Rhodobacterales	Rhodobacteraceae	unclassified	unclassified
2969888				1												1														Bacteria	Proteobacteria	Betaproteobacteria	Burkholderiales	Alcaligenaceae	unclassified	unclassified
764906				1												3					1						1			Bacteria	Proteobacteria	Betaproteobacteria	Burkholderiales	Comamonadaceae	unclassified	unclassified
4476547			1	4		8				1					1				1			1	3		23	1	1	3		Bacteria	Proteobacteria	Betaproteobacteria	Burkholderiales	Oxalobacteraceae	unclassified	unclassified
810672																											1		1	Bacteria	Actinobacteria	Actinobacteria	Actinomycetales	Microbacteriaceae	CandidatusRhodoluna	unclassified
1111937			2	3																		1								Bacteria	Proteobacteria	Alphaproteobacteria	Rhizobiales	unclassified	unclassified	unclassified
4470872		1	25	13	1	17	2	9	1	1	1	4	2		2	1	2	4	1	3	155	5	24	1	33	3	2	2		Bacteria	Proteobacteria	Betaproteobacteria	Burkholderiales	Comamonadaceae	unclassified	unclassified
4457555			1							1																				Bacteria	Proteobacteria	Alphaproteobacteria	Sphingomonadales	Sphingomonadaceae	Novosphingobium	unclassified
4470874		1	1						1			2																		Bacteria	Proteobacteria	Betaproteobacteria	Rhodocyclales	Rhodocyclaceae	Zoogloea	unclassified
794581																2														Bacteria	Proteobacteria	Gammaproteobacteria	Legionellales	Coxiellaceae	unclassified	unclassified
4399692		1	1			1			1	1	1	3						2				1				1	2	1		Bacteria	Proteobacteria	Gammaproteobacteria	Legionellales	Legionellaceae	Legionella	unclassified
4371434		1									1	2																		Bacteria	Actinobacteria	Actinobacteria	Actinomycetales	Streptomycetaceae	Streptomyces	unclassified
1107985			1	1			1				2		5			1		1	1				11			3	5			Bacteria	Proteobacteria	Deltaproteobacteria	Myxococcales	unclassified	unclassified	unclassified
894244											1											1								Bacteria	Proteobacteria	Deltaproteobacteria	MIZ46	unclassified	unclassified	unclassified
4310042				3														1					6					7	2	Bacteria	Planctomycetes	Planctomycetia	Gemmatales	Gemmataceae	Gemmata	unclassified
1137888							1	1																						Bacteria	Bacteroidetes	Cytophagia	Cytophagales	Cytophagaceae	unclassified	unclassified
247981		1											1																	Bacteria	Proteobacteria	Deltaproteobacteria	Bdellovibrionales	Bdellovibrionaceae	Bdellovibrio	unclassified
4426381																							3							Bacteria	Proteobacteria	Alphaproteobacteria	Rhodobacterales	Rhodobacteraceae	Phaeobacter	unclassified
4327906		5	16	2	7	26	6		21	54	33	29												1						Bacteria	Bacteroidetes	Sphingobacteriia	Sphingobacteriales	Sphingobacteriaceae	unclassified	unclassified
169755				2																										Bacteria	Proteobacteria	Alphaproteobacteria	Rhodospirillales	Acetobacteraceae	Roseococcus	unclassified
4363537				1																					1					Bacteria	Proteobacteria	Betaproteobacteria	Burkholderiales	Oxalobacteraceae	unclassified	unclassified
190663			1																					1				5	1	Bacteria	Actinobacteria	Actinobacteria	Actinomycetales	Kineosporiaceae	unclassified	unclassified
781550																	1					1	5					3		Bacteria	Proteobacteria	Alphaproteobacteria	Sphingomonadales	Sphingomonadaceae	unclassified	unclassified
1144864																							4							Bacteria	Proteobacteria	Gammaproteobacteria	Alteromonadales	unclassified	unclassified	unclassified
1110219																				8										Bacteria	Chloroflexi	Chloroflexi	AKIW781	unclassified	unclassified	unclassified
4315319				23															285			1								Bacteria	Proteobacteria	Betaproteobacteria	Neisseriales	Neisseriaceae	Deefgea	unclassified
575999																												2	1	Bacteria	Acidobacteria	Solibacteres	Solibacterales	unclassified	unclassified	unclassified
689696																						1	2			1		1		Bacteria	Proteobacteria	Betaproteobacteria	Burkholderiales	Comamonadaceae	unclassified	unclassified
3025055			2			1		2		2	2	1																		Bacteria	Bacteroidetes	[Saprospirae]	[Saprospirales]	unclassified	unclassified	unclassified
1128107			2		1					1																				Bacteria	WS3	PRR-12	Sediment-1	PRR-10	unclassified	unclassified
202787							1				1	1																		Bacteria	Planctomycetes	Planctomycetia	Gemmatales	Gemmataceae	unclassified	unclassified
4419795																		1	1			1				1		2		Bacteria	Proteobacteria	Deltaproteobacteria	unclassified	unclassified	unclassified	unclassified
4469492			6	8		3		3				2				1			2		5		5		4			2		Bacteria	Proteobacteria	Betaproteobacteria	Burkholderiales	Comamonadaceae	unclassified	unclassified
2565173									1			1															1			Bacteria	Verrucomicrobia	Opitutae	Opitutales	Opitutaceae	Opitutus	unclassified
204372			1								1																			Bacteria	Proteobacteria	Deltaproteobacteria	Myxococcales	unclassified	unclassified	unclassified
1042160						3		1											3											Bacteria	Actinobacteria	Thermoleophilia	Solirubrobacterales	Patulibacteraceae	unclassified	unclassified
534216			2	1			1					1											1		1					Bacteria	Proteobacteria	Betaproteobacteria	Burkholderiales	Comamonadaceae	Methylibium	unclassified
33768				1		1			1	2																				Bacteria	Planctomycetes	Planctomycetia	Gemmatales	Isosphaeraceae	unclassified	unclassified
564587																			1									1		Bacteria	Proteobacteria	Alphaproteobacteria	Rhodospirillales	Acetobacteraceae	unclassified	unclassified
137007		7	8	1	8	23	9	2	13	13	8	7						1							1				1	Bacteria	Proteobacteria	Betaproteobacteria	Burkholderiales	Comamonadaceae	unclassified	unclassified
4448407					1					1								1									3			Bacteria	Proteobacteria	Betaproteobacteria	Burkholderiales	Burkholderiaceae	Salinispora	tropica
113244			1							1																				Bacteria	Proteobacteria	Deltaproteobacteria	Myxococcales	unclassified	unclassified	unclassified
1017063					1				1	2		2																		Bacteria	Proteobacteria	Deltaproteobacteria	Myxococcales	Polyangiaceae	unclassified	unclassified
847644									1								1					1								Bacteria	Planctomycetes	Planctomycetia	Gemmatales	Isosphaeraceae	unclassified	unclassified
4434444						1			1	2		2																		Bacteria	Proteobacteria	Alphaproteobacteria	Rhizobiales	Bradyrhizobiaceae	unclassified	unclassified
4479555				2									1			2		2	6	1		2	9			1	3	5		Bacteria	Proteobacteria	Alphaproteobacteria	Rhodospirillales	Acetobacteraceae	unclassified	unclassified
4389260				32						1	1					1	6	31	3		15	25	73		16	2	3	38		Bacteria	Planctomycetes	Planctomycetia	Gemmatales	Gemmataceae	Gemmata	unclassified
364646		1			1	1			1		1																			Bacteria	Proteobacteria	Deltaproteobacteria	Myxococcales	unclassified	unclassified	unclassified
4417996			1		1	1		1																	1					Bacteria	Proteobacteria	Betaproteobacteria	Burkholderiales	Comamonadaceae	unclassified	unclassified
827054		2								2																				Bacteria	Elusimicrobia	Elusimicrobia	Elusimicrobiales	unclassified	unclassified	unclassified
1088405										1			1																	Bacteria	Proteobacteria	Gammaproteobacteria	Alteromonadales	unclassified	unclassified	unclassified
805496							1	1	1		1																			Bacteria	Cyanobacteria	Oscillatoriophycideae	Oscillatoriales	Phormidiaceae	Phormidium	unclassified
718367																2														Bacteria	Bacteroidetes	Sphingobacteriia	Sphingobacteriales	Sphingobacteriaceae	unclassified	unclassified
226704			2						1	1	1	1																		Bacteria	Proteobacteria	Deltaproteobacteria	Myxococcales	unclassified	unclassified	unclassified
529444												1																1		Bacteria	Actinobacteria	Actinobacteria	Actinomycetales	Microbacteriaceae	Salinibacterium	unclassified
3701020		1	15	1		3	1		2	1		1					2													Bacteria	Verrucomicrobia	[Pedosphaerae]	[Pedosphaerales]	unclassified	unclassified	unclassified
575419																1										1				Bacteria	Proteobacteria	Alphaproteobacteria	Rhizobiales	Hyphomicrobiaceae	Devosia	unclassified
756819				1															1											Bacteria	Proteobacteria	Gammaproteobacteria	Aeromonadales	Aeromonadaceae	unclassified	unclassified
636827													1											1			1			Bacteria	Firmicutes	Bacilli	Bacillales	Paenibacillaceae	Paenibacillus	unclassified
40073			1						1	1	2						1				1				3					Bacteria	Bacteroidetes	[Saprospirae]	[Saprospirales]	Chitinophagaceae	Sediminibacterium	unclassified
4422628		1		2		5	1								1		2	2	1							1		1		Bacteria	Proteobacteria	Alphaproteobacteria	Rhizobiales	unclassified	unclassified	unclassified
2116632			1				1				1	5																		Bacteria	Acidobacteria	Holophagae	Holophagales	Holophagaceae	unclassified	unclassified
834065																					1					1				Bacteria	Proteobacteria	Gammaproteobacteria	Aeromonadales	Aeromonadaceae	unclassified	unclassified
4304056													1										2				1			Bacteria	Proteobacteria	Alphaproteobacteria	Rhizobiales	Rhizobiaceae	Agrobacterium	unclassified
3222178				2		2			1	3						4	2	2				6		1			2	1		Bacteria	Proteobacteria	Deltaproteobacteria	MIZ46	unclassified	unclassified	unclassified
4466432												1										1								Bacteria	Proteobacteria	Alphaproteobacteria	Rhizobiales	Rhizobiaceae	unclassified	unclassified
4416113			1																				1	1					3	Bacteria	Proteobacteria	Gammaproteobacteria	Enterobacteriales	Enterobacteriaceae	Serratia	marcescens
1124975				2														2				1						1		Bacteria	Proteobacteria	Deltaproteobacteria	Myxococcales	unclassified	unclassified	unclassified
4452700				7			1					3	3			16	8	1				14	1	2		1	4	13	3	Bacteria	Firmicutes	Clostridia	Clostridiales	Clostridiaceae	Clostridium	unclassified
2471299			2													1														Bacteria	Proteobacteria	Alphaproteobacteria	Rhodospirillales	Rhodospirillaceae	unclassified	unclassified
584177			1	1																										Bacteria	Proteobacteria	Betaproteobacteria	Burkholderiales	Comamonadaceae	Methylibium	unclassified
4457268											1		2										13							Bacteria	Proteobacteria	Gammaproteobacteria	Enterobacteriales	Enterobacteriaceae	unclassified	unclassified
4418684			1			3	2	2	4	2	3	6																2		Bacteria	Proteobacteria	Alphaproteobacteria	Rhizobiales	Methylocystaceae	unclassified	unclassified
2471295																											2			Bacteria	Proteobacteria	Alphaproteobacteria	unclassified	unclassified	unclassified	unclassified
4472969																2						1								Bacteria	Proteobacteria	Deltaproteobacteria	Myxococcales	unclassified	unclassified	unclassified
676387			1	2					1		1	1				2	3	1				3	25			1	3	4		Bacteria	Proteobacteria	Alphaproteobacteria	Rhizobiales	Methylocystaceae	Methylosinus	unclassified
309755				1												3			2				5					2	2	Bacteria	Proteobacteria	Alphaproteobacteria	Rhodospirillales	Acetobacteraceae	unclassified	unclassified
3310211			1	4			1	1				1						3	1			1						1		Bacteria	Bacteroidetes	[Saprospirae]	[Saprospirales]	Chitinophagaceae	unclassified	unclassified
4477199		46	377	339	99	145	68	132	34	41	42	72	1		1	136	81	12	24	2	26	99	437	6	173	4	111	254	34	Bacteria	Proteobacteria	Betaproteobacteria	Burkholderiales	Comamonadaceae	Methylibium	unclassified
4457554																					1				1					Bacteria	Proteobacteria	Alphaproteobacteria	Caulobacterales	Caulobacteraceae	Mycoplana	unclassified
4380971				1									1			2						1		1						Bacteria	Firmicutes	Clostridia	Clostridiales	Clostridiaceae	Clostridium	unclassified
4438989				2									1		1	1	1	1				2	3		2			11		Bacteria	Proteobacteria	Alphaproteobacteria	Rhizobiales	Hyphomicrobiaceae	Hyphomicrobium	unclassified
525648																									1		1			Bacteria	Proteobacteria	Alphaproteobacteria	Rhizobiales	unclassified	unclassified	unclassified
84980		1	1			1			1	2	2	1																		Bacteria	Proteobacteria	Betaproteobacteria	Burkholderiales	Comamonadaceae	unclassified	unclassified
815975				18								1				21	7	4	3		2	11	15	1	9	3	4	18		Bacteria	Proteobacteria	Alphaproteobacteria	Rhodobacterales	Hyphomonadaceae	unclassified	unclassified
228517				1												1						1								Bacteria	Bacteroidetes	[Saprospirae]	[Saprospirales]	Saprospiraceae	unclassified	unclassified
4472157										2	1											1								Bacteria	Proteobacteria	Alphaproteobacteria	Rhizobiales	Methylocystaceae	unclassified	unclassified
692510				1							1											2	5							Bacteria	Proteobacteria	Deltaproteobacteria	Bdellovibrionales	Bdellovibrionaceae	Bdellovibrio	unclassified
731678						1				2																				Bacteria	Bacteroidetes	Sphingobacteriia	Sphingobacteriales	Sphingobacteriaceae	unclassified	unclassified
666374						2					1	1																		Bacteria	Proteobacteria	Deltaproteobacteria	Desulfobacterales	Desulfobulbaceae	unclassified	unclassified
1669782																												3		Bacteria	Actinobacteria	Thermoleophilia	Gaiellales	AK1AB1_02E	unclassified	unclassified
356568				1												1		1	2				3				1	3		Bacteria	Proteobacteria	Betaproteobacteria	Methylophilales	Methylophilaceae	Methylotenera	mobilis
4464495			1	1		1		2		1								1									1			Bacteria	Proteobacteria	Betaproteobacteria	Rhodocyclales	Rhodocyclaceae	unclassified	unclassified
4410974								1	2																					Bacteria	Proteobacteria	Betaproteobacteria	Burkholderiales	Comamonadaceae	unclassified	unclassified
311640																		1										1		Bacteria	Proteobacteria	Alphaproteobacteria	Rhizobiales	unclassified	unclassified	unclassified
4417972				14									31		1	43	44	32	15		31	1	42	16	24	11	47	62	65	Bacteria	Planctomycetes	Planctomycetia	Pirellulales	Pirellulaceae	unclassified	unclassified
4330693																													6	Bacteria	Proteobacteria	Alphaproteobacteria	Rhizobiales	unclassified	unclassified	unclassified
4293003				1																		1	2		5					Bacteria	Proteobacteria	Alphaproteobacteria	Rhizobiales	Hyphomicrobiaceae	Hyphomicrobium	unclassified
625087																				3										Bacteria	Proteobacteria	Gammaproteobacteria	Alteromonadales	OM60	unclassified	unclassified
4359608				1																		1	1					1		Bacteria	Proteobacteria	Alphaproteobacteria	Rhizobiales	Hyphomicrobiaceae	unclassified	unclassified
4361153		3	4		1	2	2	4	4	3	9	12						1							1					Bacteria	Bacteroidetes	Sphingobacteriia	Sphingobacteriales	Sphingobacteriaceae	unclassified	unclassified
142010																1	1				1	1	2	1				2		Bacteria	Verrucomicrobia	Opitutae	Opitutales	Opitutaceae	Opitutus	unclassified
4453723		1	2	9		2	2	2	1	5		1				9	1	7	5			6	17		48	1	4	17	7	Bacteria	Verrucomicrobia	[Spartobacteria]	[Chthoniobacterales]	[Chthoniobacteraceae]	Chthoniobacter	unclassified
100791			1	2			1	1								3		1					2							Bacteria	Proteobacteria	Betaproteobacteria	Burkholderiales	Comamonadaceae	unclassified	unclassified
803166				3				1								2	2	1				3	2		2		3	5		Bacteria	Proteobacteria	Deltaproteobacteria	Myxococcales	unclassified	unclassified	unclassified
663932		1	1		1				2	1	1																			Bacteria	Planctomycetes	Planctomycetia	Gemmatales	Gemmataceae	unclassified	unclassified
16939			1			1																								Bacteria	Proteobacteria	Deltaproteobacteria	Bdellovibrionales	Bdellovibrionaceae	Bdellovibrio	bacteriovorus
4410004																								1			1	1		Bacteria	Bacteroidetes	Sphingobacteriia	Sphingobacteriales	unclassified	unclassified	unclassified
3478700				9			1				2	2				15	5	1	17			7	2		5		1	18		Bacteria	Planctomycetes	Planctomycetia	Pirellulales	Pirellulaceae	unclassified	unclassified
4409759		3	5	1	1	3	1		7	2	6	3	1			4			4			2	3				1	1		Bacteria	Proteobacteria	Alphaproteobacteria	Rhizobiales	Rhizobiaceae	unclassified	unclassified
1138847						2	1		1			1																		Bacteria	Proteobacteria	Alphaproteobacteria	Rhodospirillales	Acetobacteraceae	unclassified	unclassified
207957						1										3							5		1		1	1		Bacteria	Gemmatimonadetes	Gemmatimonadetes	Gemmatimonadales	Gemmatimonadaceae	Gemmatimonas	unclassified
4470260								1				1																1		Bacteria	Firmicutes	Bacilli	Bacillales	unclassified	unclassified	unclassified
818488			1		1							1																		Bacteria	Proteobacteria	Betaproteobacteria	Gallionellales	Gallionellaceae	Gallionella	unclassified
4454565							1	1	2	1																				Bacteria	Firmicutes	Bacilli	Bacillales	unclassified	unclassified	unclassified
215447				1							2							1					4				1			Bacteria	Proteobacteria	Alphaproteobacteria	Rhizobiales	Hyphomicrobiaceae	Devosia	unclassified
4408378			5	15	3	5		3		1	1	1	2			3	4	1	4	1		1	3	1		2	2	4	4	Bacteria	Proteobacteria	Betaproteobacteria	Burkholderiales	Comamonadaceae	unclassified	unclassified
4417400			2	6			1	1					1		1	4		1				4	9					7		Bacteria	Proteobacteria	Betaproteobacteria	MND1	unclassified	unclassified	unclassified
4379396													1															1		Bacteria	Proteobacteria	Alphaproteobacteria	Rhizobiales	Hyphomicrobiaceae	Hyphomicrobium	unclassified
4382194		1	3																				3							Bacteria	Bacteroidetes	[Saprospirae]	[Saprospirales]	Chitinophagaceae	unclassified	unclassified
134470																			3											Bacteria	Firmicutes	Bacilli	Bacillales	Alicyclobacillaceae	Alicyclobacillus	unclassified
737260				5									1					4	4	4		1	2				6	4	1	Bacteria	Bacteroidetes	Cytophagia	Cytophagales	Cytophagaceae	unclassified	unclassified
527642																1						1			6		1	2		Bacteria	Proteobacteria	Deltaproteobacteria	MIZ46	unclassified	unclassified	unclassified
173071				3									1			2		1	3		19	3	11				1	2		Bacteria	Proteobacteria	Alphaproteobacteria	Rhizobiales	unclassified	unclassified	unclassified
154174			1	14		3							2			4	2	2	1		4	2	1	4	5	6	3	4	2	Bacteria	Proteobacteria	Alphaproteobacteria	Caulobacterales	Caulobacteraceae	Caulobacter	henricii
89329																					2									Bacteria	Spirochaetes	Spirochaetes	Spirochaetales	Spirochaetaceae	Spirochaeta	aurantia
562144				3									1			2	2	2	2			3		1	8		2	4	5	Bacteria	Bacteroidetes	Cytophagia	Cytophagales	Cytophagaceae	unclassified	unclassified
304089			1								1	1																		Bacteria	Actinobacteria	Thermoleophilia	Solirubrobacterales	Patulibacteraceae	unclassified	unclassified
4475526				1												1	4	6				11	21	1	2	2	7	2	2	Bacteria	Proteobacteria	Alphaproteobacteria	Rhodobacterales	Hyphomonadaceae	unclassified	unclassified
1119422				213		2	1					1	21		5	146	66	65	123	15	134	39	149	1	97	43	114	451	13	Bacteria	Planctomycetes	Planctomycetia	Pirellulales	Pirellulaceae	unclassified	unclassified
3478456																			1				1					3		Bacteria	Proteobacteria	Alphaproteobacteria	Rhizobiales	Hyphomicrobiaceae	Hyphomicrobium	unclassified
419180												2																		Bacteria	Proteobacteria	Gammaproteobacteria	Legionellales	Coxiellaceae	Aquicella	unclassified
3473409				1								1																		Bacteria	Proteobacteria	Betaproteobacteria	Burkholderiales	Comamonadaceae	unclassified	unclassified
1059509																		1									1			Bacteria	Bacteroidetes	Flavobacteriia	Flavobacteriales	Flavobacteriaceae	Flavobacterium	unclassified
4393663							1	1																						Bacteria	Acidobacteria	Acidobacteriia	Acidobacteriales	Koribacteraceae	CandidatusKoribacter	unclassified
4357324						1				2									4		3		1							Bacteria	Proteobacteria	Alphaproteobacteria	Caulobacterales	Caulobacteraceae	Asticcacaulis	unclassified
4393666					1					1																				Bacteria	Acidobacteria	Acidobacteriia	Acidobacteriales	Acidobacteriaceae	unclassified	unclassified
806467		3		2			1	8	167	1	11	1	1			19	2	14	4	2		9	14	3		3	57	8		Bacteria	Proteobacteria	Deltaproteobacteria	Spirobacillales	unclassified	unclassified	unclassified
250274		1	9	11	2		1				1	3	38		4	177	98	82	5	8	58	55	34	13	61	3	63	126	49	Bacteria	Proteobacteria	Betaproteobacteria	Burkholderiales	Comamonadaceae	unclassified	unclassified
566265				3												6	2	2	1			3				2	2	2	4	Bacteria	Proteobacteria	Alphaproteobacteria	BD7-3	unclassified	unclassified	unclassified
1118783				2																					3					Bacteria	Proteobacteria	Betaproteobacteria	unclassified	unclassified	unclassified	unclassified
969266																				9										Bacteria	Proteobacteria	Deltaproteobacteria	Sva0853	SAR324	unclassified	unclassified
581019		2	2			3	4		8	4	5	8																		Bacteria	Proteobacteria	Alphaproteobacteria	Sphingomonadales	Sphingomonadaceae	Novosphingobium	unclassified
43917		1	1								1								2									1		Bacteria	Proteobacteria	Betaproteobacteria	Burkholderiales	Comamonadaceae	Roseateles	depolymerans
4337622		1	1	16		1	1						1			1	3	1	3		7	1	2			3	4	5	3	Bacteria	Proteobacteria	Alphaproteobacteria	Rhizobiales	Rhizobiaceae	Agrobacterium	unclassified
821052		1									2																			Bacteria	Acidobacteria	Acidobacteriia	Acidobacteriales	Koribacteraceae	unclassified	unclassified
52053									1																			1		Bacteria	Proteobacteria	Alphaproteobacteria	Rhizobiales	Hyphomicrobiaceae	Rhodoplanes	unclassified
4396925												1										1								Bacteria	Acidobacteria	Acidobacteriia	Acidobacteriales	Koribacteraceae	unclassified	unclassified
4460871		14	25	17	3	15	16	6	39	28	43	15				5	2	1			15	1	12	1			1			Bacteria	Proteobacteria	Betaproteobacteria	Methylophilales	Methylophilaceae	unclassified	unclassified
3196019				4													1	2				2	4		12			4		Bacteria	Proteobacteria	Deltaproteobacteria	Myxococcales	Haliangiaceae	unclassified	unclassified
4388385			3			16	3		8	19	2	12															1			Bacteria	Proteobacteria	Alphaproteobacteria	Rhizobiales	unclassified	unclassified	unclassified
1109902					1	1					1																			Bacteria	Acidobacteria	DA052	Ellin6513	unclassified	unclassified	unclassified
2313705		1	12		3	2	3	2	1	2		6																2		Bacteria	Proteobacteria	Alphaproteobacteria	Sphingomonadales	Sphingomonadaceae	unclassified	unclassified
4427396			1	2						1	1	1	1			1	1		7			1	3	1	1		1	2	1	Bacteria	Verrucomicrobia	Opitutae	Opitutales	Opitutaceae	Opitutus	unclassified
4333186		24	135		23	35	26	23	23	28	5	22																		Bacteria	Proteobacteria	Betaproteobacteria	Rhodocyclales	Rhodocyclaceae	unclassified	unclassified
4484193									2	1																				Bacteria	Proteobacteria	Gammaproteobacteria	Xanthomonadales	Xanthomonadaceae	unclassified	unclassified
3780777																2		2					2		15			1		Bacteria	Proteobacteria	Betaproteobacteria	unclassified	unclassified	unclassified	unclassified
4344428									1	2	1																			Bacteria	Proteobacteria	Alphaproteobacteria	Rhodospirillales	Rhodospirillaceae	Telmatospirillum	unclassified
582110																	1	1	5								3	4	12	Bacteria	Proteobacteria	Deltaproteobacteria	Myxococcales	Myxococcaceae	Anaeromyxobacter	unclassified
4411138																												1	2	Bacteria	Actinobacteria	Actinobacteria	Actinomycetales	Micrococcaceae	Rothia	mucilaginosa
894654																		1									1	2		Bacteria	Proteobacteria	Gammaproteobacteria	Legionellales	Legionellaceae	unclassified	unclassified
204148		1	1	2	1	2	1	2	1	6	7	2				1		1									2			Bacteria	Proteobacteria	Alphaproteobacteria	Ellin329	unclassified	unclassified	unclassified
535429											1	1																		Bacteria	Proteobacteria	Alphaproteobacteria	Rhizobiales	unclassified	unclassified	unclassified
210657										1	1	2																		Bacteria	Proteobacteria	Alphaproteobacteria	Rhodospirillales	Rhodospirillaceae	unclassified	unclassified
3091248		5	3	17	2	32	4	1	12	16	18	11	2		1	7	23	9	8	2	13	23	17	1	12	1	2	16	5	Bacteria	Proteobacteria	Betaproteobacteria	Methylophilales	Methylophilaceae	unclassified	unclassified
204785			2					1																				1		Bacteria	Bacteroidetes	[Saprospirae]	[Saprospirales]	Chitinophagaceae	unclassified	unclassified
4315250			1		1					1		1																		Bacteria	Proteobacteria	Betaproteobacteria	Burkholderiales	Comamonadaceae	unclassified	unclassified
1008869		1	17		8	2	4	19	14	17	23	21															1			Bacteria	Proteobacteria	Gammaproteobacteria	Methylococcales	Crenotrichaceae	Crenothrix	unclassified
4315258			1				1		2							1		2					1							Bacteria	Bacteroidetes	Bacteroidia	Bacteroidales	Porphyromonadaceae	Paludibacter	unclassified
4336275																1	1				2						2			Bacteria	Proteobacteria	Alphaproteobacteria	Sphingomonadales	Sphingomonadaceae	unclassified	unclassified
1079393					1				1		1																			Bacteria	Actinobacteria	Thermoleophilia	Solirubrobacterales	unclassified	unclassified	unclassified
633243				1									1				2		1	1		2		2			1	6	5	Bacteria	Actinobacteria	Actinobacteria	Actinomycetales	Microbacteriaceae	CandidatusRhodoluna	unclassified
537648				1																								3		Bacteria	Proteobacteria	Deltaproteobacteria	Myxococcales	OM27	unclassified	unclassified
4366287						1			1	2																	2			Bacteria	Proteobacteria	Alphaproteobacteria	Rickettsiales	Pelagibacteraceae	unclassified	unclassified
4392826			2			1	2		1	2	1																			Bacteria	Bacteroidetes	Sphingobacteriia	Sphingobacteriales	unclassified	unclassified	unclassified
4296910				1												2							5					1		Bacteria	Proteobacteria	Alphaproteobacteria	Rhizobiales	unclassified	unclassified	unclassified
4075741			1	32									1			5	7	4	14			3	12		11	2	2	49		Bacteria	Proteobacteria	Alphaproteobacteria	Rhizobiales	Hyphomicrobiaceae	Hyphomicrobium	unclassified
1120835								1		1																				Bacteria	Proteobacteria	Alphaproteobacteria	Rhizobiales	Methylocystaceae	unclassified	unclassified
4476089																	1										1			Bacteria	Proteobacteria	Alphaproteobacteria	Caulobacterales	Caulobacteraceae	unclassified	unclassified
2720386				1								1																		Bacteria	Proteobacteria	Alphaproteobacteria	Rhodospirillales	Rhodospirillaceae	unclassified	unclassified
265055				2									1			3		5	1		7	1	3			1	6	4		Bacteria	Proteobacteria	Deltaproteobacteria	Bdellovibrionales	Bdellovibrionaceae	Bdellovibrio	unclassified
2139819																1	1	3			4		3	1			3			Bacteria	Proteobacteria	Gammaproteobacteria	Legionellales	Legionellaceae	Legionella	unclassified
242145						1	1	2			2																			Bacteria	Planctomycetes	Planctomycetia	Gemmatales	Gemmataceae	Gemmata	unclassified
1136697				1													1													Bacteria	Proteobacteria	Alphaproteobacteria	Rhodospirillales	Rhodospirillaceae	unclassified	unclassified
982282																							2							Bacteria	Planctomycetes	Phycisphaerae	WD2101	unclassified	unclassified	unclassified
264673																					2									Bacteria	Proteobacteria	Gammaproteobacteria	Pseudomonadales	Pseudomonadaceae	Pseudomonas	veronii
4475561		4	5	3	4	2	3	5	12	11	18	19	1			1	1		3				4	1		3	2	8		Bacteria	Proteobacteria	Alphaproteobacteria	Rhizobiales	Bradyrhizobiaceae	unclassified	unclassified
4463892																				3										Bacteria	Bacteroidetes	Bacteroidia	Bacteroidales	Bacteroidaceae	Bacteroides	unclassified
1109053				2								1	1					1								1	1			Bacteria	Spirochaetes	Spirochaetes	Spirochaetales	Spirochaetaceae	Spirochaeta	aurantia
868555		1								1		1						1												Bacteria	Planctomycetes	Planctomycetia	Gemmatales	Isosphaeraceae	unclassified	unclassified
736813		1	2		3	5	2		6	5	11	3																		Bacteria	Actinobacteria	Actinobacteria	Actinomycetales	Mycobacteriaceae	Mycobacterium	unclassified
1046664				1												1							2				2	4		Bacteria	Actinobacteria	Acidimicrobiia	Acidimicrobiales	unclassified	unclassified	unclassified
138368																		1									1		1	Bacteria	Firmicutes	Clostridia	Clostridiales	Peptostreptococcaceae	unclassified	unclassified
4455618				5								1																		Bacteria	Bacteroidetes	Flavobacteriia	Flavobacteriales	[Weeksellaceae]	Chryseobacterium	unclassified
527532				5												3	1	2					1					9		Bacteria	Planctomycetes	Planctomycetia	Pirellulales	Pirellulaceae	unclassified	unclassified
757795								1			1																			Bacteria	Actinobacteria	Thermoleophilia	Solirubrobacterales	unclassified	unclassified	unclassified
742886									1				2	1																Bacteria	Proteobacteria	Gammaproteobacteria	Thiotrichales	Piscirickettsiaceae	unclassified	unclassified
210832			1		1	1	1	1	5	1	5	5																		Bacteria	Planctomycetes	Planctomycetia	Gemmatales	Gemmataceae	Gemmata	unclassified
1124436				2											1	3		1	1							1	3	5		Bacteria	Planctomycetes	Planctomycetia	Pirellulales	Pirellulaceae	unclassified	unclassified
819537																											1	1		Bacteria	Verrucomicrobia	Opitutae	[Cerasicoccales]	[Cerasicoccaceae]	unclassified	unclassified
4434051		4	19		3	12	3	4	3	4	3	2																		Bacteria	Proteobacteria	Gammaproteobacteria	Methylococcales	Methylococcaceae	Methylomonas	unclassified
626238									1		1																			Bacteria	Acidobacteria	Acidobacteriia	Acidobacteriales	Acidobacteriaceae	unclassified	unclassified
810076																									4					Bacteria	Proteobacteria	Deltaproteobacteria	Myxococcales	Haliangiaceae	unclassified	unclassified
219727				1															1											Bacteria	Bacteroidetes	Flavobacteriia	Flavobacteriales	Flavobacteriaceae	Flavobacterium	unclassified
512552								1	1	2		3										1								Bacteria	Planctomycetes	Planctomycetia	Gemmatales	Gemmataceae	unclassified	unclassified
26459			3							2	2	2																		Bacteria	Bacteroidetes	[Saprospirae]	[Saprospirales]	Chitinophagaceae	unclassified	unclassified
4362942												1							1											Bacteria	Firmicutes	Bacilli	Lactobacillales	Enterococcaceae	Enterococcus	unclassified
1109067			2		1				1	2		1	2										2			1	1			Bacteria	Proteobacteria	Alphaproteobacteria	Rhizobiales	Methylobacteriaceae	Methylobacterium	adhaesivum
4333746			1														1					1								Bacteria	Proteobacteria	Alphaproteobacteria	Rhodobacterales	Rhodobacteraceae	Rhodobacter	unclassified
4473114									1																				2	Bacteria	Proteobacteria	Betaproteobacteria	Burkholderiales	Comamonadaceae	Limnobacter	unclassified
1115406		2	3	14	2	1	2		9	7	11	4	1	1	1	8	5	8	52		15	7	18		21		4	38	16	Bacteria	Verrucomicrobia	[Spartobacteria]	[Chthoniobacterales]	[Chthoniobacteraceae]	Chthoniobacter	unclassified
247781																				6										Bacteria	Proteobacteria	Alphaproteobacteria	unclassified	unclassified	unclassified	unclassified
1072854				2														1				2			3		1	2	4	Bacteria	Actinobacteria	Actinobacteria	Actinomycetales	unclassified	unclassified	unclassified
4413642				3														1									1			Bacteria	Proteobacteria	Alphaproteobacteria	Rhodospirillales	Rhodospirillaceae	unclassified	unclassified
828311			5	3	1			2	2		2	3				2							3	1		1		2		Bacteria	Proteobacteria	Alphaproteobacteria	Rhizobiales	unclassified	unclassified	unclassified
223897			1		2	6				2		1														1				Bacteria	Proteobacteria	Gammaproteobacteria	Pseudomonadales	Moraxellaceae	unclassified	unclassified
683436			1		4	4	1	2	5	4	8	5																		Bacteria	Proteobacteria	Deltaproteobacteria	Myxococcales	unclassified	unclassified	unclassified
216368			1			1			1		1																			Bacteria	Planctomycetes	BD7-11	unclassified	unclassified	unclassified	unclassified
1141156						2																								Bacteria	Acidobacteria	Solibacteres	Solibacterales	Solibacteraceae	CandidatusSolibacter	unclassified
1050747				16				1			3		5		1	4	41	72	21	6	1	2	4		12	4	44	57	49	Bacteria	Verrucomicrobia	[Spartobacteria]	[Chthoniobacterales]	[Chthoniobacteraceae]	CandidatusXiphinematobacter	unclassified
585708				1												1							2							Bacteria	Proteobacteria	Alphaproteobacteria	Sphingomonadales	Sphingomonadaceae	Sphingobium	unclassified
1597279						1	1				1																			Bacteria	Bacteroidetes	Sphingobacteriia	Sphingobacteriales	unclassified	unclassified	unclassified
242829		1	4			1					1																			Bacteria	Proteobacteria	Alphaproteobacteria	Caulobacterales	Caulobacteraceae	unclassified	unclassified
216180				1		2										1	2								6		1	1		Bacteria	Bacteroidetes	[Saprospirae]	[Saprospirales]	Chitinophagaceae	unclassified	unclassified
843003																1							3							Bacteria	Proteobacteria	Betaproteobacteria	Burkholderiales	Comamonadaceae	Ramlibacter	unclassified
2565174																												2		Bacteria	Planctomycetes	Planctomycetia	Gemmatales	Gemmataceae	Gemmata	unclassified
4397998				2												3						1	1		1			2		Bacteria	Proteobacteria	Alphaproteobacteria	Sphingomonadales	Sphingomonadaceae	Sphingobium	unclassified
153998						1						1																		Bacteria	Actinobacteria	Acidimicrobiia	Acidimicrobiales	unclassified	unclassified	unclassified
511452				1							1																2			Bacteria	Proteobacteria	Gammaproteobacteria	Legionellales	Coxiellaceae	unclassified	unclassified
565604		1	2	4	1	2	3	1	1			1				7	2	3			67	1	13	5		8	1	3		Bacteria	Proteobacteria	Deltaproteobacteria	Myxococcales	unclassified	unclassified	unclassified
152964						1				1																				Bacteria	Proteobacteria	Deltaproteobacteria	Syntrophobacterales	Syntrophobacteraceae	unclassified	unclassified
151126			1	1							1	1				1		2	1			2					1	9	2	Bacteria	Cyanobacteria	4C0d-2	MLE1-12	unclassified	unclassified	unclassified
4318238		1	1			1			2	2	3	4																		Bacteria	Proteobacteria	Alphaproteobacteria	Caulobacterales	Caulobacteraceae	unclassified	unclassified
852179											1					2		1	2											Bacteria	Proteobacteria	Betaproteobacteria	Rhodocyclales	Rhodocyclaceae	CandidatusAccumulibacter	unclassified
136741											1		1																	Bacteria	Proteobacteria	Gammaproteobacteria	Legionellales	unclassified	unclassified	unclassified
585360				1												5		1	5			4						7		Bacteria	Verrucomicrobia	Verrucomicrobiae	Verrucomicrobiales	Verrucomicrobiaceae	Prosthecobacter	unclassified
4480022		1	41	31	2	8	2	9	1	5	7	1	7			28	2	8	6			14	42		44	1	12	21	2	Bacteria	Proteobacteria	Alphaproteobacteria	Sphingomonadales	Sphingomonadaceae	Novosphingobium	unclassified
4294965				1								1																		Bacteria	Proteobacteria	Betaproteobacteria	Burkholderiales	unclassified	unclassified	unclassified
4373482											1				1															Bacteria	Proteobacteria	Alphaproteobacteria	Caulobacterales	Caulobacteraceae	unclassified	unclassified
286652										2																				Bacteria	Planctomycetes	Phycisphaerae	WD2101	unclassified	unclassified	unclassified
1638795																							3							Bacteria	Proteobacteria	Deltaproteobacteria	Myxococcales	Haliangiaceae	unclassified	unclassified
699085					1	3																								Bacteria	Acidobacteria	Acidobacteriia	Acidobacteriales	Acidobacteriaceae	unclassified	unclassified
680824		2				1	1					2																		Bacteria	Proteobacteria	Deltaproteobacteria	unclassified	unclassified	unclassified	unclassified
4409615			1				1		1																					Bacteria	Proteobacteria	Deltaproteobacteria	Myxococcales	Haliangiaceae	unclassified	unclassified
1116539										2																				Bacteria	Acidobacteria	Sva0725	Sva0725	unclassified	unclassified	unclassified
1136507			4			8	2	2	1	2	2	2																		Bacteria	Proteobacteria	Alphaproteobacteria	Sphingomonadales	Sphingomonadaceae	Novosphingobium	unclassified
1083723			1			1			1		1																			Bacteria	Planctomycetes	Planctomycetia	Gemmatales	Gemmataceae	unclassified	unclassified
4386579																	1											1		Bacteria	Proteobacteria	Gammaproteobacteria	Legionellales	Legionellaceae	Legionella	unclassified
1120485			2			26			1	1		1																		Bacteria	Proteobacteria	Gammaproteobacteria	Legionellales	Legionellaceae	Legionella	unclassified
228186						1			2		2																			Bacteria	Proteobacteria	Alphaproteobacteria	Rhizobiales	unclassified	unclassified	unclassified
325983																													5	Bacteria	Planctomycetes	Phycisphaerae	Phycisphaerales	unclassified	unclassified	unclassified
1012768																	1	1									1			Bacteria	Proteobacteria	Deltaproteobacteria	MIZ46	unclassified	unclassified	unclassified
4402421							1		1																					Bacteria	Acidobacteria	Acidobacteriia	Acidobacteriales	Koribacteraceae	unclassified	unclassified
607810						2																								Bacteria	Fusobacteria	Fusobacteriia	Fusobacteriales	unclassified	unclassified	unclassified
4380638		1	1					2																1						Bacteria	Proteobacteria	Alphaproteobacteria	Rickettsiales	unclassified	unclassified	unclassified
4474485												2							1				2			1				Bacteria	Firmicutes	Bacilli	Bacillales	Bacillaceae	Bacillus	unclassified
4361147									4																					Bacteria	Proteobacteria	Alphaproteobacteria	Sphingomonadales	Sphingomonadaceae	Sphingomonas	wittichii
529067								1																				2		Bacteria	Planctomycetes	Planctomycetia	Pirellulales	Pirellulaceae	unclassified	unclassified
4421534			2	2		1		1				1																		Bacteria	Proteobacteria	Betaproteobacteria	Burkholderiales	Comamonadaceae	unclassified	unclassified
776570				1	1	1					1	1	2	1	2	21	6	13	2	1	1	7	5	2	19	3	11	16		Bacteria	Verrucomicrobia	Opitutae	Opitutales	Opitutaceae	Opitutus	unclassified
4340146										1	1																			Bacteria	Proteobacteria	Betaproteobacteria	Burkholderiales	Comamonadaceae	Rhodoferax	unclassified
344331						1		2		2		2															1			Bacteria	Planctomycetes	Planctomycetia	Gemmatales	Isosphaeraceae	unclassified	unclassified
1119551				1												1		1			1				1					Bacteria	Proteobacteria	Betaproteobacteria	Burkholderiales	Comamonadaceae	Methylibium	unclassified
1102974		1				1			1			1																		Bacteria	Armatimonadetes	Chthonomonadetes	Chthonomonadales	Chthonomonadaceae	unclassified	unclassified
3608294			1		1				1		2	3				1														Bacteria	Proteobacteria	Deltaproteobacteria	Myxococcales	unclassified	unclassified	unclassified
4445096				9	2	2		1	2	1	3	2	4				1	9				6	1	1			4	2	1	Bacteria	Proteobacteria	Betaproteobacteria	Burkholderiales	Oxalobacteraceae	unclassified	unclassified
863942				6									1			27	3	4	2		6	2	4				2	12	6	Bacteria	Proteobacteria	Alphaproteobacteria	Rhizobiales	unclassified	unclassified	unclassified
4364519		1	1									1																	3	Bacteria	Proteobacteria	Deltaproteobacteria	MIZ46	unclassified	unclassified	unclassified
568461												2																		Bacteria	Actinobacteria	Thermoleophilia	Gaiellales	Gaiellaceae	unclassified	unclassified
109391			1		1													1							1					Bacteria	Proteobacteria	Betaproteobacteria	Burkholderiales	Comamonadaceae	unclassified	unclassified
625186								1			1																			Bacteria	Proteobacteria	Gammaproteobacteria	Chromatiales	Chromatiaceae	unclassified	unclassified
1135798																							3					1		Bacteria	Proteobacteria	Alphaproteobacteria	Sphingomonadales	Sphingomonadaceae	unclassified	unclassified
340360		2	38	9	3	32	6	4	3	8	8	2		1		7	5	6	1		9	12	34	1	17	2	9	3	3	Bacteria	Proteobacteria	Betaproteobacteria	Methylophilales	Methylophilaceae	unclassified	unclassified
4424415					1				1																					Bacteria	Proteobacteria	Betaproteobacteria	Rhodocyclales	Rhodocyclaceae	unclassified	unclassified
560957												2				1												1		Bacteria	Planctomycetes	Planctomycetia	Pirellulales	Pirellulaceae	A17	unclassified
4399333						1			1	1	2	1																		Bacteria	Proteobacteria	Betaproteobacteria	Burkholderiales	unclassified	unclassified	unclassified
4302012																												3		Bacteria	Proteobacteria	Alphaproteobacteria	Rhodobacterales	Rhodobacteraceae	unclassified	unclassified
4343659			1			1		1			2					1							1		1		1	2		Bacteria	Proteobacteria	Betaproteobacteria	Burkholderiales	Comamonadaceae	Methylibium	unclassified
557255																												2		Bacteria	Proteobacteria	Betaproteobacteria	unclassified	unclassified	unclassified	unclassified
4358255			3							1																				Bacteria	Proteobacteria	Deltaproteobacteria	Myxococcales	unclassified	unclassified	unclassified
669019				8																	6	3	14		1	1	1	16		Bacteria	Planctomycetes	Planctomycetia	Gemmatales	Gemmataceae	Gemmata	unclassified
513398													1			1												1		Bacteria	Bacteroidetes	[Saprospirae]	[Saprospirales]	Chitinophagaceae	Segetibacter	unclassified
3474521																	2											2		Bacteria	Proteobacteria	Deltaproteobacteria	Bdellovibrionales	Bdellovibrionaceae	Bdellovibrio	unclassified
830077		1	7		2	1	3	1	1	1	1	4																		Bacteria	Proteobacteria	Alphaproteobacteria	Rhizobiales	Beijerinckiaceae	unclassified	unclassified
826298																			3		3					2				Bacteria	Proteobacteria	Gammaproteobacteria	Aeromonadales	Aeromonadaceae	unclassified	unclassified
684785									1	1	1					1		1					1			1	1	7		Bacteria	Proteobacteria	Alphaproteobacteria	Rhizobiales	unclassified	unclassified	unclassified
4427546				1												3														Bacteria	Proteobacteria	Alphaproteobacteria	Sphingomonadales	Sphingomonadaceae	Sphingobium	unclassified
234041			6			5	1				1	1																		Bacteria	Gemmatimonadetes	Gemmatimonadetes	Gemmatimonadales	Gemmatimonadaceae	Gemmatimonas	unclassified
368986												1															1			Bacteria	Proteobacteria	Alphaproteobacteria	Rhodospirillales	Acetobacteraceae	unclassified	unclassified
5784			3		1	7	2	3		1	4	5																		Bacteria	Proteobacteria	Alphaproteobacteria	Rhodobacterales	Rhodobacteraceae	Rhodobacter	unclassified
266536			1									1																		Bacteria	Proteobacteria	Alphaproteobacteria	Rhizobiales	unclassified	unclassified	unclassified
4454153		1		28	2	2		1	1	1	3	1	11		1	23	19	29	6			3	36	2	18	15	3	63	7	Bacteria	Actinobacteria	Actinobacteria	Actinomycetales	Microbacteriaceae	Cryocola	unclassified
978841									1									2			1							1		Bacteria	Actinobacteria	Actinobacteria	Actinomycetales	unclassified	unclassified	unclassified
819400		1	2															1			1		1					1		Bacteria	Proteobacteria	Betaproteobacteria	Burkholderiales	Comamonadaceae	unclassified	unclassified
4454408			1									1																		Bacteria	Bacteroidetes	Bacteroidia	Bacteroidales	unclassified	unclassified	unclassified
832166			3	1	2	6			1		1						1						1						1	Bacteria	Proteobacteria	Betaproteobacteria	Methylophilales	Methylophilaceae	unclassified	unclassified
3571344																					13									Bacteria	Gemmatimonadetes	Gemm-2	unclassified	unclassified	unclassified	unclassified
4396488											1	1				1														Bacteria	TM6	SJA-4	unclassified	unclassified	unclassified	unclassified
286499						4																								Archaea	Euryarchaeota	Thermoplasmata	E2	MarinegroupIII	unclassified	unclassified
141189																					59									Bacteria	Spirochaetes	Spirochaetes	Spirochaetales	Spirochaetaceae	Spirochaeta	aurantia
551109																			2			1	2			2				Bacteria	Proteobacteria	Alphaproteobacteria	Caulobacterales	Caulobacteraceae	unclassified	unclassified
218032		1					1		4	1	1	1																		Bacteria	Verrucomicrobia	[Pedosphaerae]	[Pedosphaerales]	unclassified	unclassified	unclassified
4430763		1							1			1																		Bacteria	Proteobacteria	Betaproteobacteria	Methylophilales	Methylophilaceae	unclassified	unclassified
994191										1	1																			Bacteria	Verrucomicrobia	[Spartobacteria]	[Chthoniobacterales]	[Chthoniobacteraceae]	unclassified	unclassified
6118											8																			Bacteria	Proteobacteria	Alphaproteobacteria	Rickettsiales	Rickettsiaceae	Wolbachia	unclassified
4470101			1	2		3												1					1					2	3	Bacteria	Proteobacteria	Betaproteobacteria	unclassified	unclassified	unclassified	unclassified
536765										2																				Bacteria	Bacteroidetes	[Saprospirae]	[Saprospirales]	Chitinophagaceae	unclassified	unclassified
4393057			18		3	9	1	2	4	7	6	7																		Bacteria	Proteobacteria	Alphaproteobacteria	Sphingomonadales	Sphingomonadaceae	Novosphingobium	unclassified
4419214			1		1	3				2	3																			Bacteria	Proteobacteria	Deltaproteobacteria	Myxococcales	unclassified	unclassified	unclassified
11431				11						1	1		8			13	7	14	4	3	13	18	29	4		8	13	33	35	Bacteria	Actinobacteria	Actinobacteria	Actinomycetales	unclassified	unclassified	unclassified
101692			1		1			1		6		2																		Bacteria	Proteobacteria	Alphaproteobacteria	Rickettsiales	unclassified	unclassified	unclassified
4475864			2	11	1	3	1	1	1	2	1	2	2		2	7	11	3	3		6	7	58	2	19	4	1	1	3	Bacteria	Proteobacteria	Betaproteobacteria	Burkholderiales	Comamonadaceae	unclassified	unclassified
1144575				3	1						2	1					1				29	3			7		1	2		Bacteria	Proteobacteria	Deltaproteobacteria	Myxococcales	unclassified	unclassified	unclassified
909520			1								1																			Bacteria	Proteobacteria	Deltaproteobacteria	Myxococcales	Myxococcaceae	Anaeromyxobacter	unclassified
1109260											2																			Bacteria	Bacteroidetes	Sphingobacteriia	Sphingobacteriales	Sphingobacteriaceae	unclassified	unclassified
153512				1														1										1		Bacteria	Proteobacteria	Betaproteobacteria	Burkholderiales	Alcaligenaceae	unclassified	unclassified
1089636																			1										1	Bacteria	Firmicutes	Clostridia	Clostridiales	Ruminococcaceae	Ruminococcus	unclassified
526316						2		1			1																			Bacteria	Planctomycetes	Planctomycetia	Planctomycetales	Planctomycetaceae	Planctomyces	unclassified
4383656		1								1		1																		Bacteria	Verrucomicrobia	[Pedosphaerae]	[Pedosphaerales]	Ellin515	unclassified	unclassified
1013213																													2	Bacteria	Proteobacteria	Betaproteobacteria	Burkholderiales	Comamonadaceae	unclassified	unclassified
578443				5												4	6	5			36	9	17		3	2	3	7		Bacteria	Acidobacteria	Solibacteres	Solibacterales	unclassified	unclassified	unclassified
967505													3			1	2						1						1	Bacteria	Proteobacteria	Deltaproteobacteria	Bdellovibrionales	Bdellovibrionaceae	Bdellovibrio	unclassified
4343193		5	3	41	2	9	7		3	1	7		1			7	18	12				11	17		134	7	7	36	3	Bacteria	Proteobacteria	Alphaproteobacteria	Rhodospirillales	Acetobacteraceae	unclassified	unclassified
7976								1				1																		Bacteria	Proteobacteria	Gammaproteobacteria	Legionellales	Legionellaceae	unclassified	unclassified
45556													2				1	1								1				Bacteria	Proteobacteria	Deltaproteobacteria	Myxococcales	unclassified	unclassified	unclassified
154435										1			1																	Bacteria	Proteobacteria	Gammaproteobacteria	Xanthomonadales	Sinobacteraceae	unclassified	unclassified
4395692										1																	1			Bacteria	Proteobacteria	Alphaproteobacteria	Rhizobiales	Hyphomicrobiaceae	Rhodoplanes	unclassified
52421				3												3		1						1	9			1		Bacteria	Verrucomicrobia	Verrucomicrobiae	Verrucomicrobiales	Verrucomicrobiaceae	unclassified	unclassified
1109867						2		1		4		2																		Bacteria	Verrucomicrobia	[Pedosphaerae]	[Pedosphaerales]	auto67_4W	unclassified	unclassified
2792170			1		1			1		2	1	2																		Bacteria	BHI80-139	unclassified	unclassified	unclassified	unclassified	unclassified
741139				6				1					3					86	8			6		1		5	2	4	12	Bacteria	Firmicutes	Clostridia	Clostridiales	Clostridiaceae	Clostridium	unclassified
582668									1		1																			Bacteria	Cyanobacteria	4C0d-2	MLE1-12	unclassified	unclassified	unclassified
4390723											1							1										1	1	Bacteria	Actinobacteria	Actinobacteria	Actinomycetales	Mycobacteriaceae	Mycobacterium	unclassified
944401		1			1	1			1	3		1																		Bacteria	Bacteroidetes	Sphingobacteriia	Sphingobacteriales	Sphingobacteriaceae	Pedobacter	cryoconitis
5162		1	6	3		17			1	1		33				2					6	2	1		1	3	1			Bacteria	Proteobacteria	Alphaproteobacteria	Rhizobiales	Rhizobiaceae	unclassified	unclassified
742110					1	3			7	1	2	1																		Bacteria	Acidobacteria	Acidobacteriia	Acidobacteriales	Acidobacteriaceae	unclassified	unclassified
4453998		1	11	887	6	17		9	1	1	1	2	4			8	17	32	17		181	94	15	1	117	6	14	25	31	Bacteria	Proteobacteria	Betaproteobacteria	Burkholderiales	Comamonadaceae	unclassified	unclassified
1110169												1						2	1				2		1				1	Bacteria	Actinobacteria	Actinobacteria	Actinomycetales	unclassified	unclassified	unclassified
827453		1			1		2	1		2	3																			Bacteria	Acidobacteria	Acidobacteriia	Acidobacteriales	Acidobacteriaceae	unclassified	unclassified
21368			1									1																		Bacteria	Proteobacteria	Betaproteobacteria	SBla14	unclassified	unclassified	unclassified
246446		1	1									1																		Bacteria	Cyanobacteria	4C0d-2	MLE1-12	unclassified	unclassified	unclassified
278511								1				1																		Bacteria	Acidobacteria	DA052	Ellin6513	unclassified	unclassified	unclassified
4479548			3	3		1	2		2		1	3							1		1						2			Bacteria	Proteobacteria	Betaproteobacteria	Neisseriales	Neisseriaceae	Chromobacterium	unclassified
1145649																							4							Bacteria	Acidobacteria	[Chloracidobacteria]	RB41	Ellin6075	unclassified	unclassified
202662																1							2							Bacteria	Proteobacteria	Betaproteobacteria	Burkholderiales	Comamonadaceae	Methylibium	unclassified
135498																													2	Bacteria	Proteobacteria	Alphaproteobacteria	Rhizobiales	unclassified	unclassified	unclassified
1117255						1																			1					Bacteria	Proteobacteria	Betaproteobacteria	Burkholderiales	Comamonadaceae	Methylibium	unclassified
4314933			1	1			1	4	1		5	1															1			Bacteria	Acidobacteria	Acidobacteriia	Acidobacteriales	Koribacteraceae	unclassified	unclassified
362561																									28					Bacteria	Acidobacteria	unclassified	unclassified	unclassified	unclassified	unclassified
4328978																1	1					1	12			1	2		2	Bacteria	Proteobacteria	Alphaproteobacteria	Caulobacterales	Caulobacteraceae	unclassified	unclassified
167950																					2									Bacteria	Proteobacteria	Gammaproteobacteria	Enterobacteriales	Enterobacteriaceae	Citrobacter	unclassified
3219861		7	35		7	18	4	25			1	4																		Bacteria	Proteobacteria	Gammaproteobacteria	Methylococcales	Crenotrichaceae	Crenothrix	unclassified
252012		2	1		1	1			1		1																			Bacteria	Proteobacteria	Gammaproteobacteria	Xanthomonadales	Sinobacteraceae	unclassified	unclassified
143820																							4							Bacteria	Proteobacteria	Alphaproteobacteria	Rickettsiales	unclassified	unclassified	unclassified
4457992																		1										1		Bacteria	Proteobacteria	unclassified	unclassified	unclassified	unclassified	unclassified
823916			2			1												1				1	1					2		Bacteria	Proteobacteria	Gammaproteobacteria	Pseudomonadales	Moraxellaceae	Enhydrobacter	unclassified
4399780				2																										Bacteria	Proteobacteria	Alphaproteobacteria	Rhodospirillales	Rhodospirillaceae	Azospirillum	unclassified
775724			1	3				1					3			12	6	3		13		4		6		3	2	1	2	Bacteria	Proteobacteria	Gammaproteobacteria	Methylococcales	Crenotrichaceae	Crenothrix	unclassified
4385099						1					1																			Bacteria	Verrucomicrobia	[Pedosphaerae]	[Pedosphaerales]	unclassified	unclassified	unclassified
4425446				11						2	1	1	1			4	1		2		3	4	27					8		Bacteria	Proteobacteria	Alphaproteobacteria	Sphingomonadales	Sphingomonadaceae	unclassified	unclassified
4415338			3	19	1	1			1	1	1		1		1	11	6	19			1	8	3		1	1	3	12	2	Bacteria	Proteobacteria	Betaproteobacteria	Burkholderiales	Comamonadaceae	unclassified	unclassified
211514									1		1																			Bacteria	Proteobacteria	Alphaproteobacteria	Rhodospirillales	Rhodospirillaceae	unclassified	unclassified
1091363				1																		1	2						1	Bacteria	Proteobacteria	Betaproteobacteria	Methylophilales	Methylophilaceae	Methylotenera	mobilis
133568		1	5		8	4	7	4	7	3	3	7																		Bacteria	Proteobacteria	Betaproteobacteria	Burkholderiales	Oxalobacteraceae	unclassified	unclassified
134359				2		1																								Bacteria	Proteobacteria	Alphaproteobacteria	Rhizobiales	Rhizobiaceae	Agrobacterium	unclassified
4330456																			3		1					1				Bacteria	Proteobacteria	Gammaproteobacteria	Aeromonadales	Aeromonadaceae	unclassified	unclassified
4317276		1	5	1	9	21	4	1	2	6	1	9						1			2		4		1	1	1	1		Bacteria	Proteobacteria	Betaproteobacteria	Burkholderiales	Comamonadaceae	unclassified	unclassified
850305				3		2			1				3			14	7	14	12	7	16	18	21		4	5	13	6	9	Bacteria	Proteobacteria	Alphaproteobacteria	Rhizobiales	unclassified	unclassified	unclassified
4391560				1																	1									Bacteria	Proteobacteria	Alphaproteobacteria	Sphingomonadales	Erythrobacteraceae	unclassified	unclassified
4455962							1																					1		Bacteria	Proteobacteria	Epsilonproteobacteria	Campylobacterales	Campylobacteraceae	Arcobacter	unclassified
331282										2																				Bacteria	Proteobacteria	Alphaproteobacteria	Sphingomonadales	Sphingomonadaceae	Sphingomonas	wittichii
113913				2												3	1	9	4			4	1			1	7	2		Bacteria	Proteobacteria	Alphaproteobacteria	BD7-3	unclassified	unclassified	unclassified
148040				1																					1					Bacteria	Proteobacteria	Alphaproteobacteria	Rhizobiales	unclassified	unclassified	unclassified
1896092						1																					1	4		Bacteria	Planctomycetes	Planctomycetia	Gemmatales	Gemmataceae	Gemmata	unclassified
151716										1	1																			Bacteria	Acidobacteria	Acidobacteriia	Acidobacteriales	Acidobacteriaceae	unclassified	unclassified
3327947				32		2		1			1		1			15	8	5	17			3	14	1	14	2	18	69		Bacteria	Planctomycetes	Planctomycetia	Pirellulales	Pirellulaceae	unclassified	unclassified
553058				1				1	1	3	1		1			1	1	2				2			1			2		Bacteria	Verrucomicrobia	[Spartobacteria]	[Chthoniobacterales]	[Chthoniobacteraceae]	Chthoniobacter	unclassified
4308094			1								1																			Bacteria	Actinobacteria	Actinobacteria	Actinomycetales	Streptomycetaceae	Streptomyces	unclassified
4425629							2																						3	Bacteria	Proteobacteria	Betaproteobacteria	Burkholderiales	Oxalobacteraceae	unclassified	unclassified
4448558		1									1																			Bacteria	Proteobacteria	Deltaproteobacteria	Syntrophobacterales	Syntrophobacteraceae	unclassified	unclassified
823684							1				1																			Bacteria	Proteobacteria	Alphaproteobacteria	Rhodospirillales	Rhodospirillaceae	unclassified	unclassified
1141745		1																				1								Bacteria	Proteobacteria	Betaproteobacteria	Burkholderiales	Comamonadaceae	Hydrogenophaga	unclassified
254949										1		1																		Bacteria	Proteobacteria	Deltaproteobacteria	Myxococcales	unclassified	unclassified	unclassified
1076279												1																1		Bacteria	Bacteroidetes	Cytophagia	Cytophagales	Cytophagaceae	Spirosoma	unclassified
4468218						1					1																			Bacteria	Proteobacteria	Betaproteobacteria	Burkholderiales	Oxalobacteraceae	unclassified	unclassified
640589			2	1				1			1		1				1					1					1			Bacteria	Proteobacteria	Betaproteobacteria	Burkholderiales	Comamonadaceae	unclassified	unclassified
236397				41						1			4			23	12	16	2	3	45	25	31	2	22	5	14	36	2	Bacteria	Proteobacteria	Alphaproteobacteria	Rhodospirillales	Rhodospirillaceae	unclassified	unclassified
7954																						1	6			1		1		Bacteria	Proteobacteria	Gammaproteobacteria	Legionellales	Legionellaceae	Legionella	unclassified
4457067		1	1		2		2	1	1	3	3																			Bacteria	Proteobacteria	Deltaproteobacteria	Desulfuromonadales	Geobacteraceae	Geobacter	unclassified
279138		2	11	1	5	8	5	4	6	3	16	18									1	1	1	1		1		1		Bacteria	Proteobacteria	Gammaproteobacteria	Xanthomonadales	Sinobacteraceae	unclassified	unclassified
138826						1											4													Bacteria	Proteobacteria	Gammaproteobacteria	Enterobacteriales	Enterobacteriaceae	Erwinia	unclassified
4467742											2																			Bacteria	Proteobacteria	Gammaproteobacteria	Legionellales	Coxiellaceae	Aquicella	unclassified
1119166								2																						Bacteria	Proteobacteria	Betaproteobacteria	IS-44	unclassified	unclassified	unclassified
273056			2																											Bacteria	Proteobacteria	Betaproteobacteria	Rhodocyclales	Rhodocyclaceae	unclassified	unclassified
4376608						2		4			1	1																		Bacteria	Actinobacteria	Actinobacteria	Actinomycetales	Micromonosporaceae	Actinoplanes	unclassified
2655362																			6											Bacteria	Proteobacteria	Alphaproteobacteria	Rhizobiales	unclassified	unclassified	unclassified
4308657								1													15							1		Bacteria	Proteobacteria	Betaproteobacteria	SC-I-84	unclassified	unclassified	unclassified
2770485		1					1			1																				Bacteria	Actinobacteria	Actinobacteria	Actinomycetales	ACK-M1	unclassified	unclassified
217822		1			1	2				1	3	1																		Bacteria	Verrucomicrobia	[Pedosphaerae]	[Pedosphaerales]	Ellin515	unclassified	unclassified
808071																			1		1				3					Bacteria	Bacteroidetes	[Saprospirae]	[Saprospirales]	Chitinophagaceae	Sediminibacterium	unclassified
136883						2				2	2	2																		Bacteria	Proteobacteria	Deltaproteobacteria	unclassified	unclassified	unclassified	unclassified
4453524			1		2	1		3			2	2																		Bacteria	Proteobacteria	Betaproteobacteria	Burkholderiales	Comamonadaceae	unclassified	unclassified
814609									1	2	2										1									Bacteria	Actinobacteria	Actinobacteria	Actinomycetales	unclassified	unclassified	unclassified
3798902			1			1		1	3	1	6	1			1															Bacteria	Proteobacteria	Alphaproteobacteria	Rhizobiales	Methylocystaceae	unclassified	unclassified
4469855						2																								Bacteria	Proteobacteria	Gammaproteobacteria	Legionellales	Coxiellaceae	Aquicella	unclassified
147658																					29									Archaea	Euryarchaeota	Thermoplasmata	E2	MarinegroupII	unclassified	unclassified
360500						1			1	1																	1			Bacteria	Proteobacteria	Alphaproteobacteria	Rhodospirillales	Acetobacteraceae	unclassified	unclassified
713397		1														3	1	1	2			1				2				Bacteria	Proteobacteria	Alphaproteobacteria	Rhizobiales	Hyphomicrobiaceae	Hyphomicrobium	unclassified
1011210			4		1																		1							Bacteria	Proteobacteria	Betaproteobacteria	Burkholderiales	Comamonadaceae	unclassified	unclassified
137429				1		2		1			1																			Bacteria	Planctomycetes	Planctomycetia	Pirellulales	Pirellulaceae	A17	unclassified
971457		1	3		3		1	1	1	1		5	1		1														2	Bacteria	Bacteroidetes	Flavobacteriia	Flavobacteriales	Flavobacteriaceae	Flavobacterium	unclassified
4344786					1		1			1	2																			Bacteria	Actinobacteria	Thermoleophilia	Gaiellales	Gaiellaceae	unclassified	unclassified
805022				2														1	9		3				1	1				Bacteria	Proteobacteria	Gammaproteobacteria	Aeromonadales	Aeromonadaceae	unclassified	unclassified
1119093																						1		1				1		Bacteria	Chloroflexi	Thermomicrobia	JG30-KF-CM45	unclassified	unclassified	unclassified
867450			1																						2					Bacteria	Bacteroidetes	Flavobacteriia	Flavobacteriales	Flavobacteriaceae	Flavobacterium	succinicans
4453636		1	2		1	1		1		2	4																			Bacteria	Proteobacteria	Deltaproteobacteria	Desulfuromonadales	Geobacteraceae	Geobacter	unclassified
46818			2	5		1															2	1	4				1			Bacteria	Proteobacteria	Alphaproteobacteria	Caulobacterales	Caulobacteraceae	Phenylobacterium	unclassified
4413439		1	1	5		1		1					1			4	1	1	2			9	6		13	1	5	4	1	Bacteria	Proteobacteria	Betaproteobacteria	Burkholderiales	Comamonadaceae	unclassified	unclassified
954737			1									1																		Bacteria	Proteobacteria	Gammaproteobacteria	Methylococcales	Methylococcaceae	Methylomonas	unclassified
4306457													2		2					1						1			1	Bacteria	Proteobacteria	Alphaproteobacteria	Rhizobiales	unclassified	unclassified	unclassified
1046397					1											2														Bacteria	Bacteroidetes	Flavobacteriia	Flavobacteriales	Cryomorphaceae	Fluviicola	unclassified
114130			1							1																				Bacteria	Proteobacteria	Alphaproteobacteria	Rhodospirillales	Rhodospirillaceae	unclassified	unclassified
868948																							5							Bacteria	Proteobacteria	Alphaproteobacteria	Rhodobacterales	Rhodobacteraceae	unclassified	unclassified
2947338																			1				1							Bacteria	Proteobacteria	Alphaproteobacteria	Sphingomonadales	Sphingomonadaceae	Sphingomonas	wittichii
783224			1																						2					Bacteria	Proteobacteria	Alphaproteobacteria	Rhodobacterales	Rhodobacteraceae	Rhodobacter	unclassified
73506			1									5																		Bacteria	Proteobacteria	Gammaproteobacteria	Legionellales	Coxiellaceae	Rickettsiella	unclassified
4393266				1												2		3								1	1	1		Bacteria	Actinobacteria	Acidimicrobiia	Acidimicrobiales	JdFBGBact	unclassified	unclassified
995583			1							1																				Bacteria	Bacteroidetes	Sphingobacteriia	Sphingobacteriales	unclassified	unclassified	unclassified
4409771							1						3																	Bacteria	Acidobacteria	Acidobacteriia	Acidobacteriales	Koribacteraceae	unclassified	unclassified
762780		1	6		2			4		4		2	1			1	1								3					Bacteria	Proteobacteria	Betaproteobacteria	Rhodocyclales	Rhodocyclaceae	unclassified	unclassified
1119239												1														1	1			Bacteria	Proteobacteria	Gammaproteobacteria	Legionellales	Coxiellaceae	Aquicella	unclassified
230607				1												1														Bacteria	Proteobacteria	Betaproteobacteria	Burkholderiales	Comamonadaceae	unclassified	unclassified
1068847									1		1																			Bacteria	Bacteroidetes	[Saprospirae]	[Saprospirales]	Chitinophagaceae	unclassified	unclassified
156946				1																			1					4		Bacteria	Proteobacteria	Gammaproteobacteria	Legionellales	unclassified	unclassified	unclassified
4468432							1	1			1																			Bacteria	Proteobacteria	Betaproteobacteria	Ellin6067	unclassified	unclassified	unclassified
212454			3																											Bacteria	Proteobacteria	Gammaproteobacteria	Methylococcales	Crenotrichaceae	Crenothrix	polyspora
151454					1					1																				Bacteria	Acidobacteria	Acidobacteria-6	iii1-15	RB40	unclassified	unclassified
4321427				21																										Bacteria	Proteobacteria	Alphaproteobacteria	Sphingomonadales	Sphingomonadaceae	Sphingomonas	unclassified
821690		1				2			3	2	2	2																		Bacteria	Proteobacteria	Betaproteobacteria	Burkholderiales	Burkholderiaceae	Pandoraea	unclassified
4341461		3	6		5	4	3	3	1	9	7	6										1								Bacteria	Proteobacteria	Alphaproteobacteria	Caulobacterales	Caulobacteraceae	unclassified	unclassified
4341460								1									1													Bacteria	Proteobacteria	Alphaproteobacteria	Rhizobiales	Beijerinckiaceae	unclassified	unclassified
4450360						2																								Bacteria	Proteobacteria	Alphaproteobacteria	Sphingomonadales	Sphingomonadaceae	Sphingomonas	unclassified
142996		1		1	2	1	1		1		3		2						1	1		2		6	1	2	1			Bacteria	Cyanobacteria	Synechococcophycideae	Pseudanabaenales	Pseudanabaenaceae	Leptolyngbya	unclassified
240664				4												1		1										4		Bacteria	Proteobacteria	Alphaproteobacteria	Rhodobacterales	Rhodobacteraceae	Rhodobacter	unclassified
818668																					28									Bacteria	Fusobacteria	Fusobacteriia	Fusobacteriales	Fusobacteriaceae	Psychrilyobacter	unclassified
1124779						1						1																		Bacteria	Proteobacteria	Betaproteobacteria	Burkholderiales	Comamonadaceae	unclassified	unclassified
610756				1												2														Bacteria	Cyanobacteria	Gloeobacterophycideae	Gloeobacterales	Gloeobacteraceae	Gloeobacter	unclassified
586639																											2			Bacteria	Proteobacteria	Gammaproteobacteria	Chromatiales	Chromatiaceae	unclassified	unclassified
751973			5			1	1	1	1	3																				Bacteria	Proteobacteria	Gammaproteobacteria	Pseudomonadales	Pseudomonadaceae	Pseudomonas	unclassified
1125608									1		1																			Bacteria	Proteobacteria	Gammaproteobacteria	Xanthomonadales	Xanthomonadaceae	Dokdonella	unclassified
563462										1	2	2																		Bacteria	Proteobacteria	Gammaproteobacteria	Xanthomonadales	Sinobacteraceae	unclassified	unclassified
1108954			1						1			1																		Bacteria	Actinobacteria	Actinobacteria	Actinomycetales	unclassified	unclassified	unclassified
52859						1										1		1			2			1						Bacteria	Proteobacteria	Alphaproteobacteria	Rhizobiales	Hyphomicrobiaceae	Hyphomicrobium	unclassified
4445338				1												3	2					1	9				2	6		Bacteria	Proteobacteria	Deltaproteobacteria	Myxococcales	Nannocystaceae	Plesiocystis	unclassified
4474906						2	3		2	2		1																		Bacteria	Planctomycetes	Planctomycetia	Gemmatales	Isosphaeraceae	unclassified	unclassified
639323		3	1		2	2	2			2	3	3																		Bacteria	Verrucomicrobia	Opitutae	Opitutales	Opitutaceae	unclassified	unclassified
3667538																2	1						5				1			Bacteria	Proteobacteria	Alphaproteobacteria	Rhizobiales	Hyphomicrobiaceae	Rhodoplanes	unclassified
758346																2			3								1			Bacteria	Bacteroidetes	Sphingobacteriia	Sphingobacteriales	unclassified	unclassified	unclassified
952163			1				1		2																					Bacteria	Proteobacteria	Betaproteobacteria	Neisseriales	Neisseriaceae	unclassified	unclassified
786086																2	1													Bacteria	Bacteroidetes	Sphingobacteriia	Sphingobacteriales	unclassified	unclassified	unclassified
1110791						1	2	1	2		1	1																		Bacteria	Bacteroidetes	[Saprospirae]	[Saprospirales]	Chitinophagaceae	unclassified	unclassified
4479579		1	7		2	2		1			2	3				3	1						5				2	2		Bacteria	Proteobacteria	Deltaproteobacteria	MIZ46	unclassified	unclassified	unclassified
2279387					1				1		1	1						1	1										3	Bacteria	Proteobacteria	Betaproteobacteria	Burkholderiales	Oxalobacteraceae	Janthinobacterium	lividum
836732				3												1						2	1			2	1	2		Bacteria	Proteobacteria	Alphaproteobacteria	Rhizobiales	unclassified	unclassified	unclassified
510406				3												13	6	2			35	6	4	1	24	1	4	11	2	Bacteria	Verrucomicrobia	[Spartobacteria]	[Chthoniobacterales]	[Chthoniobacteraceae]	CandidatusXiphinematobacter	unclassified
589010				2																										Bacteria	Proteobacteria	Betaproteobacteria	Neisseriales	Neisseriaceae	Vogesella	unclassified
4369159			1				1	1																						Bacteria	Acidobacteria	Acidobacteriia	Acidobacteriales	Acidobacteriaceae	unclassified	unclassified
167760																			2											Bacteria	Proteobacteria	Gammaproteobacteria	Aeromonadales	Aeromonadaceae	Aeromonas	unclassified
1107517						1	1			1		2																		Bacteria	Actinobacteria	Acidimicrobiia	Acidimicrobiales	unclassified	unclassified	unclassified
4301044					1																	1								Bacteria	Gemmatimonadetes	Gemmatimonadetes	unclassified	unclassified	unclassified	unclassified
4378592																						1	1							Bacteria	Proteobacteria	Alphaproteobacteria	Rhodobacterales	Rhodobacteraceae	unclassified	unclassified
558742							1									1														Bacteria	Proteobacteria	Alphaproteobacteria	Rickettsiales	unclassified	unclassified	unclassified
4386920						1													1											Bacteria	Proteobacteria	Gammaproteobacteria	Pseudomonadales	Pseudomonadaceae	Pseudomonas	unclassified
509124																									2			1	1	Bacteria	Verrucomicrobia	[Spartobacteria]	[Chthoniobacterales]	[Chthoniobacteraceae]	CandidatusXiphinematobacter	unclassified
917888				1														1												Bacteria	Bacteroidetes	Sphingobacteriia	Sphingobacteriales	Sphingobacteriaceae	unclassified	unclassified
205044				9												2	2	5				4	5		16		2	6		Bacteria	Proteobacteria	Betaproteobacteria	Ellin6067	unclassified	unclassified	unclassified
590507																												2		Bacteria	Proteobacteria	Alphaproteobacteria	unclassified	unclassified	unclassified	unclassified
2866157						2																								Bacteria	Spirochaetes	Spirochaetes	Spirochaetales	Spirochaetaceae	Treponema	unclassified
98258											2																			Bacteria	Cyanobacteria	4C0d-2	MLE1-12	unclassified	unclassified	unclassified
154249						3		1		2	1																			Bacteria	Proteobacteria	Alphaproteobacteria	Rhodospirillales	Rhodospirillaceae	unclassified	unclassified
4305160									1									1				1						1	1	Bacteria	Proteobacteria	Betaproteobacteria	Burkholderiales	Comamonadaceae	Methylibium	unclassified
21795								1	1																					Bacteria	Proteobacteria	Alphaproteobacteria	Rhodospirillales	Acetobacteraceae	unclassified	unclassified
741010			1		1			1					2																	Bacteria	Proteobacteria	Gammaproteobacteria	Alteromonadales	Alteromonadaceae	Cellvibrio	unclassified
4379512				1	1											1														Bacteria	Verrucomicrobia	Opitutae	Opitutales	Opitutaceae	Opitutus	unclassified
141085				92		1							2		1	17	46	7	3		3	72	97	5	62	6	29	82	14	Bacteria	Proteobacteria	Alphaproteobacteria	Rhodospirillales	Acetobacteraceae	unclassified	unclassified
105699							1	1																						Bacteria	Proteobacteria	Gammaproteobacteria	Xanthomonadales	Xanthomonadaceae	unclassified	unclassified
4476570				1																								3		Bacteria	Firmicutes	Clostridia	Clostridiales	Peptococcaceae	unclassified	unclassified
816602					2			2	3		3																			Bacteria	Proteobacteria	Betaproteobacteria	SBla14	unclassified	unclassified	unclassified
4463045		1	1	4	4	1	1	2	3		2	2				1		1	4			1			19		1	4		Bacteria	Proteobacteria	Alphaproteobacteria	Sphingomonadales	Sphingomonadaceae	Sphingomonas	unclassified
673645				3													1													Bacteria	Cyanobacteria	Nostocophycideae	Nostocales	Nostocaceae	unclassified	unclassified
821325							1				1																			Bacteria	Firmicutes	Bacilli	Bacillales	Planococcaceae	Solibacillus	unclassified
81873			2			2		1	1	1		3																		Bacteria	Verrucomicrobia	[Pedosphaerae]	[Pedosphaerales]	auto67_4W	unclassified	unclassified
250637																1						1						1		Bacteria	Actinobacteria	Thermoleophilia	Solirubrobacterales	Patulibacteraceae	unclassified	unclassified
1097610		1	1							1																				Bacteria	Proteobacteria	Alphaproteobacteria	Rhizobiales	unclassified	unclassified	unclassified
1701833							1			1																				Bacteria	Elusimicrobia	Elusimicrobia	Elusimicrobiales	unclassified	unclassified	unclassified
2773722				22									3		1	24	23	3	6		12	34	57		19		18	73	27	Bacteria	Actinobacteria	Actinobacteria	Actinomycetales	unclassified	unclassified	unclassified
1142584									1	2	1																			Bacteria	Proteobacteria	Alphaproteobacteria	Rhodospirillales	Rhodospirillaceae	unclassified	unclassified
1009763											1	1																		Bacteria	Planctomycetes	Planctomycetia	Gemmatales	Gemmataceae	unclassified	unclassified
4448095		2	9	72	3	7	6	7	12	7	9	18	16	1	4	92	55	93	3		15	61	77	17	4	21	6	162	97	Bacteria	Actinobacteria	Actinobacteria	Actinomycetales	Mycobacteriaceae	Mycobacterium	unclassified
4419276							2							1																Bacteria	Proteobacteria	Gammaproteobacteria	Pseudomonadales	Pseudomonadaceae	Pseudomonas	unclassified
582391										1		1																		Bacteria	Acidobacteria	Acidobacteria-6	iii1-15	unclassified	unclassified	unclassified
4354822			4	1	2	2		2	3	7	1	4							31										4	Bacteria	Acidobacteria	Holophagae	Holophagales	Holophagaceae	Geothrix	unclassified
376348																		1				1								Bacteria	Proteobacteria	Deltaproteobacteria	Myxococcales	unclassified	unclassified	unclassified
[truncated: 2,309 more rows]

## Sheet: methanotrphs_TableS5b
Table S5b: Methanotropic OTUs distribution in samples
Sequences are available at ENA (European Nucleotide Archive) site under the study ID PRJEB25993	Plant	U.australis	U.australis	U.australis	U.australis	U.australis	U.australis	U.australis	U.australis	U.australis	U.australis	U.australis	U.vulgaris	U.vulgaris	U.vulgaris	U.vulgaris	U.vulgaris	U.vulgaris	U.vulgaris	U.vulgaris	U.vulgaris	U.vulgaris	U.vulgaris	U.vulgaris	U.vulgaris	U.vulgaris	U.vulgaris	U.vulgaris	U.vulgaris
	Treatment	periphyton	periphyton	periphyton	trap	trap	trap	trap	trap	trap	trap	trap	periphyton	periphyton	periphyton	periphyton	periphyton	periphyton	periphyton	periphyton	trap	trap	trap	trap	trap	trap	trap	trap	trap
	Age	old	old	young	medium	medium	medium	old	young	young	young	young	medium	medium	medium	old	old	young	young	young	medium	medium	medium	medium	old	old	young	young	young
	total seq	1512	8602	11636	2275	7656	2307	3200	3493	4242	4767	4793	1451	40	363	6373	3546	5003	7594	913	8573	5235	9715	699	8882	2731	4661	11808	3135
	total methanotrophs	398	2183	1022	565	3059	575	792	904	1219	1349	1105	63	4	30	773	381	379	175	83	579	496	1851	67	684	143	381	1209	214
	% of total bacteria	26.3228	25.3778	8.78309	24.8352	39.9556	24.9241	24.75	25.8803	28.7364	28.2987	23.0545	4.34183	10	8.26446	12.1293	10.7445	7.57545	2.30445	9.09091	6.75376	9.47469	19.053	9.58512	7.70097	5.23618	8.17421	10.2388	6.82616
OTU ID	Sample ID	3	31	21	24	20	28	27	22	29	33	23	7	16	18	8	1	15	17	26	5	12	4	14	11	10	13	9	6	Domain	Phylum	Class	Order	Family	Genus	Species
4316533		13	18		27	34	17	25	16	6	15	4						1												Bacteria	Proteobacteria	Gammaproteobacteria	Methylococcales	Methylococcaceae	Methylomonas	unclassified
3239359																		1										1		Bacteria	Proteobacteria	Gammaproteobacteria	Methylococcales	Crenotrichaceae	Crenothrix	unclassified
816128		1	6	3	2	2		3	3		3	2	1			4	1	5	2			7	1		19		2	7	1	Bacteria	Proteobacteria	Betaproteobacteria	Methylophilales	Methylophilaceae	unclassified	unclassified
4343369			3		1	1				2		1											1							Bacteria	Proteobacteria	Betaproteobacteria	Methylophilales	Methylophilaceae	Methylotenera	mobilis
24244			1					1																						Bacteria	Proteobacteria	Gammaproteobacteria	Methylococcales	Crenotrichaceae	Crenothrix	unclassified
944968				3															1		5		1					5		Bacteria	Proteobacteria	Gammaproteobacteria	Methylococcales	Crenotrichaceae	Crenothrix	unclassified
444743			2																											Bacteria	Proteobacteria	Gammaproteobacteria	Methylococcales	Crenotrichaceae	Crenothrix	unclassified
222554																							1						1	Bacteria	Proteobacteria	Betaproteobacteria	Methylophilales	Methylophilaceae	Methylotenera	mobilis
8211																							5		1			1		Bacteria	Proteobacteria	Betaproteobacteria	Methylophilales	Methylophilaceae	Methylotenera	mobilis
724366		3	52		11	7	4	47	1	1	2	6																		Bacteria	Proteobacteria	Gammaproteobacteria	Methylococcales	Crenotrichaceae	Crenothrix	unclassified
11445		66	69	23	15	1523	132	51	336	625	655	338	4	3	18	79	12	7	19	17	45	9	131	8	2	29	7	27	7	Bacteria	Proteobacteria	Betaproteobacteria	Methylophilales	Methylophilaceae	unclassified	unclassified
253816			2		4	5		8				2										1	1					1		Bacteria	Proteobacteria	Gammaproteobacteria	Methylococcales	Crenotrichaceae	Crenothrix	unclassified
96941																		7	1				1				1			Bacteria	Proteobacteria	Betaproteobacteria	Methylophilales	Methylophilaceae	unclassified	unclassified
541424								2																	1					Bacteria	Proteobacteria	Betaproteobacteria	Methylophilales	Methylophilaceae	unclassified	unclassified
491428		3	9	13		7	1	3	3	2	9	1				4	1	1	1			5	6		3	1	2	5		Bacteria	Proteobacteria	Betaproteobacteria	Methylophilales	unclassified	unclassified	unclassified
441747			6			2	1				2																			Bacteria	Proteobacteria	Betaproteobacteria	Methylophilales	unclassified	unclassified	unclassified
11187		1	1	3		1	1		1	6	2	1				14	8	7			22	8	7			1	3	21	1	Bacteria	Proteobacteria	Gammaproteobacteria	Methylococcales	Crenotrichaceae	Crenothrix	unclassified
821712		1	1			7		1	9	4	5	5																		Bacteria	Proteobacteria	Betaproteobacteria	Methylophilales	Methylophilaceae	unclassified	unclassified
31163		1			1	1		1			2																			Bacteria	Proteobacteria	Betaproteobacteria	Methylophilales	Methylophilaceae	unclassified	unclassified
536133			1		2			1	2	2	6	2																		Bacteria	Verrucomicrobia	[Methylacidiphilae]	Methylacidiphilales	unclassified	unclassified	unclassified
81258		2	5		4	5	1	4	16	5	5	12																		Bacteria	Verrucomicrobia	[Methylacidiphilae]	Methylacidiphilales	unclassified	unclassified	unclassified
66211			1	6												22	2	6	3			4	7				2	28	1	Bacteria	Proteobacteria	Gammaproteobacteria	Methylococcales	Crenotrichaceae	Crenothrix	unclassified
246691						2																								Bacteria	Proteobacteria	Betaproteobacteria	Methylophilales	Methylophilaceae	unclassified	unclassified
4311663			1								2	1															1			Bacteria	Proteobacteria	Betaproteobacteria	Methylophilales	Methylophilaceae	unclassified	unclassified
532928							1									1					2						1			Bacteria	Proteobacteria	Betaproteobacteria	Methylophilales	Methylophilaceae	unclassified	unclassified
3198474								1				1																		Bacteria	Proteobacteria	Gammaproteobacteria	Methylococcales	Methylococcaceae	Methylomonas	unclassified
141872						3		1								1	2	5			5	5					4	2		Bacteria	Proteobacteria	Gammaproteobacteria	Methylococcales	unclassified	unclassified	unclassified
1124243		1	1					1																						Bacteria	Proteobacteria	Gammaproteobacteria	Methylococcales	Methylococcaceae	unclassified	unclassified
1145194				3												6	3	6	5	5		4	1		1		2	4	2	Bacteria	Proteobacteria	Gammaproteobacteria	Methylococcales	Crenotrichaceae	Crenothrix	unclassified
439745		1	23		13	15	7	18	3	9	4	11																		Bacteria	Proteobacteria	Gammaproteobacteria	Methylococcales	unclassified	unclassified	unclassified
438157						1										1					1		1							Bacteria	Proteobacteria	Betaproteobacteria	Methylophilales	Methylophilaceae	Methylotenera	mobilis
128429				5												3					1						1	7		Bacteria	Proteobacteria	Gammaproteobacteria	Methylococcales	Methylococcaceae	unclassified	unclassified
529635			6		7							1																		Bacteria	Proteobacteria	Gammaproteobacteria	Methylococcales	Crenotrichaceae	Crenothrix	unclassified
82476				1																							1			Bacteria	Proteobacteria	Gammaproteobacteria	Methylococcales	Methylococcaceae	unclassified	unclassified
2193694						2					1					1														Bacteria	Proteobacteria	Betaproteobacteria	Methylophilales	Methylophilaceae	unclassified	unclassified
815925		3	27		38	42	27	67	7	1	31	25																		Bacteria	Proteobacteria	Gammaproteobacteria	Methylococcales	Methylococcaceae	Methylomonas	unclassified
4413869		3	74	114	2	25	6	4	2	3	8	9	19		1	146	52	71	12	24	136	74	289	14	181	28	83	137	46	Bacteria	Proteobacteria	Betaproteobacteria	Methylophilales	Methylophilaceae	Methylotenera	mobilis
345135																5	1	2	1	1	1	5	3		14		2	8		Bacteria	Proteobacteria	Betaproteobacteria	Methylophilales	Methylophilaceae	Methylotenera	mobilis
659163		8	87	11	18	13	1	17	7	4	8	5	2			28	13	4	14		64	6	73	5	23	5	13	17	5	Bacteria	Proteobacteria	Betaproteobacteria	Methylophilales	Methylophilaceae	unclassified	unclassified
879		7	39		9	12	4	12	3	5	3	11																		Bacteria	Proteobacteria	Gammaproteobacteria	Methylococcales	Methylococcaceae	Methylomonas	unclassified
53338			4		2	1	1	1																				1	1	Bacteria	Proteobacteria	Betaproteobacteria	Methylophilales	Methylophilaceae	unclassified	unclassified
897		4	15		5	2	2	8		1		3																		Bacteria	Proteobacteria	Gammaproteobacteria	Methylococcales	Crenotrichaceae	Crenothrix	unclassified
4311989		4	36		12	22	7	16	9	4	8	16								1										Bacteria	Proteobacteria	Gammaproteobacteria	Methylococcales	Methylococcaceae	Methylomonas	unclassified
437573		17	358	46	44	348	55	31	61	84	1	65	5		2	35	3	15	4	4	54	27	16	5	43	12	22	3	16	Bacteria	Proteobacteria	Betaproteobacteria	Methylophilales	Methylophilaceae	unclassified	unclassified
432761				1									1			4	1			1	2		4	1	3			1		Bacteria	Proteobacteria	Betaproteobacteria	Methylophilales	Methylophilaceae	Methylotenera	mobilis
265527										3																				Bacteria	Proteobacteria	Gammaproteobacteria	Methylococcales	Methylococcaceae	unclassified	unclassified
1115511				1														1			1	1	1	1			1			Bacteria	Proteobacteria	Betaproteobacteria	Methylophilales	Methylophilaceae	Methylotenera	mobilis
3824		4	13		2	7	5	3	2		2	2															1	2		Bacteria	Proteobacteria	Gammaproteobacteria	Methylococcales	Methylococcaceae	Methylocaldum	unclassified
112868		11	64		37	54	17	38	2	8	25	39	1																	Bacteria	Proteobacteria	Gammaproteobacteria	Methylococcales	Methylococcaceae	Methylomonas	unclassified
13396					5	4			1	1	1	2																		Bacteria	Proteobacteria	Gammaproteobacteria	Methylococcales	Methylococcaceae	unclassified	unclassified
125742						2					1						1						1							Bacteria	Proteobacteria	Betaproteobacteria	Methylophilales	Methylophilaceae	unclassified	unclassified
356568				1												1		1	2				3				1	3		Bacteria	Proteobacteria	Betaproteobacteria	Methylophilales	Methylophilaceae	Methylotenera	mobilis
446871		14	25	17	3	15	16	6	39	28	43	15				5	2	1			15	1	12	1			1			Bacteria	Proteobacteria	Betaproteobacteria	Methylophilales	Methylophilaceae	unclassified	unclassified
391248		5	3	17	2	32	4	1	12	16	18	11	2		1	7	23	9	8	2	13	23	17	1	12	1	2	16	5	Bacteria	Proteobacteria	Betaproteobacteria	Methylophilales	Methylophilaceae	unclassified	unclassified
18869		1	17		8	2	4	19	14	17	23	21															1			Bacteria	Proteobacteria	Gammaproteobacteria	Methylococcales	Crenotrichaceae	Crenothrix	unclassified
443451		4	19		3	12	3	4	3	4	3	2																		Bacteria	Proteobacteria	Gammaproteobacteria	Methylococcales	Methylococcaceae	Methylomonas	unclassified
3436		2	38	9	3	32	6	4	3	8	8	2		1		7	5	6	1		9	12	34	1	17	2	9	3	3	Bacteria	Proteobacteria	Betaproteobacteria	Methylophilales	Methylophilaceae	unclassified	unclassified
832166			3	1	2	6			1		1						1						1						1	Bacteria	Proteobacteria	Betaproteobacteria	Methylophilales	Methylophilaceae	unclassified	unclassified
443763		1							1			1																		Bacteria	Proteobacteria	Betaproteobacteria	Methylophilales	Methylophilaceae	unclassified	unclassified
3219861		7	35		7	18	4	25			1	4																		Bacteria	Proteobacteria	Gammaproteobacteria	Methylococcales	Crenotrichaceae	Crenothrix	unclassified
775724			1	3				1					3			12	6	3		13		4		6		3	2	1	2	Bacteria	Proteobacteria	Gammaproteobacteria	Methylococcales	Crenotrichaceae	Crenothrix	unclassified
191363				1																		1	2						1	Bacteria	Proteobacteria	Betaproteobacteria	Methylophilales	Methylophilaceae	Methylotenera	mobilis
954737			1									1																		Bacteria	Proteobacteria	Gammaproteobacteria	Methylococcales	Methylococcaceae	Methylomonas	unclassified
212454			3																											Bacteria	Proteobacteria	Gammaproteobacteria	Methylococcales	Crenotrichaceae	Crenothrix	polyspora
15666		2	1		1	4	2	5	1	4	3	1																		Bacteria	Verrucomicrobia	[Methylacidiphilae]	Methylacidiphilales	unclassified	unclassified	unclassified
5624						2											1	1												Bacteria	Proteobacteria	Betaproteobacteria	Methylophilales	Methylophilaceae	unclassified	unclassified
59929		3	43		14	13	2	16	1	1	1	1						1						1			2			Bacteria	Proteobacteria	Gammaproteobacteria	Methylococcales	Crenotrichaceae	Crenothrix	unclassified
4428924			1	2	1														1					1						Bacteria	Proteobacteria	Betaproteobacteria	Methylophilales	Methylophilaceae	unclassified	unclassified
4473936					2	1																								Bacteria	Proteobacteria	Gammaproteobacteria	Methylococcales	Methylococcaceae	unclassified	unclassified
4451935				1		2			1																		1			Bacteria	Proteobacteria	Betaproteobacteria	Methylophilales	Methylophilaceae	unclassified	unclassified
619348		1			1		5	4	3	2	2	6									2									Bacteria	Proteobacteria	Gammaproteobacteria	Methylococcales	Crenotrichaceae	Crenothrix	unclassified
9484			19		1	4	2	5	1																					Bacteria	Proteobacteria	Gammaproteobacteria	Methylococcales	Crenotrichaceae	Crenothrix	unclassified
New.ReferenceOTU161		2		1		3				4	4	1					1		1							1		1		Bacteria	Proteobacteria	Betaproteobacteria	Methylophilales	Methylophilaceae	unclassified	unclassified
New.ReferenceOTU581			1			1																								Bacteria	Proteobacteria	Betaproteobacteria	Methylophilales	Methylophilaceae	unclassified	unclassified
New.ReferenceOTU18		8	17			8	2	6	2	3	15	5																		Bacteria	Proteobacteria	Gammaproteobacteria	Methylococcales	Methylococcaceae	Methylocaldum	unclassified
New.ReferenceOTU294				4												5					13						2	5		Bacteria	Proteobacteria	Gammaproteobacteria	Methylococcales	unclassified	unclassified	unclassified
New.ReferenceOTU619		2	13	4	1	6		2	2	1	1	1				1	3	3			2	6	9		3		2	3		Bacteria	Proteobacteria	Betaproteobacteria	Methylophilales	Methylophilaceae	unclassified	unclassified
New.ReferenceOTU665			2		2			1																						Bacteria	Proteobacteria	Gammaproteobacteria	Methylococcales	Crenotrichaceae	Crenothrix	unclassified
New.ReferenceOTU1276			1		1							1																		Bacteria	Proteobacteria	Gammaproteobacteria	Methylococcales	Methylococcaceae	Methylomonas	unclassified
New.ReferenceOTU54		1	3			4			2	3						1	2	1	1	1	2		3		1	2				Bacteria	Proteobacteria	Betaproteobacteria	Methylophilales	Methylophilaceae	unclassified	unclassified
New.ReferenceOTU94		1	8		1		2	4		2	3																			Bacteria	Proteobacteria	Gammaproteobacteria	Methylococcales	Methylococcaceae	Methylomonas	unclassified
New.ReferenceOTU6			9	3		5	1	1			3	3										1	3				2			Bacteria	Proteobacteria	Betaproteobacteria	Methylophilales	Methylophilaceae	unclassified	unclassified
New.ReferenceOTU586			3	1	1	5		3	1	1		1				3		1					1					5		Bacteria	Proteobacteria	Gammaproteobacteria	Methylococcales	Crenotrichaceae	Crenothrix	unclassified
New.ReferenceOTU1228																2		2	4			1	2	1		2	2	7	1	Bacteria	Proteobacteria	Gammaproteobacteria	Methylococcales	Methylococcaceae	unclassified	unclassified
New.ReferenceOTU895			2						1	6	4	3											1							Bacteria	Proteobacteria	Betaproteobacteria	Methylophilales	Methylophilaceae	unclassified	unclassified
New.ReferenceOTU1121																1												2	1	Bacteria	Proteobacteria	Gammaproteobacteria	Methylococcales	Crenotrichaceae	Crenothrix	unclassified
New.ReferenceOTU1347			1					1																						Bacteria	Proteobacteria	Gammaproteobacteria	Methylococcales	Methylococcaceae	Methylomonas	unclassified
New.ReferenceOTU1345			1		1	1						1																		Bacteria	Proteobacteria	Gammaproteobacteria	Methylococcales	Crenotrichaceae	Crenothrix	unclassified
New.ReferenceOTU1344			3			1		3				1																		Bacteria	Proteobacteria	Gammaproteobacteria	Methylococcales	Crenotrichaceae	Crenothrix	unclassified
New.ReferenceOTU885						1				1																				Bacteria	Proteobacteria	Betaproteobacteria	Methylophilales	Methylophilaceae	unclassified	unclassified
New.ReferenceOTU763																2														Bacteria	Verrucomicrobia	[Methylacidiphilae]	Methylacidiphilales	LD19	unclassified	unclassified
New.ReferenceOTU762		1				1			1																					Bacteria	Proteobacteria	Betaproteobacteria	Methylophilales	Methylophilaceae	unclassified	unclassified
New.ReferenceOTU157		1	1					1	2	1		2																		Bacteria	Proteobacteria	Gammaproteobacteria	Methylococcales	Crenotrichaceae	Crenothrix	unclassified
New.ReferenceOTU165				6												1	3	1	5		5	1	14		2		1	2		Bacteria	Verrucomicrobia	[Methylacidiphilae]	Methylacidiphilales	LD19	unclassified	unclassified
New.ReferenceOTU988																1											1	3		Bacteria	Proteobacteria	Gammaproteobacteria	Methylococcales	Crenotrichaceae	Crenothrix	unclassified
New.ReferenceOTU218				1												4	1					1	5				1	6		Bacteria	Proteobacteria	Gammaproteobacteria	Methylococcales	Crenotrichaceae	Crenothrix	unclassified
New.ReferenceOTU24		1	7	2	1	7		12				2	1			7	1	1	1				13				4	2	5	Bacteria	Proteobacteria	Gammaproteobacteria	Methylococcales	Methylococcaceae	unclassified	unclassified
New.ReferenceOTU1174			3			1	1		1	1	1																			Bacteria	Proteobacteria	Betaproteobacteria	Methylophilales	Methylophilaceae	unclassified	unclassified
New.ReferenceOTU1391																					1							2		Bacteria	Proteobacteria	Gammaproteobacteria	Methylococcales	Methylococcaceae	unclassified	unclassified
New.ReferenceOTU347						2				2	1	1																		Bacteria	Proteobacteria	Betaproteobacteria	Methylophilales	Methylophilaceae	unclassified	unclassified
New.ReferenceOTU1496				2												3	1					1		1			1	6		Bacteria	Verrucomicrobia	[Methylacidiphilae]	Methylacidiphilales	unclassified	unclassified	unclassified
New.ReferenceOTU531			3					1			1																			Bacteria	Proteobacteria	Gammaproteobacteria	Methylococcales	Methylococcaceae	Methylomonas	unclassified
New.ReferenceOTU229		5	38		15	42	6	25	1	9	11	22																		Bacteria	Proteobacteria	Gammaproteobacteria	Methylococcales	Methylococcaceae	Methylomonas	unclassified
New.ReferenceOTU259																4		3				2			8			2		Bacteria	Proteobacteria	Gammaproteobacteria	Methylococcales	Crenotrichaceae	Crenothrix	unclassified
New.ReferenceOTU153						1	1		2	3						1														Bacteria	Proteobacteria	Betaproteobacteria	Methylophilales	Methylophilaceae	unclassified	unclassified
New.ReferenceOTU15					2		1										3						1		1			1		Bacteria	Proteobacteria	Betaproteobacteria	Methylophilales	Methylophilaceae	unclassified	unclassified
New.ReferenceOTU76				5												3	6	2	6	6		5	1			2	1	8	7	Bacteria	Verrucomicrobia	[Methylacidiphilae]	Methylacidiphilales	LD19	unclassified	unclassified
New.ReferenceOTU166			1			1		1																						Bacteria	Proteobacteria	Gammaproteobacteria	Methylococcales	Crenotrichaceae	Crenothrix	unclassified
New.ReferenceOTU49			1					1	2			1																		Bacteria	Proteobacteria	Gammaproteobacteria	Methylococcales	Crenotrichaceae	Crenothrix	unclassified
New.ReferenceOTU1195			2	1		1																								Bacteria	Proteobacteria	Betaproteobacteria	Methylophilales	Methylophilaceae	unclassified	unclassified
New.ReferenceOTU93		1							1																					Bacteria	Verrucomicrobia	[Methylacidiphilae]	Methylacidiphilales	Methylacidiphilaceae	CandidatusMethylacidiphilum	unclassified
New.ReferenceOTU1637			7			2						1													1					Bacteria	Proteobacteria	Betaproteobacteria	Methylophilales	Methylophilaceae	unclassified	unclassified
New.ReferenceOTU61		2	5	5	6	8	3	7		1	1	3				1	2	4			29	2	2			4	2	17		Bacteria	Proteobacteria	Gammaproteobacteria	Methylococcales	Methylococcaceae	unclassified	unclassified
New.ReferenceOTU157		3	2				3	1	1	3	5																			Bacteria	Proteobacteria	Gammaproteobacteria	Methylococcales	Methylococcaceae	Methylocaldum	unclassified
New.ReferenceOTU1612				1					1		1	1																		Bacteria	Proteobacteria	Betaproteobacteria	Methylophilales	unclassified	unclassified	unclassified
New.ReferenceOTU118			13						1		1												2				1			Bacteria	Proteobacteria	Betaproteobacteria	Methylophilales	Methylophilaceae	unclassified	unclassified
New.ReferenceOTU462		1	4		1	7		1	1		2	2																		Bacteria	Proteobacteria	Gammaproteobacteria	Methylococcales	Methylococcaceae	Methylomonas	unclassified
New.ReferenceOTU869		1	1				1		2																					Bacteria	Proteobacteria	Gammaproteobacteria	Methylococcales	Methylococcaceae	Methylocaldum	unclassified
New.CleanUp.ReferenceOTU281								1	1																					Bacteria	Proteobacteria	Gammaproteobacteria	Methylococcales	Crenotrichaceae	Crenothrix	unclassified
New.CleanUp.ReferenceOTU2162									1		1																			Bacteria	Proteobacteria	Gammaproteobacteria	Methylococcales	Methylococcaceae	unclassified	unclassified
New.CleanUp.ReferenceOTU374								1								1							1							Bacteria	Proteobacteria	Betaproteobacteria	Methylophilales	Methylophilaceae	Methylotenera	mobilis
New.CleanUp.ReferenceOTU161						4																								Bacteria	Proteobacteria	Gammaproteobacteria	Methylococcales	Crenotrichaceae	Crenothrix	unclassified
New.CleanUp.ReferenceOTU1799																							3							Bacteria	Verrucomicrobia	[Methylacidiphilae]	Methylacidiphilales	unclassified	unclassified	unclassified
New.CleanUp.ReferenceOTU555			1								1													1				1	1	Bacteria	Proteobacteria	Betaproteobacteria	Methylophilales	Methylophilaceae	unclassified	unclassified
New.CleanUp.ReferenceOTU3473																		1				1						1		Bacteria	Proteobacteria	Gammaproteobacteria	Methylococcales	Crenotrichaceae	Crenothrix	unclassified
New.CleanUp.ReferenceOTU3254					1		1				1																			Bacteria	Proteobacteria	Gammaproteobacteria	Methylococcales	Crenotrichaceae	Crenothrix	unclassified
New.CleanUp.ReferenceOTU278			1				1			3	1	2					1											1		Bacteria	Proteobacteria	Betaproteobacteria	Methylophilales	Methylophilaceae	unclassified	unclassified
New.CleanUp.ReferenceOTU1217																1	1				3	1					1			Bacteria	Proteobacteria	Gammaproteobacteria	Methylococcales	unclassified	unclassified	unclassified
New.CleanUp.ReferenceOTU2548						2																								Bacteria	Proteobacteria	Betaproteobacteria	Methylophilales	unclassified	unclassified	unclassified
New.CleanUp.ReferenceOTU765																					1		1					1		Bacteria	Proteobacteria	Gammaproteobacteria	Methylococcales	Crenotrichaceae	Crenothrix	unclassified
New.CleanUp.ReferenceOTU1999			1								1																			Bacteria	Proteobacteria	Betaproteobacteria	Methylophilales	Methylophilaceae	unclassified	unclassified
New.CleanUp.ReferenceOTU4669		1		1																										Bacteria	Proteobacteria	Betaproteobacteria	Methylophilales	unclassified	unclassified	unclassified
New.CleanUp.ReferenceOTU31																3			2									5		Bacteria	Proteobacteria	Gammaproteobacteria	Methylococcales	Methylococcaceae	unclassified	unclassified
New.CleanUp.ReferenceOTU2714								1				1																		Bacteria	Proteobacteria	Gammaproteobacteria	Methylococcales	Methylococcaceae	Methylomonas	unclassified
New.CleanUp.ReferenceOTU1391								2																						Bacteria	Proteobacteria	Gammaproteobacteria	Methylococcales	Crenotrichaceae	Crenothrix	unclassified
New.CleanUp.ReferenceOTU2275			1					1																						Bacteria	Proteobacteria	Gammaproteobacteria	Methylococcales	Crenotrichaceae	Crenothrix	unclassified
New.CleanUp.ReferenceOTU68						1						1																		Bacteria	Proteobacteria	Gammaproteobacteria	Methylococcales	Methylococcaceae	unclassified	unclassified
New.CleanUp.ReferenceOTU347			1				1				1																			Bacteria	Proteobacteria	Gammaproteobacteria	Methylococcales	Methylococcaceae	Methylomonas	unclassified
New.CleanUp.ReferenceOTU2587			3		1																									Bacteria	Proteobacteria	Gammaproteobacteria	Methylococcales	Crenotrichaceae	Crenothrix	unclassified
New.CleanUp.ReferenceOTU36				3																										Bacteria	Proteobacteria	Betaproteobacteria	Methylophilales	Methylophilaceae	Methylotenera	mobilis
New.CleanUp.ReferenceOTU1154			3		1																									Bacteria	Proteobacteria	Gammaproteobacteria	Methylococcales	unclassified	unclassified	unclassified
New.CleanUp.ReferenceOTU3883																1		1												Bacteria	Proteobacteria	Gammaproteobacteria	Methylococcales	Methylococcaceae	Methylomonas	unclassified
New.CleanUp.ReferenceOTU263			2																											Bacteria	Proteobacteria	Betaproteobacteria	Methylophilales	Methylophilaceae	unclassified	unclassified
New.CleanUp.ReferenceOTU246			1			1																								Bacteria	Proteobacteria	Betaproteobacteria	Methylophilales	Methylophilaceae	unclassified	unclassified
New.CleanUp.ReferenceOTU3697			1					1																						Bacteria	Proteobacteria	Gammaproteobacteria	Methylococcales	Crenotrichaceae	Crenothrix	unclassified
New.CleanUp.ReferenceOTU2198								1											1											Bacteria	Proteobacteria	Gammaproteobacteria	Methylococcales	Crenotrichaceae	Crenothrix	unclassified
New.CleanUp.ReferenceOTU3244						2						1																		Bacteria	Proteobacteria	Betaproteobacteria	Methylophilales	Methylophilaceae	unclassified	unclassified
New.CleanUp.ReferenceOTU282								2																						Bacteria	Proteobacteria	Gammaproteobacteria	Methylococcales	Crenotrichaceae	Crenothrix	unclassified
New.CleanUp.ReferenceOTU2384				1																		1						1		Bacteria	Verrucomicrobia	[Methylacidiphilae]	Methylacidiphilales	unclassified	unclassified	unclassified
New.CleanUp.ReferenceOTU352																1								1			1			Bacteria	Proteobacteria	Gammaproteobacteria	Methylococcales	Crenotrichaceae	Crenothrix	unclassified
New.CleanUp.ReferenceOTU215			1				1				1																			Bacteria	Proteobacteria	Gammaproteobacteria	Methylococcales	Methylococcaceae	Methylomonas	unclassified
New.CleanUp.ReferenceOTU1449			2				1	1																						Bacteria	Proteobacteria	Gammaproteobacteria	Methylococcales	Methylococcaceae	unclassified	unclassified
New.CleanUp.ReferenceOTU739					1	1					2	1											1							Bacteria	Proteobacteria	Betaproteobacteria	Methylophilales	Methylophilaceae	unclassified	unclassified
New.CleanUp.ReferenceOTU239		1				1					1																			Bacteria	Proteobacteria	Betaproteobacteria	Methylophilales	Methylophilaceae	unclassified	unclassified
New.CleanUp.ReferenceOTU435		1	1								1																			Bacteria	Proteobacteria	Gammaproteobacteria	Methylococcales	Methylococcaceae	Methylomonas	unclassified
New.CleanUp.ReferenceOTU1987			2					1																						Bacteria	Proteobacteria	Gammaproteobacteria	Methylococcales	Crenotrichaceae	Crenothrix	polyspora
New.CleanUp.ReferenceOTU18										2		1																		Bacteria	Verrucomicrobia	[Methylacidiphilae]	Methylacidiphilales	LD19	unclassified	unclassified
New.CleanUp.ReferenceOTU841			2																											Bacteria	Verrucomicrobia	[Methylacidiphilae]	Methylacidiphilales	unclassified	unclassified	unclassified
New.CleanUp.ReferenceOTU847			2			1		2			1	1																		Bacteria	Proteobacteria	Gammaproteobacteria	Methylococcales	Methylococcaceae	Methylomonas	unclassified
New.CleanUp.ReferenceOTU312			1	1		1																								Bacteria	Proteobacteria	Betaproteobacteria	Methylophilales	Methylophilaceae	unclassified	unclassified
4357886		1	6	14		7		1	3		1	2	1			15	6	16	1			8	5	2		5	23	36	16	Bacteria	Proteobacteria	Alphaproteobacteria	Rhizobiales	Methylocystaceae	Methylosinus	unclassified
4434799		7	9	5	2	61	2	8	44	56	68	35	1		2		1	5		6			6			2	1	6		Bacteria	Proteobacteria	Alphaproteobacteria	Rhizobiales	Methylobacteriaceae	Methylobacterium	unclassified
64779		5	9		2	1	7	3	8	8	18	13											1							Bacteria	Proteobacteria	Alphaproteobacteria	Rhizobiales	Methylocystaceae	unclassified	unclassified
3692328			2				1	1	8	2	5	5																		Bacteria	Proteobacteria	Alphaproteobacteria	Rhizobiales	Methylocystaceae	unclassified	unclassified
825612		37	17	1	9	237	47	22	66	36	57	66							2			1	1				1	3		Bacteria	Proteobacteria	Alphaproteobacteria	Rhizobiales	Methylocystaceae	unclassified	unclassified
754628		2	8			12	3	2	4	4	3	4																		Bacteria	Proteobacteria	Alphaproteobacteria	Rhizobiales	Methylocystaceae	unclassified	unclassified
137669			1						1			1						1												Bacteria	Proteobacteria	Alphaproteobacteria	Rhizobiales	Methylocystaceae	unclassified	unclassified
33241			1							2	1	1																		Bacteria	Proteobacteria	Alphaproteobacteria	Rhizobiales	Methylocystaceae	unclassified	unclassified
843663									1		1																			Bacteria	Proteobacteria	Alphaproteobacteria	Rhizobiales	Methylocystaceae	unclassified	unclassified
151176						9	2	2	7	8	11	1																		Bacteria	Proteobacteria	Alphaproteobacteria	Rhizobiales	Methylobacteriaceae	Methylobacterium	organophilum
88228							1		1	2	2	1																	2	Bacteria	Proteobacteria	Alphaproteobacteria	Rhizobiales	Methylocystaceae	unclassified	unclassified
4396717						5			1	2		3																		Bacteria	Proteobacteria	Alphaproteobacteria	Rhizobiales	Methylobacteriaceae	Methylobacterium	unclassified
1121839		3	2		2	16	3	5	18	16	22	42																		Bacteria	Proteobacteria	Alphaproteobacteria	Rhizobiales	Methylocystaceae	unclassified	unclassified
4418395						5			4	3	3	3				1						1	4					2		Bacteria	Proteobacteria	Alphaproteobacteria	Rhizobiales	Methylobacteriaceae	Methylobacterium	unclassified
228936		2	11	1	1	3	4	4	1	2		2				1														Bacteria	Proteobacteria	Alphaproteobacteria	Rhizobiales	Methylocystaceae	unclassified	unclassified
814145						1				1		1																		Bacteria	Proteobacteria	Alphaproteobacteria	Rhizobiales	Methylocystaceae	unclassified	unclassified
4178734				15									3			17	14	7				13	118	1	6	5	7	11	4	Bacteria	Proteobacteria	Alphaproteobacteria	Rhizobiales	Methylocystaceae	Pleomorphomonas	unclassified
433249		2		5		6	1	2	2	4	7	3	1			2	3	6	22		28	5	9			1	3	4		Bacteria	Proteobacteria	Alphaproteobacteria	Rhizobiales	Methylobacteriaceae	Methylobacterium	unclassified
878375											1															1				Bacteria	Proteobacteria	Alphaproteobacteria	Rhizobiales	Methylobacteriaceae	Methylobacterium	adhaesivum
1142898						1			1		1																			Bacteria	Proteobacteria	Alphaproteobacteria	Rhizobiales	Methylocystaceae	unclassified	unclassified
64222											1						1													Bacteria	Proteobacteria	Alphaproteobacteria	Rhizobiales	Methylocystaceae	Methylosinus	unclassified
614357			1			4		2	2	5	2	5																		Bacteria	Proteobacteria	Alphaproteobacteria	Rhizobiales	Methylocystaceae	Methylopila	unclassified
541736								1				2																		Bacteria	Proteobacteria	Alphaproteobacteria	Rhizobiales	Methylocystaceae	Methylosinus	unclassified
4378898		5	1	6	1	4	6	4	3	4	7	8	1			1	2	5					3				1	5		Bacteria	Proteobacteria	Alphaproteobacteria	Rhizobiales	Methylocystaceae	unclassified	unclassified
4418684			1			3	2	2	4	2	3	6																2		Bacteria	Proteobacteria	Alphaproteobacteria	Rhizobiales	Methylocystaceae	unclassified	unclassified
676387			1	2					1		1	1				2	3	1				3	25			1	3	4		Bacteria	Proteobacteria	Alphaproteobacteria	Rhizobiales	Methylocystaceae	Methylosinus	unclassified
4472157										2	1											1								Bacteria	Proteobacteria	Alphaproteobacteria	Rhizobiales	Methylocystaceae	unclassified	unclassified
112835								1		1																				Bacteria	Proteobacteria	Alphaproteobacteria	Rhizobiales	Methylocystaceae	unclassified	unclassified
11967			2		1				1	2		1	2										2			1	1			Bacteria	Proteobacteria	Alphaproteobacteria	Rhizobiales	Methylobacteriaceae	Methylobacterium	adhaesivum
379892			1			1		1	3	1	6	1			1															Bacteria	Proteobacteria	Alphaproteobacteria	Rhizobiales	Methylocystaceae	unclassified	unclassified
12295						1				1	3																			Bacteria	Proteobacteria	Alphaproteobacteria	Rhizobiales	Methylocystaceae	unclassified	unclassified
1547									1			1																		Bacteria	Proteobacteria	Alphaproteobacteria	Rhizobiales	Methylobacteriaceae	Methylobacterium	unclassified
4328432						3			1	2		2																		Bacteria	Proteobacteria	Alphaproteobacteria	Rhizobiales	Methylobacteriaceae	Methylobacterium	unclassified
16958			1	1		1	1		3	3	2	5						1									2			Bacteria	Proteobacteria	Alphaproteobacteria	Rhizobiales	Methylocystaceae	unclassified	unclassified
979344		1		1		5	2		8	9	4	4					2									2				Bacteria	Proteobacteria	Alphaproteobacteria	Rhizobiales	Methylobacteriaceae	Methylobacterium	unclassified
677165								1		1	2																			Bacteria	Proteobacteria	Alphaproteobacteria	Rhizobiales	Methylobacteriaceae	Methylobacterium	unclassified
843254																							2						3	Bacteria	Proteobacteria	Alphaproteobacteria	Rhizobiales	Methylocystaceae	Pleomorphomonas	unclassified
New.ReferenceOTU199									1	1		1																		Bacteria	Proteobacteria	Alphaproteobacteria	Rhizobiales	Methylocystaceae	unclassified	unclassified
New.ReferenceOTU188						2					1																			Bacteria	Proteobacteria	Alphaproteobacteria	Rhizobiales	Methylocystaceae	unclassified	unclassified
New.ReferenceOTU367				1														2					2						1	Bacteria	Proteobacteria	Alphaproteobacteria	Rhizobiales	Methylocystaceae	Pleomorphomonas	unclassified
New.CleanUp.ReferenceOTU2761											1	1																		Bacteria	Proteobacteria	Alphaproteobacteria	Rhizobiales	Methylocystaceae	unclassified	unclassified
New.CleanUp.ReferenceOTU2924																							3							Bacteria	Proteobacteria	Alphaproteobacteria	Rhizobiales	Methylocystaceae	Pleomorphomonas	unclassified
New.CleanUp.ReferenceOTU256					1					1																				Bacteria	Proteobacteria	Alphaproteobacteria	Rhizobiales	Methylocystaceae	unclassified	unclassified
New.CleanUp.ReferenceOTU1762					1	1					1																			Bacteria	Proteobacteria	Alphaproteobacteria	Rhizobiales	Methylobacteriaceae	unclassified	unclassified
New.CleanUp.ReferenceOTU483		1																	1											Bacteria	Proteobacteria	Alphaproteobacteria	Rhizobiales	Methylocystaceae	Pleomorphomonas	unclassified
New.CleanUp.ReferenceOTU3188									1			1																		Bacteria	Proteobacteria	Alphaproteobacteria	Rhizobiales	Methylocystaceae	unclassified	unclassified
New.CleanUp.ReferenceOTU1937		1	1																											Bacteria	Proteobacteria	Alphaproteobacteria	Rhizobiales	Methylocystaceae	unclassified	unclassified
New.CleanUp.ReferenceOTU583									1		1																			Bacteria	Proteobacteria	Alphaproteobacteria	Rhizobiales	Methylobacteriaceae	Methylobacterium	unclassified
New.CleanUp.ReferenceOTU2658									1									1												Bacteria	Proteobacteria	Alphaproteobacteria	Rhizobiales	Methylobacteriaceae	Methylobacterium	hispanicum
New.CleanUp.ReferenceOTU4385						1					1																			Bacteria	Proteobacteria	Alphaproteobacteria	Rhizobiales	Methylocystaceae	unclassified	unclassified
New.CleanUp.ReferenceOTU929						2						1																		Bacteria	Proteobacteria	Alphaproteobacteria	Rhizobiales	Methylocystaceae	unclassified	unclassified
New.CleanUp.ReferenceOTU156															1											1				Bacteria	Proteobacteria	Alphaproteobacteria	Rhizobiales	Methylocystaceae	Pleomorphomonas	unclassified
New.CleanUp.ReferenceOTU477								1	1																					Bacteria	Proteobacteria	Alphaproteobacteria	Rhizobiales	Methylocystaceae	unclassified	unclassified
1134664				1		1										2		2				3	4	1	3			2		Bacteria	Proteobacteria	Betaproteobacteria	Burkholderiales	Comamonadaceae	Methylibium	unclassified
4315164		27	263	13	32	34	21	5	11	18	23	32	1			5	27	27	16		51	36	147	3	16	7	26	113	8	Bacteria	Proteobacteria	Betaproteobacteria	Burkholderiales	Comamonadaceae	Methylibium	unclassified
4396454			1	15				1								1	5	4				3	11		8	2	1	11		Bacteria	Proteobacteria	Betaproteobacteria	Burkholderiales	Comamonadaceae	Methylibium	unclassified
21742				1												1							5		1			2		Bacteria	Proteobacteria	Betaproteobacteria	Burkholderiales	Comamonadaceae	Methylibium	unclassified
68621				1												1							2					1		Bacteria	Proteobacteria	Betaproteobacteria	Burkholderiales	Comamonadaceae	Methylibium	unclassified
4386631									1																			2		Bacteria	Proteobacteria	Betaproteobacteria	Burkholderiales	Comamonadaceae	Methylibium	unclassified
442183				1				1									1						3		1					Bacteria	Proteobacteria	Betaproteobacteria	Burkholderiales	Comamonadaceae	Methylibium	unclassified
796865			2	3		2	1	2				1	1			1	1	4	1			4	6				4	16		Bacteria	Proteobacteria	Betaproteobacteria	Burkholderiales	Comamonadaceae	Methylibium	unclassified
4479347		29	136	247	67	65	36	43	64	75	71	81	11		3	143	66	99	11		39	96	342	5	124	18	1	333	37	Bacteria	Proteobacteria	Betaproteobacteria	Burkholderiales	Comamonadaceae	Methylibium	unclassified
128347																1												1		Bacteria	Proteobacteria	Betaproteobacteria	Burkholderiales	Comamonadaceae	Methylibium	unclassified
672144			3			1	1									1							3				1	1		Bacteria	Proteobacteria	Betaproteobacteria	Burkholderiales	Comamonadaceae	Methylibium	unclassified
441826			6	6		2				1	2	4				4		1					9		9		2	7		Bacteria	Proteobacteria	Betaproteobacteria	Burkholderiales	Comamonadaceae	Methylibium	unclassified
534216			2	1			1					1											1		1					Bacteria	Proteobacteria	Betaproteobacteria	Burkholderiales	Comamonadaceae	Methylibium	unclassified
584177			1	1																										Bacteria	Proteobacteria	Betaproteobacteria	Burkholderiales	Comamonadaceae	Methylibium	unclassified
4477199		46	377	339	99	145	68	132	34	41	42	72	1		1	136	81	12	24	2	26	99	437	6	173	4	111	254	34	Bacteria	Proteobacteria	Betaproteobacteria	Burkholderiales	Comamonadaceae	Methylibium	unclassified
1119551				1												1		1			1				1					Bacteria	Proteobacteria	Betaproteobacteria	Burkholderiales	Comamonadaceae	Methylibium	unclassified
4343659			1			1		1			2					1							1		1		1	2		Bacteria	Proteobacteria	Betaproteobacteria	Burkholderiales	Comamonadaceae	Methylibium	unclassified
22662																1							2							Bacteria	Proteobacteria	Betaproteobacteria	Burkholderiales	Comamonadaceae	Methylibium	unclassified
1117255						1																			1					Bacteria	Proteobacteria	Betaproteobacteria	Burkholderiales	Comamonadaceae	Methylibium	unclassified
43516									1									1				1						1	1	Bacteria	Proteobacteria	Betaproteobacteria	Burkholderiales	Comamonadaceae	Methylibium	unclassified
3682324		1	1	3				1	1							1							1					1		Bacteria	Proteobacteria	Betaproteobacteria	Burkholderiales	Comamonadaceae	Methylibium	unclassified
695365		1			2		1	3			1						2					1			1		1	1		Bacteria	Proteobacteria	Betaproteobacteria	Burkholderiales	Comamonadaceae	Methylibium	unclassified
434697			1	2								1				1							3					1		Bacteria	Proteobacteria	Betaproteobacteria	Burkholderiales	Comamonadaceae	Methylibium	unclassified
114382				1						1																				Bacteria	Proteobacteria	Betaproteobacteria	Burkholderiales	Comamonadaceae	Methylibium	unclassified
783687				1													1	1	1								1	2		Bacteria	Proteobacteria	Betaproteobacteria	Burkholderiales	Comamonadaceae	Methylibium	unclassified
New.ReferenceOTU129				1																			1							Bacteria	Proteobacteria	Betaproteobacteria	Burkholderiales	Comamonadaceae	Methylibium	unclassified
New.CleanUp.ReferenceOTU919			1	1																										Bacteria	Proteobacteria	Betaproteobacteria	Burkholderiales	Comamonadaceae	Methylibium	unclassified
New.CleanUp.ReferenceOTU3144				2																										Bacteria	Proteobacteria	Betaproteobacteria	Burkholderiales	Comamonadaceae	Methylibium	unclassified
New.CleanUp.ReferenceOTU2427																							2							Bacteria	Proteobacteria	Betaproteobacteria	Burkholderiales	Comamonadaceae	Methylibium	unclassified
New.CleanUp.ReferenceOTU752				1													2						3		1			2		Bacteria	Proteobacteria	Betaproteobacteria	Burkholderiales	Comamonadaceae	Methylibium	unclassified
New.CleanUp.ReferenceOTU1888			1	1									1					1				1	4		1					Bacteria	Proteobacteria	Betaproteobacteria	Burkholderiales	Comamonadaceae	Methylibium	unclassified

## Sheet: methanotrophs_FigureS5b
							OTU ID
Plant	Treatment	Age	Bacteria	methanotrophs	methanotrophs	All prokaryots	Sample ID
U.vulgaris	periphyton	young	5003	379	7.57545	92.4245	15
U.vulgaris	periphyton	medium	1451	63	4.34183	95.6582	7
U.vulgaris	periphyton	old	6373	773	12.1293	87.8707	8
U.australis	periphyton	young	11636	1022	8.78309	91.2169	21
U.vulgaris	periphyton	old	3546	381	10.7445	89.2555	1
U.australis	periphyton	old	1512	398	26.3228	73.6772	3
U.vulgaris	periphyton	medium	40	4	10	90	16
U.australis	periphyton	old	8602	2183	25.3778	74.6222	31
U.vulgaris	periphyton	young	7594	175	2.30445	97.6955	17
U.vulgaris	periphyton	medium	363	30	8.26446	91.7355	18
U.vulgaris	periphyton	young	913	83	9.09091	90.9091	26
U.vulgaris	trap	medium	8573	579	6.75376	93.2462	5
U.vulgaris	trap	medium	5235	496	9.47469	90.5253	12
U.vulgaris	trap	medium	9715	1851	19.053	80.947	4
U.vulgaris	trap	young	4661	381	8.17421	91.8258	13
U.vulgaris	trap	young	11808	1209	10.2388	89.7612	9
U.vulgaris	trap	young	3135	214	6.82616	93.1738	6
U.vulgaris	trap	old	8882	684	7.70097	92.299	11
U.australis	trap	medium	2275	565	24.8352	75.1648	24
U.australis	trap	medium	7656	3059	39.9556	60.0444	20
U.australis	trap	young	3493	904	25.8803	74.1197	22
U.australis	trap	young	4242	1219	28.7364	71.2636	29
U.australis	trap	young	4767	1349	28.2987	71.7013	33
U.australis	trap	medium	2307	575	24.9241	75.0759	28
U.australis	trap	young	4793	1105	23.0545	76.9455	23
U.australis	trap	old	3200	792	24.75	75.25	27
U.vulgaris	trap	old	2731	143	5.23618	94.7638	10
U.vulgaris	trap	medium	699	67	9.58512	90.4149	14
		periphyton	47033	5491	11.3577	88.6423
		trap	88172	15192	17.8516	82.1484

## Sheet: Fungi_TableS5c
Table S5c: Fungal OTUs distribution in samples
Sequences are available at ENA (European Nucleotide Archive) site under the study ID PRJEB25993	Plant	U.vulgaris	U.vulgaris	U.vulgaris	U.vulgaris	U.vulgaris	U.vulgaris	U.vulgaris	U.vulgaris	U.vulgaris	U.vulgaris	U.vulgaris	U.vulgaris
	Treatment	periphyton	periphyton	periphyton	periphyton	periphyton	periphyton	trap	trap	trap	trap	trap	trap
	Age	medium	medium	old	old	young	young	medium	medium	old	old	young	young
	n. of seqs	12834	108	368	699	799	303	92	46	42	264	430	302
	n. OTUs	443	13	30	24	46	12	20	4	5	10	33	22
OTU ID	Sample ID	B18	B7	B1	B3	B15	B17	B14	B12	B10	B2	B13	B6	taxonomy
denovo0												5		k__Fungi; p__Ascomycota; c__Leotiomycetes; o__Helotiales; f__Hyaloscyphaceae; g__Lachnum; s__Lachnum sp
denovo1		9												k__Fungi; p__Ascomycota; c__Dothideomycetes; o__Pleosporales; f__Cucurbitariaceae; g__Curreya; s__Curreya austroafricana
denovo2		7												k__Fungi; p__unidentified; c__unidentified; o__unidentified; f__unidentified; g__unidentified; s__Fungi sp
denovo3													1	k__Fungi; p__unidentified; c__unidentified; o__unidentified; f__unidentified; g__unidentified; s__Fungi sp
denovo4		2												k__Fungi; p__Ascomycota; c__Dothideomycetes; o__Myriangiales; f__unidentified; g__unidentified; s__Myriangiales sp
denovo5		1												k__Fungi; p__Ascomycota; c__Dothideomycetes; o__Pleosporales; f__Pleosporaceae; g__Undifilum; s__Undifilum sp
denovo6												2		k__Fungi; p__Ascomycota; c__Sordariomycetes; o__Hypocreales; f__Nectriaceae; g__Fusarium; s__Fusarium acutatum
denovo7		2												k__Fungi; p__Zygomycota; c__Incertae sedis; o__Basidiobolales; f__Basidiobolaceae; g__Basidiobolus; s__Basidiobolus meristosporus
denovo8						1								k__Fungi; p__unidentified; c__unidentified; o__unidentified; f__unidentified; g__unidentified; s__Fungi sp
denovo9		4												k__Fungi; p__unidentified; c__unidentified; o__unidentified; f__unidentified; g__unidentified; s__Fungi sp
denovo10													1	k__Fungi; p__unidentified; c__unidentified; o__unidentified; f__unidentified; g__unidentified; s__Fungi sp
denovo11		33												k__Fungi; p__unidentified; c__unidentified; o__unidentified; f__unidentified; g__unidentified; s__Fungi sp
denovo12		1												k__Fungi; p__Zygomycota; c__Incertae sedis; o__Basidiobolales; f__Basidiobolaceae; g__Basidiobolus; s__Basidiobolus meristosporus
denovo13		4												k__Fungi; p__unidentified; c__unidentified; o__unidentified; f__unidentified; g__unidentified; s__Fungi sp
denovo14		5												k__Fungi; p__unidentified; c__unidentified; o__unidentified; f__unidentified; g__unidentified; s__Fungi sp
denovo15		21												k__Fungi; p__Ascomycota; c__Eurotiomycetes; o__Chaetothyriales; f__Herpotrichiellaceae; g__unidentified; s__Herpotrichiellaceae sp
denovo16		8												k__Fungi; p__Basidiomycota; c__Tritirachiomycetes; o__Incertae sedis; f__Incertae sedis; g__Paratritirachium; s__Paratritirachium sp
denovo17				4										k__Fungi; p__unidentified; c__unidentified; o__unidentified; f__unidentified; g__unidentified; s__Fungi sp
denovo18												1		k__Fungi; p__unidentified; c__unidentified; o__unidentified; f__unidentified; g__unidentified; s__Fungi sp
denovo19				1										k__Fungi; p__unidentified; c__unidentified; o__unidentified; f__unidentified; g__unidentified; s__Fungi sp
denovo20		6												k__Fungi; p__Glomeromycota; c__Glomeromycetes; o__Glomerales; f__Glomeraceae; g__unidentified; s__Glomeraceae sp
denovo21		4												k__Fungi; p__unidentified; c__unidentified; o__unidentified; f__unidentified; g__unidentified; s__Fungi sp
denovo22						2								k__Fungi; p__unidentified; c__unidentified; o__unidentified; f__unidentified; g__unidentified; s__Fungi sp
denovo23		1												k__Fungi; p__Ascomycota; c__Leotiomycetes; o__Helotiales; f__Hyaloscyphaceae; g__unidentified; s__Hyaloscyphaceae sp
denovo24						6						17		k__Fungi; p__Ascomycota; c__Leotiomycetes; o__Helotiales; f__Helotiaceae; g__unidentified; s__Helotiaceae sp
denovo25		1256												k__Fungi; p__unidentified; c__unidentified; o__unidentified; f__unidentified; g__unidentified; s__Fungi sp
denovo26		1												k__Fungi; p__Zygomycota; c__Incertae sedis; o__Kickxellales; f__Kickxellaceae; g__Ramicandelaber; s__Ramicandelaber brevisporus
denovo27		2						2						k__Fungi; p__Ascomycota; c__Dothideomycetes; o__Capnodiales; f__Davidiellaceae; g__Davidiella; s__Davidiella tassiana
denovo28							2							k__Fungi; p__unidentified; c__unidentified; o__unidentified; f__unidentified; g__unidentified; s__Fungi sp
denovo29		2												k__Fungi; p__Ascomycota; c__Dothideomycetes; o__Capnodiales; f__Davidiellaceae; g__Cladosporium; s__Cladosporium langeronii
denovo30		8												k__Fungi; p__Ascomycota; c__Dothideomycetes; o__Capnodiales; f__unidentified; g__unidentified; s__Capnodiales sp
denovo31		86												k__Fungi; p__Ascomycota; c__Sordariomycetes; o__Hypocreales; f__Hypocreaceae; g__Trichoderma; s__Trichoderma sp TR057
denovo32		143												k__Fungi; p__Basidiomycota; c__Agaricomycetes; o__Agaricales; f__Fistulinaceae; g__Porodisculus; s__Porodisculus pendulus
denovo33		2												k__Fungi; p__Ascomycota; c__Dothideomycetes; o__Capnodiales; f__Davidiellaceae; g__Davidiella; s__Davidiella tassiana
denovo34		5												k__Fungi; p__Basidiomycota; c__Agaricomycetes; o__Cantharellales; f__Clavulinaceae; g__unidentified; s__Clavulinaceae sp
denovo35		5												k__Fungi; p__Ascomycota; c__Leotiomycetes; o__Helotiales; f__unidentified; g__unidentified; s__Helotiales sp
denovo36		1												k__Fungi; p__Basidiomycota; c__Ustilaginomycetes; o__Ustilaginales; f__Ustilaginaceae; g__Ustilago; s__Ustilago longissima var. macrospora
denovo37						1								k__Fungi; p__unidentified; c__unidentified; o__unidentified; f__unidentified; g__unidentified; s__Fungi sp
denovo38						3								k__Fungi; p__Ascomycota; c__Leotiomycetes; o__Helotiales; f__Helotiaceae; g__unidentified; s__Helotiaceae sp
denovo39		6												k__Fungi; p__unidentified; c__unidentified; o__unidentified; f__unidentified; g__unidentified; s__Fungi sp
denovo40		1												k__Fungi; p__Basidiomycota; c__Agaricomycetes; o__Atheliales; f__Atheliaceae; g__Byssocorticium; s__Byssocorticium sp
denovo41						1								k__Fungi; p__unidentified; c__unidentified; o__unidentified; f__unidentified; g__unidentified; s__Fungi sp
denovo42		2												k__Fungi; p__Ascomycota; c__Eurotiomycetes; o__Chaetothyriales; f__Herpotrichiellaceae; g__Exophiala; s__Exophiala sideris
denovo43						2								k__Fungi; p__unidentified; c__unidentified; o__unidentified; f__unidentified; g__unidentified; s__Fungi sp
denovo44		27												k__Fungi; p__Basidiomycota; c__Agaricomycetes; o__Polyporales; f__Polyporaceae; g__Aurantiporus; s__Aurantiporus alborubescens
denovo45		8												k__Fungi; p__Ascomycota; c__Dothideomycetes; o__unidentified; f__unidentified; g__unidentified; s__Dothideomycetes sp
denovo46						6								k__Fungi; p__unidentified; c__unidentified; o__unidentified; f__unidentified; g__unidentified; s__Fungi sp
denovo47		4												k__Fungi; p__Ascomycota; c__Eurotiomycetes; o__Eurotiales; f__Trichocomaceae; g__Penicillium; s__Penicillium citrinum
denovo48		1												k__Fungi; p__Ascomycota; c__Dothideomycetes; o__Capnodiales; f__Davidiellaceae; g__Davidiella; s__Davidiella tassiana
denovo49					5									k__Fungi; p__unidentified; c__unidentified; o__unidentified; f__unidentified; g__unidentified; s__Fungi sp
denovo50									25					k__Fungi; p__unidentified; c__unidentified; o__unidentified; f__unidentified; g__unidentified; s__Fungi sp
denovo51			32											k__Fungi; p__Ascomycota; c__Dothideomycetes; o__Pleosporales; f__Pleosporaceae; g__Epicoccum; s__Epicoccum nigrum
denovo52		1												k__Fungi; p__Chytridiomycota; c__Chytridiomycetes; o__Chytridiales; f__Cladochytriaceae; g__Cladochytrium; s__Cladochytrium replicatum
denovo53		2												k__Fungi; p__Ascomycota; c__Leotiomycetes; o__Helotiales; f__Helotiaceae; g__Varicosporium; s__Varicosporium sp
denovo54		8												k__Fungi; p__Chytridiomycota; c__Monoblepharidomycetes; o__Monoblepharidales; f__unidentified; g__unidentified; s__Monoblepharidales sp
denovo55		5												k__Fungi; p__Ascomycota; c__Dothideomycetes; o__Pleosporales; f__unidentified; g__unidentified; s__Pleosporales sp
denovo56		1												k__Fungi; p__unidentified; c__unidentified; o__unidentified; f__unidentified; g__unidentified; s__Fungi sp
denovo57								2						k__Fungi; p__Glomeromycota; c__Glomeromycetes; o__Glomerales; f__Glomeraceae; g__unidentified; s__Glomeraceae sp
denovo58		2												k__Fungi; p__unidentified; c__unidentified; o__unidentified; f__unidentified; g__unidentified; s__Fungi sp
denovo59		944												k__Fungi; p__Ascomycota; c__Dothideomycetes; o__Capnodiales; f__Davidiellaceae; g__Davidiella; s__Davidiella tassiana
denovo60		2												k__Fungi; p__Basidiomycota; c__Agaricomycetes; o__Cantharellales; f__Clavulinaceae; g__Clavulina; s__Clavulina sp
denovo61		24												k__Fungi; p__Basidiomycota; c__Agaricomycetes; o__Agaricales; f__Fistulinaceae; g__Porodisculus; s__Porodisculus pendulus
denovo62		3												k__Fungi; p__Basidiomycota; c__Microbotryomycetes; o__Incertae sedis; f__Incertae sedis; g__Curvibasidium; s__Curvibasidium cygneicollum
denovo63		1												k__Fungi; p__unidentified; c__unidentified; o__unidentified; f__unidentified; g__unidentified; s__Fungi sp
denovo64		1					263							k__Fungi; p__unidentified; c__unidentified; o__unidentified; f__unidentified; g__unidentified; s__Fungi sp
denovo65												1		k__Fungi; p__Ascomycota; c__Archaeorhizomycetes; o__Archaeorhizomycetales; f__Archaeorhizomycetaceae; g__Archaeorhizomyces; s__Archaeorhizomyces sp
denovo66		4												k__Fungi; p__Ascomycota; c__Dothideomycetes; o__Pleosporales; f__Incertae sedis; g__Macroventuria; s__Macroventuria anomochaeta
denovo67		1												k__Fungi; p__Ascomycota; c__Dothideomycetes; o__Pleosporales; f__Venturiaceae; g__Fusicladium; s__Fusicladium sp
denovo68		4												k__Fungi; p__Ascomycota; c__Pezizomycetes; o__Pezizales; f__unidentified; g__unidentified; s__Pezizales sp
denovo69		1												k__Fungi; p__unidentified; c__unidentified; o__unidentified; f__unidentified; g__unidentified; s__Fungi sp
denovo70		108												k__Fungi; p__Ascomycota; c__Dothideomycetes; o__Capnodiales; f__Davidiellaceae; g__Davidiella; s__Davidiella tassiana
denovo71		1												k__Fungi; p__Ascomycota; c__Dothideomycetes; o__Capnodiales; f__Davidiellaceae; g__Cladosporium; s__Cladosporium langeronii
denovo72					3									k__Fungi; p__unidentified; c__unidentified; o__unidentified; f__unidentified; g__unidentified; s__Fungi sp
denovo73										1				k__Fungi; p__unidentified; c__unidentified; o__unidentified; f__unidentified; g__unidentified; s__Fungi sp
denovo74		1												k__Fungi; p__Ascomycota; c__Pezizomycetes; o__Pezizales; f__Pezizaceae; g__unidentified; s__Pezizaceae sp
denovo75												1		k__Fungi; p__Ascomycota; c__Leotiomycetes; o__Helotiales; f__Vibrisseaceae; g__Phialocephala; s__Phialocephala fortinii
denovo76						1								k__Fungi; p__Zygomycota; c__Incertae sedis; o__Basidiobolales; f__Basidiobolaceae; g__Basidiobolus; s__Basidiobolus meristosporus
denovo77		1												k__Fungi; p__Ascomycota; c__Archaeorhizomycetes; o__Archaeorhizomycetales; f__Archaeorhizomycetaceae; g__Archaeorhizomyces; s__Archaeorhizomyces sp
denovo78		45												k__Fungi; p__Ascomycota; c__Sordariomycetes; o__Incertae sedis; f__Apiosporaceae; g__Arthrinium; s__Arthrinium sacchari
denovo79								1						k__Fungi; p__Ascomycota; c__Dothideomycetes; o__Capnodiales; f__Teratosphaeriaceae; g__Teratosphaeria; s__Teratosphaeria mexicana
denovo80		38												k__Fungi; p__Ascomycota; c__Leotiomycetes; o__Helotiales; f__Helotiaceae; g__unidentified; s__Helotiaceae sp
denovo81									18					k__Fungi; p__Zygomycota; c__Incertae sedis; o__Basidiobolales; f__Basidiobolaceae; g__Basidiobolus; s__Basidiobolus meristosporus
denovo82					1									k__Fungi; p__unidentified; c__unidentified; o__unidentified; f__unidentified; g__unidentified; s__Fungi sp
denovo83								4						k__Fungi; p__Basidiomycota; c__Agaricomycetes; o__Agaricales; f__Hygrophoraceae; g__Chrysomphalina; s__Chrysomphalina chrysophylla
denovo84						2								k__Fungi; p__unidentified; c__unidentified; o__unidentified; f__unidentified; g__unidentified; s__Fungi sp
denovo85		8												k__Fungi; p__Chytridiomycota; c__unidentified; o__unidentified; f__unidentified; g__unidentified; s__Chytridiomycota sp
denovo86		1												k__Fungi; p__Ascomycota; c__Eurotiomycetes; o__Chaetothyriales; f__Herpotrichiellaceae; g__unidentified; s__Herpotrichiellaceae sp
denovo87											1			k__Fungi; p__unidentified; c__unidentified; o__unidentified; f__unidentified; g__unidentified; s__Fungi sp
denovo88		4		3		1		1						k__Fungi; p__unidentified; c__unidentified; o__unidentified; f__unidentified; g__unidentified; s__Fungi sp
denovo89		3												k__Fungi; p__Basidiomycota; c__Agaricomycetes; o__Agaricales; f__Fistulinaceae; g__Porodisculus; s__Porodisculus pendulus
denovo90		3												k__Fungi; p__Basidiomycota; c__Incertae sedis; o__Malasseziales; f__Incertae sedis; g__Malassezia; s__Malassezia globosa
denovo91			1											k__Fungi; p__Basidiomycota; c__Agaricomycetes; o__Agaricales; f__Hygrophoraceae; g__Chrysomphalina; s__Chrysomphalina chrysophylla
denovo92		11												k__Fungi; p__Ascomycota; c__Eurotiomycetes; o__Chaetothyriales; f__Herpotrichiellaceae; g__unidentified; s__Herpotrichiellaceae sp
denovo93		2												k__Fungi; p__Ascomycota; c__Sordariomycetes; o__Xylariales; f__Amphisphaeriaceae; g__Pestalotiopsis; s__Pestalotiopsis inflexa
denovo94						3								k__Fungi; p__unidentified; c__unidentified; o__unidentified; f__unidentified; g__unidentified; s__Fungi sp
denovo95		23												k__Fungi; p__Ascomycota; c__Dothideomycetes; o__Pleosporales; f__Phaeosphaeriaceae; g__Stagonospora; s__Stagonospora perfecta
denovo96													3	k__Fungi; p__unidentified; c__unidentified; o__unidentified; f__unidentified; g__unidentified; s__Fungi sp
denovo97													4	k__Fungi; p__unidentified; c__unidentified; o__unidentified; f__unidentified; g__unidentified; s__Fungi sp
denovo98		2												k__Fungi; p__Basidiomycota; c__Agaricomycetes; o__Thelephorales; f__Thelephoraceae; g__Tomentella; s__Tomentella coerulea
denovo99					4									k__Fungi; p__unidentified; c__unidentified; o__unidentified; f__unidentified; g__unidentified; s__Fungi sp
denovo100					12									k__Fungi; p__unidentified; c__unidentified; o__unidentified; f__unidentified; g__unidentified; s__Fungi sp
denovo101						1								k__Fungi; p__unidentified; c__unidentified; o__unidentified; f__unidentified; g__unidentified; s__Fungi sp
denovo102		4												k__Fungi; p__unidentified; c__unidentified; o__unidentified; f__unidentified; g__unidentified; s__Fungi sp
denovo103		1												k__Fungi; p__unidentified; c__unidentified; o__unidentified; f__unidentified; g__unidentified; s__Fungi sp
denovo104		1												k__Fungi; p__unidentified; c__unidentified; o__unidentified; f__unidentified; g__unidentified; s__Fungi sp
denovo105		5												k__Fungi; p__unidentified; c__unidentified; o__unidentified; f__unidentified; g__unidentified; s__Fungi sp
denovo106		5												k__Fungi; p__Zygomycota; c__Incertae sedis; o__Mortierellales; f__Mortierellaceae; g__Mortierella; s__Mortierella angusta
denovo107								1						k__Fungi; p__Basidiomycota; c__Agaricomycetes; o__Agaricales; f__Fistulinaceae; g__Porodisculus; s__Porodisculus pendulus
denovo108		1												k__Fungi; p__unidentified; c__unidentified; o__unidentified; f__unidentified; g__unidentified; s__Fungi sp
denovo109				1										k__Fungi; p__Ascomycota; c__Sordariomycetes; o__Coniochaetales; f__unidentified; g__unidentified; s__Coniochaetales sp
denovo110		1												k__Fungi; p__Basidiomycota; c__Agaricomycetes; o__Trechisporales; f__Hydnodontaceae; g__Trechispora; s__Trechispora sp
denovo111		14												k__Fungi; p__Ascomycota; c__Eurotiomycetes; o__Eurotiales; f__Trichocomaceae; g__Aspergillus; s__Aspergillus subversicolor
denovo112		1												k__Fungi; p__unidentified; c__unidentified; o__unidentified; f__unidentified; g__unidentified; s__Fungi sp
denovo113								2						k__Fungi; p__unidentified; c__unidentified; o__unidentified; f__unidentified; g__unidentified; s__Fungi sp
denovo114													1	k__Fungi; p__Ascomycota; c__Sordariomycetes; o__Hypocreales; f__Nectriaceae; g__Fusarium; s__Fusarium acutatum
denovo115		1												k__Fungi; p__unidentified; c__unidentified; o__unidentified; f__unidentified; g__unidentified; s__Fungi sp
denovo116		1												k__Fungi; p__Ascomycota; c__Leotiomycetes; o__Rhytismatales; f__Rhytismataceae; g__Lophodermium; s__Lophodermium sp
denovo117		7												k__Fungi; p__Ascomycota; c__Leotiomycetes; o__Helotiales; f__Hyaloscyphaceae; g__Lachnum; s__Lachnum sp FC_2248
denovo118		16												k__Fungi; p__Ascomycota; c__Archaeorhizomycetes; o__Archaeorhizomycetales; f__Archaeorhizomycetaceae; g__Archaeorhizomyces; s__Archaeorhizomyces sp
denovo119		9												k__Fungi; p__unidentified; c__unidentified; o__unidentified; f__unidentified; g__unidentified; s__Fungi sp
denovo120		1												k__Fungi; p__unidentified; c__unidentified; o__unidentified; f__unidentified; g__unidentified; s__Fungi sp
denovo121		6												k__Fungi; p__unidentified; c__unidentified; o__unidentified; f__unidentified; g__unidentified; s__Fungi sp
denovo122		8												k__Fungi; p__unidentified; c__unidentified; o__unidentified; f__unidentified; g__unidentified; s__Fungi sp
denovo123		2												k__Fungi; p__Ascomycota; c__Dothideomycetes; o__Myriangiales; f__unidentified; g__unidentified; s__Myriangiales sp
denovo124										1				k__Fungi; p__Ascomycota; c__Incertae sedis; o__Incertae sedis; f__Incertae sedis; g__Sympodiella; s__Sympodiella acicola
denovo125				1										k__Fungi; p__unidentified; c__unidentified; o__unidentified; f__unidentified; g__unidentified; s__Fungi sp
denovo126		1	1									5		k__Fungi; p__Ascomycota; c__Leotiomycetes; o__Helotiales; f__Helotiaceae; g__unidentified; s__Helotiaceae sp
denovo127		2												k__Fungi; p__unidentified; c__unidentified; o__unidentified; f__unidentified; g__unidentified; s__Fungi sp
denovo128		21												k__Fungi; p__Ascomycota; c__Eurotiomycetes; o__Chaetothyriales; f__Herpotrichiellaceae; g__Phaeococcomyces; s__Phaeococcomyces sp
denovo129		1												k__Fungi; p__Ascomycota; c__Dothideomycetes; o__Myriangiales; f__unidentified; g__unidentified; s__Myriangiales sp
denovo130		6												k__Fungi; p__Ascomycota; c__Dothideomycetes; o__Capnodiales; f__Mycosphaerellaceae; g__Phacellium; s__Phacellium veronicae
denovo131		2												k__Fungi; p__unidentified; c__unidentified; o__unidentified; f__unidentified; g__unidentified; s__Fungi sp
denovo132						4								k__Fungi; p__unidentified; c__unidentified; o__unidentified; f__unidentified; g__unidentified; s__Fungi sp
denovo133		5												k__Fungi; p__Ascomycota; c__Archaeorhizomycetes; o__Archaeorhizomycetales; f__Archaeorhizomycetaceae; g__Archaeorhizomyces; s__Archaeorhizomyces sp
denovo134		9												k__Fungi; p__Ascomycota; c__Dothideomycetes; o__Capnodiales; f__Incertae sedis; g__Capnobotryella; s__Capnobotryella sp
denovo135						2								k__Fungi; p__unidentified; c__unidentified; o__unidentified; f__unidentified; g__unidentified; s__Fungi sp
denovo136												1		k__Fungi; p__Basidiomycota; c__Agaricomycetes; o__Thelephorales; f__Thelephoraceae; g__Tomentella; s__Tomentella sp
denovo137		2												k__Fungi; p__Ascomycota; c__Dothideomycetes; o__Pleosporales; f__Lophiostomataceae; g__Lophiostoma; s__Lophiostoma sp OUCMBI101098
denovo138				1										k__Fungi; p__unidentified; c__unidentified; o__unidentified; f__unidentified; g__unidentified; s__Fungi sp
denovo139								3						k__Fungi; p__unidentified; c__unidentified; o__unidentified; f__unidentified; g__unidentified; s__Fungi sp
denovo140		1												k__Fungi; p__Ascomycota; c__Dothideomycetes; o__Capnodiales; f__Davidiellaceae; g__Cladosporium; s__Cladosporium langeronii
denovo141		1												k__Fungi; p__unidentified; c__unidentified; o__unidentified; f__unidentified; g__unidentified; s__Fungi sp
denovo142		14												k__Fungi; p__unidentified; c__unidentified; o__unidentified; f__unidentified; g__unidentified; s__Fungi sp
denovo143		2												k__Fungi; p__unidentified; c__unidentified; o__unidentified; f__unidentified; g__unidentified; s__Fungi sp
denovo144							1							k__Fungi; p__unidentified; c__unidentified; o__unidentified; f__unidentified; g__unidentified; s__Fungi sp
denovo145							1							k__Fungi; p__unidentified; c__unidentified; o__unidentified; f__unidentified; g__unidentified; s__Fungi sp
denovo146				3										k__Fungi; p__Ascomycota; c__Sordariomycetes; o__Hypocreales; f__Nectriaceae; g__Flagellospora; s__Flagellospora sp
denovo147												1		k__Fungi; p__Ascomycota; c__Dothideomycetes; o__Pleosporales; f__unidentified; g__unidentified; s__Pleosporales sp
denovo148		1												k__Fungi; p__unidentified; c__unidentified; o__unidentified; f__unidentified; g__unidentified; s__Fungi sp
denovo149		13												k__Fungi; p__Basidiomycota; c__Tremellomycetes; o__Tremellales; f__Incertae sedis; g__Papiliotrema; s__Papiliotrema bandonii
denovo150								3						k__Fungi; p__unidentified; c__unidentified; o__unidentified; f__unidentified; g__unidentified; s__Fungi sp
denovo151		2												k__Fungi; p__unidentified; c__unidentified; o__unidentified; f__unidentified; g__unidentified; s__Fungi sp
denovo152		4		1										k__Fungi; p__Ascomycota; c__Dothideomycetes; o__Capnodiales; f__Davidiellaceae; g__Davidiella; s__Davidiella tassiana
denovo153		1												k__Fungi; p__Ascomycota; c__Dothideomycetes; o__Capnodiales; f__Teratosphaeriaceae; g__Teratosphaeria; s__Teratosphaeria pseudafricana
denovo154		9		2										k__Fungi; p__Ascomycota; c__Dothideomycetes; o__Capnodiales; f__Davidiellaceae; g__Davidiella; s__Davidiella tassiana
denovo155											1			k__Fungi; p__Ascomycota; c__Leotiomycetes; o__Helotiales; f__unidentified; g__unidentified; s__Helotiales sp
denovo156				1										k__Fungi; p__Ascomycota; c__Dothideomycetes; o__Pleosporales; f__unidentified; g__unidentified; s__Pleosporales sp
denovo157												1		k__Fungi; p__Ascomycota; c__Dothideomycetes; o__Pleosporales; f__unidentified; g__unidentified; s__Pleosporales sp
denovo158		1												k__Fungi; p__Ascomycota; c__Eurotiomycetes; o__Eurotiales; f__Trichocomaceae; g__Aspergillus; s__Aspergillus sp NRRL 145
denovo159		1												k__Fungi; p__Ascomycota; c__Archaeorhizomycetes; o__Archaeorhizomycetales; f__Archaeorhizomycetaceae; g__Archaeorhizomyces; s__Archaeorhizomyces sp
denovo160		4												k__Fungi; p__Ascomycota; c__Dothideomycetes; o__Pleosporales; f__Incertae sedis; g__Xenobotryosphaeria; s__Xenobotryosphaeria calamagrostidis
denovo161										2				k__Fungi; p__Ascomycota; c__Dothideomycetes; o__Pleosporales; f__Sporormiaceae; g__Preussia; s__Preussia flanaganii
denovo162		2												k__Fungi; p__unidentified; c__unidentified; o__unidentified; f__unidentified; g__unidentified; s__Fungi sp
denovo163		1												k__Fungi; p__unidentified; c__unidentified; o__unidentified; f__unidentified; g__unidentified; s__Fungi sp
denovo164		1140						1						k__Fungi; p__Basidiomycota; c__Agaricomycetes; o__Agaricales; f__Cortinariaceae; g__Cortinarius; s__Cortinarius callisteus
denovo165		12												k__Fungi; p__Ascomycota; c__Incertae sedis; o__Incertae sedis; f__Incertae sedis; g__Xenochalara; s__Xenochalara juniperi
denovo166						1								k__Fungi; p__unidentified; c__unidentified; o__unidentified; f__unidentified; g__unidentified; s__Fungi sp
denovo167												16		k__Fungi; p__Basidiomycota; c__Agaricomycetes; o__Agaricales; f__Hygrophoraceae; g__Chrysomphalina; s__Chrysomphalina chrysophylla
denovo168								3						k__Fungi; p__unidentified; c__unidentified; o__unidentified; f__unidentified; g__unidentified; s__Fungi sp
denovo169		2												k__Fungi; p__unidentified; c__unidentified; o__unidentified; f__unidentified; g__unidentified; s__Fungi sp
denovo170		5												k__Fungi; p__Basidiomycota; c__Agaricomycetes; o__Agaricales; f__unidentified; g__unidentified; s__Agaricales sp
denovo171		1												k__Fungi; p__unidentified; c__unidentified; o__unidentified; f__unidentified; g__unidentified; s__Fungi sp
denovo172								1						k__Fungi; p__Basidiomycota; c__Agaricomycetes; o__Cantharellales; f__Ceratobasidiaceae; g__Rhizoctonia; s__Rhizoctonia sp
denovo173		1												k__Fungi; p__Basidiomycota; c__Tritirachiomycetes; o__Incertae sedis; f__Incertae sedis; g__Paratritirachium; s__Paratritirachium curvibasidium
denovo174		1												k__Fungi; p__unidentified; c__unidentified; o__unidentified; f__unidentified; g__unidentified; s__Fungi sp
denovo175		1												k__Fungi; p__unidentified; c__unidentified; o__unidentified; f__unidentified; g__unidentified; s__Fungi sp
denovo176		34												k__Fungi; p__Ascomycota; c__Leotiomycetes; o__Helotiales; f__Incertae sedis; g__Hyalodendriella; s__Hyalodendriella sp
denovo177				2										k__Fungi; p__unidentified; c__unidentified; o__unidentified; f__unidentified; g__unidentified; s__Fungi sp
denovo178		12												k__Fungi; p__Ascomycota; c__Leotiomycetes; o__Helotiales; f__Helotiaceae; g__Articulospora; s__Articulospora sp
denovo179		3												k__Fungi; p__Ascomycota; c__Dothideomycetes; o__Capnodiales; f__Davidiellaceae; g__Cladosporium; s__Cladosporium grevilleae
denovo180		2												k__Fungi; p__unidentified; c__unidentified; o__unidentified; f__unidentified; g__unidentified; s__Fungi sp
denovo181		25												k__Fungi; p__unidentified; c__unidentified; o__unidentified; f__unidentified; g__unidentified; s__Fungi sp
denovo182		1												k__Fungi; p__unidentified; c__unidentified; o__unidentified; f__unidentified; g__unidentified; s__Fungi sp
denovo183		4												k__Fungi; p__Ascomycota; c__Dothideomycetes; o__Capnodiales; f__unidentified; g__unidentified; s__Capnodiales sp
denovo184		1												k__Fungi; p__Basidiomycota; c__Tremellomycetes; o__Tremellales; f__Incertae sedis; g__Derxomyces; s__Derxomyces sp LTD_2009b
denovo185		1												k__Fungi; p__Basidiomycota; c__Tremellomycetes; o__Tremellales; f__Incertae sedis; g__Dioszegia; s__Dioszegia hungarica
denovo186												1		k__Fungi; p__unidentified; c__unidentified; o__unidentified; f__unidentified; g__unidentified; s__Fungi sp
denovo187		397												k__Fungi; p__Zygomycota; c__Incertae sedis; o__Basidiobolales; f__Basidiobolaceae; g__Basidiobolus; s__Basidiobolus meristosporus
denovo188		2												k__Fungi; p__unidentified; c__unidentified; o__unidentified; f__unidentified; g__unidentified; s__Fungi sp
denovo189		2												k__Fungi; p__unidentified; c__unidentified; o__unidentified; f__unidentified; g__unidentified; s__Fungi sp
denovo190		6					1							k__Fungi; p__Ascomycota; c__Dothideomycetes; o__Pleosporales; f__unidentified; g__unidentified; s__Pleosporales sp
denovo191		29												k__Fungi; p__unidentified; c__unidentified; o__unidentified; f__unidentified; g__unidentified; s__Fungi sp
denovo192		1												k__Fungi; p__Ascomycota; c__Dothideomycetes; o__Capnodiales; f__Davidiellaceae; g__Cladosporium; s__Cladosporium halotolerans
denovo193		13												k__Fungi; p__Chytridiomycota; c__Chytridiomycetes; o__Chytridiales; f__Chytriomycetaceae; g__Chytriomyces; s__Chytriomyces hyalinus
denovo194		1274	1											k__Fungi; p__unidentified; c__unidentified; o__unidentified; f__unidentified; g__unidentified; s__Fungi sp
denovo195						7								k__Fungi; p__unidentified; c__unidentified; o__unidentified; f__unidentified; g__unidentified; s__Fungi sp
denovo196		1												k__Fungi; p__unidentified; c__unidentified; o__unidentified; f__unidentified; g__unidentified; s__Fungi sp
denovo197		1												k__Fungi; p__Ascomycota; c__Dothideomycetes; o__Capnodiales; f__unidentified; g__unidentified; s__Capnodiales sp
denovo198		1												k__Fungi; p__Ascomycota; c__unidentified; o__unidentified; f__unidentified; g__unidentified; s__Ascomycota sp
denovo199		27												k__Fungi; p__unidentified; c__unidentified; o__unidentified; f__unidentified; g__unidentified; s__Fungi sp
denovo200		45												k__Fungi; p__Basidiomycota; c__Agaricomycetes; o__Russulales; f__Russulaceae; g__Russula; s__Russula vinososordida
denovo201									2					k__Fungi; p__Zygomycota; c__Incertae sedis; o__Basidiobolales; f__Basidiobolaceae; g__Basidiobolus; s__Basidiobolus meristosporus
denovo202												347		k__Fungi; p__unidentified; c__unidentified; o__unidentified; f__unidentified; g__unidentified; s__Fungi sp
denovo203		1												k__Fungi; p__unidentified; c__unidentified; o__unidentified; f__unidentified; g__unidentified; s__Fungi sp
denovo204		3												k__Fungi; p__Ascomycota; c__Eurotiomycetes; o__Chaetothyriales; f__Herpotrichiellaceae; g__Phaeococcomyces; s__Phaeococcomyces sp
denovo205		4												k__Fungi; p__unidentified; c__unidentified; o__unidentified; f__unidentified; g__unidentified; s__Fungi sp
denovo206												1		k__Fungi; p__unidentified; c__unidentified; o__unidentified; f__unidentified; g__unidentified; s__Fungi sp
denovo207					1									k__Fungi; p__unidentified; c__unidentified; o__unidentified; f__unidentified; g__unidentified; s__Fungi sp
denovo208		2												k__Fungi; p__Ascomycota; c__unidentified; o__unidentified; f__unidentified; g__unidentified; s__Ascomycota sp
denovo209		1												k__Fungi; p__unidentified; c__unidentified; o__unidentified; f__unidentified; g__unidentified; s__Fungi sp
denovo210		6												k__Fungi; p__Basidiomycota; c__Agaricomycetes; o__Cantharellales; f__Ceratobasidiaceae; g__Rhizoctonia; s__Rhizoctonia sp
denovo211												1		k__Fungi; p__unidentified; c__unidentified; o__unidentified; f__unidentified; g__unidentified; s__Fungi sp
denovo212												2		k__Fungi; p__Ascomycota; c__Archaeorhizomycetes; o__Archaeorhizomycetales; f__Archaeorhizomycetaceae; g__Archaeorhizomyces; s__Archaeorhizomyces sp
denovo213		1									2			k__Fungi; p__Ascomycota; c__Dothideomycetes; o__Capnodiales; f__Davidiellaceae; g__Davidiella; s__Davidiella tassiana
denovo214		9												k__Fungi; p__Chytridiomycota; c__Chytridiomycetes; o__Chytridiales; f__unidentified; g__unidentified; s__Chytridiales sp
denovo215		2												k__Fungi; p__Basidiomycota; c__Agaricomycetes; o__Russulales; f__Russulaceae; g__Russula; s__Russula renidens
denovo216		34												k__Fungi; p__Ascomycota; c__Dothideomycetes; o__Pleosporales; f__Lentitheciaceae; g__Setoseptoria; s__Setoseptoria phragmitis
denovo217		8												k__Fungi; p__Ascomycota; c__Lecanoromycetes; o__Candelariales; f__Candelariaceae; g__unidentified; s__Candelariaceae sp
denovo218		60									1			k__Fungi; p__Basidiomycota; c__Agaricomycetes; o__Agaricales; f__Fistulinaceae; g__Porodisculus; s__Porodisculus pendulus
denovo219		1												k__Fungi; p__Ascomycota; c__Dothideomycetes; o__Pleosporales; f__Incertae sedis; g__Periconia; s__Periconia sp
denovo220		1												k__Fungi; p__Ascomycota; c__Dothideomycetes; o__Myriangiales; f__unidentified; g__unidentified; s__Myriangiales sp
denovo221		1												k__Fungi; p__Basidiomycota; c__Microbotryomycetes; o__Incertae sedis; f__Incertae sedis; g__Curvibasidium; s__Curvibasidium cygneicollum
denovo222		1												k__Fungi; p__unidentified; c__unidentified; o__unidentified; f__unidentified; g__unidentified; s__Fungi sp
denovo223		1												k__Fungi; p__Ascomycota; c__Archaeorhizomycetes; o__Archaeorhizomycetales; f__Archaeorhizomycetaceae; g__Archaeorhizomyces; s__Archaeorhizomyces sp
denovo224		108												k__Fungi; p__Ascomycota; c__Dothideomycetes; o__Capnodiales; f__Davidiellaceae; g__Cladosporium; s__Cladosporium langeronii
denovo225		5												k__Fungi; p__unidentified; c__unidentified; o__unidentified; f__unidentified; g__unidentified; s__Fungi sp
denovo226		28												k__Fungi; p__Basidiomycota; c__Agaricomycetes; o__Agaricales; f__Fistulinaceae; g__Porodisculus; s__Porodisculus pendulus
denovo227						3								k__Fungi; p__unidentified; c__unidentified; o__unidentified; f__unidentified; g__unidentified; s__Fungi sp
denovo228												1		k__Fungi; p__Zygomycota; c__Incertae sedis; o__Basidiobolales; f__Basidiobolaceae; g__Basidiobolus; s__Basidiobolus meristosporus
denovo229		1												k__Fungi; p__unidentified; c__unidentified; o__unidentified; f__unidentified; g__unidentified; s__Fungi sp
denovo230													2	k__Fungi; p__unidentified; c__unidentified; o__unidentified; f__unidentified; g__unidentified; s__Fungi sp
denovo231		1												k__Fungi; p__Ascomycota; c__Dothideomycetes; o__Capnodiales; f__Teratosphaeriaceae; g__unidentified; s__Teratosphaeriaceae sp
denovo232				1									257	k__Fungi; p__unidentified; c__unidentified; o__unidentified; f__unidentified; g__unidentified; s__Fungi sp
denovo233			5											k__Fungi; p__unidentified; c__unidentified; o__unidentified; f__unidentified; g__unidentified; s__Fungi sp
denovo234		1												k__Fungi; p__Ascomycota; c__Dothideomycetes; o__Capnodiales; f__Davidiellaceae; g__Davidiella; s__Davidiella tassiana
denovo235		5												k__Fungi; p__unidentified; c__unidentified; o__unidentified; f__unidentified; g__unidentified; s__Fungi sp
denovo236		8	2		2									k__Fungi; p__Ascomycota; c__Dothideomycetes; o__Pleosporales; f__Pleosporaceae; g__Pyrenophora; s__Pyrenophora teres
denovo237		1												k__Fungi; p__Ascomycota; c__Dothideomycetes; o__Capnodiales; f__Davidiellaceae; g__Davidiella; s__Davidiella tassiana
denovo238		9												k__Fungi; p__Chytridiomycota; c__Monoblepharidomycetes; o__unidentified; f__unidentified; g__unidentified; s__Monoblepharidomycetes sp
denovo239		5												k__Fungi; p__unidentified; c__unidentified; o__unidentified; f__unidentified; g__unidentified; s__Fungi sp
denovo240		8												k__Fungi; p__Ascomycota; c__Dothideomycetes; o__Pleosporales; f__Phaeosphaeriaceae; g__Stagonospora; s__Stagonospora perfecta
denovo241		1												k__Fungi; p__unidentified; c__unidentified; o__unidentified; f__unidentified; g__unidentified; s__Fungi sp
denovo242		1												k__Fungi; p__Ascomycota; c__Dothideomycetes; o__Capnodiales; f__Davidiellaceae; g__Davidiella; s__Davidiella tassiana
denovo243		1												k__Fungi; p__Zygomycota; c__Incertae sedis; o__Mortierellales; f__Mortierellaceae; g__Dissophora; s__Dissophora ornata
denovo244		1												k__Fungi; p__Basidiomycota; c__Agaricomycetes; o__Agaricales; f__Fistulinaceae; g__Porodisculus; s__Porodisculus pendulus
denovo245		1												k__Fungi; p__Basidiomycota; c__Tremellomycetes; o__Tremellales; f__Incertae sedis; g__Derxomyces; s__Derxomyces sp LTD_2009b
denovo246		20												k__Fungi; p__unidentified; c__unidentified; o__unidentified; f__unidentified; g__unidentified; s__Fungi sp
denovo247		9												k__Fungi; p__Zygomycota; c__Incertae sedis; o__Mortierellales; f__Mortierellaceae; g__Mortierella; s__Mortierella macrocystis
denovo248		21												k__Fungi; p__unidentified; c__unidentified; o__unidentified; f__unidentified; g__unidentified; s__Fungi sp
denovo249		5												k__Fungi; p__unidentified; c__unidentified; o__unidentified; f__unidentified; g__unidentified; s__Fungi sp
denovo250						2					228			k__Fungi; p__unidentified; c__unidentified; o__unidentified; f__unidentified; g__unidentified; s__Fungi sp
denovo251		53					1							k__Fungi; p__Ascomycota; c__Dothideomycetes; o__Pleosporales; f__Incertae sedis; g__Periconia; s__Periconia sp
denovo252		3												k__Fungi; p__Ascomycota; c__Sordariomycetes; o__Hypocreales; f__Nectriaceae; g__Fusarium; s__Fusarium acutatum
denovo253												1		k__Fungi; p__Ascomycota; c__Archaeorhizomycetes; o__Archaeorhizomycetales; f__Archaeorhizomycetaceae; g__Archaeorhizomyces; s__Archaeorhizomyces sp
denovo254		4												k__Fungi; p__Ascomycota; c__Dothideomycetes; o__Pleosporales; f__unidentified; g__unidentified; s__Pleosporales sp
denovo255		28												k__Fungi; p__Ascomycota; c__Pezizomycetes; o__Pezizales; f__Pezizaceae; g__unidentified; s__Pezizaceae sp
denovo256		19												k__Fungi; p__Ascomycota; c__Pezizomycetes; o__Pezizales; f__Pezizaceae; g__Peziza; s__Peziza cf badioconfusa RH52806
denovo257		2												k__Fungi; p__Chytridiomycota; c__Chytridiomycetes; o__Chytridiales; f__Synchytriaceae; g__Synchytrium; s__Synchytrium endobioticum
denovo258						6								k__Fungi; p__Ascomycota; c__Archaeorhizomycetes; o__Archaeorhizomycetales; f__Archaeorhizomycetaceae; g__Archaeorhizomyces; s__Archaeorhizomyces sp
denovo259								3						k__Fungi; p__Basidiomycota; c__Tritirachiomycetes; o__Incertae sedis; f__Incertae sedis; g__Paratritirachium; s__Paratritirachium sp
denovo260		2												k__Fungi; p__unidentified; c__unidentified; o__unidentified; f__unidentified; g__unidentified; s__Fungi sp
denovo261												1		k__Fungi; p__Basidiomycota; c__Agaricomycetes; o__Trechisporales; f__unidentified; g__unidentified; s__Trechisporales sp
denovo262						4								k__Fungi; p__unidentified; c__unidentified; o__unidentified; f__unidentified; g__unidentified; s__Fungi sp
denovo263		1												k__Fungi; p__Ascomycota; c__Dothideomycetes; o__Myriangiales; f__unidentified; g__unidentified; s__Myriangiales sp
denovo264		1												k__Fungi; p__Ascomycota; c__Dothideomycetes; o__Capnodiales; f__Mycosphaerellaceae; g__Ramichloridium; s__Ramichloridium musae
denovo265		5												k__Fungi; p__unidentified; c__unidentified; o__unidentified; f__unidentified; g__unidentified; s__Fungi sp
denovo266		3												k__Fungi; p__Basidiomycota; c__Agaricomycetes; o__Cantharellales; f__Clavulinaceae; g__unidentified; s__Clavulinaceae sp
denovo267					1									k__Fungi; p__unidentified; c__unidentified; o__unidentified; f__unidentified; g__unidentified; s__Fungi sp
denovo268		1												k__Fungi; p__Ascomycota; c__Dothideomycetes; o__Pleosporales; f__Cucurbitariaceae; g__Curreya; s__Curreya austroafricana
denovo269		2												k__Fungi; p__Ascomycota; c__Sordariomycetes; o__Hypocreales; f__Hypocreaceae; g__Trichoderma; s__Trichoderma citrinoviride
denovo270						2								k__Fungi; p__unidentified; c__unidentified; o__unidentified; f__unidentified; g__unidentified; s__Fungi sp
denovo271							2							k__Fungi; p__Basidiomycota; c__Agaricomycetes; o__Agaricales; f__Hygrophoraceae; g__Chrysomphalina; s__Chrysomphalina chrysophylla
denovo272		353												k__Fungi; p__Glomeromycota; c__Glomeromycetes; o__Glomerales; f__Glomeraceae; g__unidentified; s__Glomeraceae sp
denovo273		24												k__Fungi; p__Ascomycota; c__Eurotiomycetes; o__Chaetothyriales; f__Herpotrichiellaceae; g__Rhinocladiella; s__Rhinocladiella sp VL271
denovo274		1												k__Fungi; p__Ascomycota; c__Dothideomycetes; o__unidentified; f__unidentified; g__unidentified; s__Dothideomycetes sp
denovo275					617								1	k__Fungi; p__unidentified; c__unidentified; o__unidentified; f__unidentified; g__unidentified; s__Fungi sp
denovo276		1												k__Fungi; p__Ascomycota; c__Dothideomycetes; o__unidentified; f__unidentified; g__unidentified; s__Dothideomycetes sp
denovo277		6												k__Fungi; p__Ascomycota; c__Dothideomycetes; o__Pleosporales; f__Venturiaceae; g__Venturia; s__Venturia chlorospora
denovo278		7												k__Fungi; p__Ascomycota; c__Dothideomycetes; o__Capnodiales; f__Davidiellaceae; g__Davidiella; s__Davidiella tassiana
denovo279		1												k__Fungi; p__Ascomycota; c__Dothideomycetes; o__Myriangiales; f__unidentified; g__unidentified; s__Myriangiales sp
denovo280		1												k__Fungi; p__Ascomycota; c__Dothideomycetes; o__Pleosporales; f__Venturiaceae; g__Venturia; s__Venturia chlorospora
denovo281		3												k__Fungi; p__unidentified; c__unidentified; o__unidentified; f__unidentified; g__unidentified; s__Fungi sp
denovo282		1												k__Fungi; p__Basidiomycota; c__Agaricomycetes; o__Cantharellales; f__Clavulinaceae; g__Clavulina; s__Clavulina sp
denovo283		2												k__Fungi; p__Basidiomycota; c__Agaricomycetes; o__Agaricales; f__Fistulinaceae; g__Porodisculus; s__Porodisculus pendulus
denovo284		48												k__Fungi; p__unidentified; c__unidentified; o__unidentified; f__unidentified; g__unidentified; s__Fungi sp
denovo285						1								k__Fungi; p__Basidiomycota; c__Tremellomycetes; o__Cystofilobasidiales; f__Cystofilobasidiaceae; g__Cystofilobasidium; s__Cystofilobasidium infirmominiatum
denovo286		2												k__Fungi; p__Ascomycota; c__Leotiomycetes; o__Helotiales; f__unidentified; g__unidentified; s__Helotiales sp
denovo287		22												k__Fungi; p__Ascomycota; c__Leotiomycetes; o__Helotiales; f__Helotiaceae; g__unidentified; s__Helotiaceae sp
denovo288		2												k__Fungi; p__unidentified; c__unidentified; o__unidentified; f__unidentified; g__unidentified; s__Fungi sp
denovo289		1												k__Fungi; p__Chytridiomycota; c__unidentified; o__unidentified; f__unidentified; g__unidentified; s__Chytridiomycota sp
denovo290		2												k__Fungi; p__Chytridiomycota; c__Monoblepharidomycetes; o__unidentified; f__unidentified; g__unidentified; s__Monoblepharidomycetes sp
denovo291		23												k__Fungi; p__Basidiomycota; c__Entorrhizomycetes; o__Entorrhizales; f__Entorrhizaceae; g__Entorrhiza; s__Entorrhiza citriformis
denovo292		4												k__Fungi; p__Ascomycota; c__Dothideomycetes; o__Capnodiales; f__Mycosphaerellaceae; g__Ramichloridium; s__Ramichloridium musae
denovo293		19												k__Fungi; p__unidentified; c__unidentified; o__unidentified; f__unidentified; g__unidentified; s__Fungi sp
denovo294					4									k__Fungi; p__unidentified; c__unidentified; o__unidentified; f__unidentified; g__unidentified; s__Fungi sp
denovo295		2												k__Fungi; p__Ascomycota; c__Leotiomycetes; o__Helotiales; f__Hyaloscyphaceae; g__Lachnum; s__Lachnum sp
denovo296		11												k__Fungi; p__Ascomycota; c__Eurotiomycetes; o__Chaetothyriales; f__Herpotrichiellaceae; g__Exophiala; s__Exophiala sideris
denovo297						1								k__Fungi; p__unidentified; c__unidentified; o__unidentified; f__unidentified; g__unidentified; s__Fungi sp
denovo298												1		k__Fungi; p__Ascomycota; c__Dothideomycetes; o__Pleosporales; f__unidentified; g__unidentified; s__Pleosporales sp
denovo299		4												k__Fungi; p__Ascomycota; c__Dothideomycetes; o__Capnodiales; f__Incertae sedis; g__Toxicocladosporium; s__Toxicocladosporium sp
denovo300		1												k__Fungi; p__Ascomycota; c__Dothideomycetes; o__Capnodiales; f__Davidiellaceae; g__Cladosporium; s__Cladosporium grevilleae
denovo301						1								k__Fungi; p__unidentified; c__unidentified; o__unidentified; f__unidentified; g__unidentified; s__Fungi sp
denovo302		3												k__Fungi; p__unidentified; c__unidentified; o__unidentified; f__unidentified; g__unidentified; s__Fungi sp
denovo303		2												k__Fungi; p__unidentified; c__unidentified; o__unidentified; f__unidentified; g__unidentified; s__Fungi sp
denovo304		8												k__Fungi; p__Basidiomycota; c__Agaricomycetes; o__Boletales; f__Sclerodermataceae; g__Scleroderma; s__Scleroderma areolatum
denovo305		10												k__Fungi; p__Ascomycota; c__Dothideomycetes; o__Pleosporales; f__unidentified; g__unidentified; s__Pleosporales sp
denovo306								2						k__Fungi; p__Zygomycota; c__Incertae sedis; o__Basidiobolales; f__Basidiobolaceae; g__Basidiobolus; s__Basidiobolus meristosporus
denovo307			5											k__Fungi; p__unidentified; c__unidentified; o__unidentified; f__unidentified; g__unidentified; s__Fungi sp
denovo308							2							k__Fungi; p__unidentified; c__unidentified; o__unidentified; f__unidentified; g__unidentified; s__Fungi sp
denovo309		1												k__Fungi; p__unidentified; c__unidentified; o__unidentified; f__unidentified; g__unidentified; s__Fungi sp
denovo310		2	2											k__Fungi; p__Ascomycota; c__Dothideomycetes; o__Capnodiales; f__Davidiellaceae; g__Davidiella; s__Davidiella tassiana
denovo311		2												k__Fungi; p__unidentified; c__unidentified; o__unidentified; f__unidentified; g__unidentified; s__Fungi sp
denovo312		1												k__Fungi; p__Ascomycota; c__Leotiomycetes; o__Helotiales; f__Helotiaceae; g__Articulospora; s__Articulospora sp
denovo313		9												k__Fungi; p__Basidiomycota; c__Agaricomycetes; o__Agaricales; f__Fistulinaceae; g__Porodisculus; s__Porodisculus pendulus
denovo314					30									k__Fungi; p__unidentified; c__unidentified; o__unidentified; f__unidentified; g__unidentified; s__Fungi sp
denovo315		6												k__Fungi; p__Basidiomycota; c__Agaricomycetes; o__Agaricales; f__Psathyrellaceae; g__Psathyrella; s__Psathyrella spadiceogrisea
denovo316		2												k__Fungi; p__Basidiomycota; c__Agaricomycetes; o__Russulales; f__Russulaceae; g__Russula; s__Russula vinososordida
denovo317		6												k__Fungi; p__Zygomycota; c__Incertae sedis; o__Mortierellales; f__Mortierellaceae; g__Mortierella; s__Mortierella sp
denovo318				304										k__Fungi; p__unidentified; c__unidentified; o__unidentified; f__unidentified; g__unidentified; s__Fungi sp
denovo319		4												k__Fungi; p__Zygomycota; c__Incertae sedis; o__Basidiobolales; f__Basidiobolaceae; g__Basidiobolus; s__Basidiobolus meristosporus
denovo320		3												k__Fungi; p__Basidiomycota; c__Agaricomycetes; o__Agaricales; f__Fistulinaceae; g__Porodisculus; s__Porodisculus pendulus
denovo321		2												k__Fungi; p__Ascomycota; c__Dothideomycetes; o__Capnodiales; f__Davidiellaceae; g__Davidiella; s__Davidiella tassiana
denovo322												1		k__Fungi; p__Basidiomycota; c__Agaricomycetes; o__Agaricales; f__unidentified; g__unidentified; s__Agaricales sp
denovo323		145												k__Fungi; p__Basidiomycota; c__Agaricomycetes; o__Polyporales; f__Polyporaceae; g__Aurantiporus; s__Aurantiporus alborubescens
denovo324		52		1										k__Fungi; p__Ascomycota; c__Dothideomycetes; o__Capnodiales; f__Davidiellaceae; g__Davidiella; s__Davidiella tassiana
denovo325												2		k__Fungi; p__Basidiomycota; c__Agaricomycetes; o__Agaricales; f__Cortinariaceae; g__unidentified; s__Cortinariaceae sp
denovo326		15												k__Fungi; p__unidentified; c__unidentified; o__unidentified; f__unidentified; g__unidentified; s__Fungi sp
denovo327		1												k__Fungi; p__unidentified; c__unidentified; o__unidentified; f__unidentified; g__unidentified; s__Fungi sp
denovo328		1												k__Fungi; p__unidentified; c__unidentified; o__unidentified; f__unidentified; g__unidentified; s__Fungi sp
denovo329										29				k__Fungi; p__unidentified; c__unidentified; o__unidentified; f__unidentified; g__unidentified; s__Fungi sp
denovo330						1								k__Fungi; p__unidentified; c__unidentified; o__unidentified; f__unidentified; g__unidentified; s__Fungi sp
denovo331		1												k__Fungi; p__Basidiomycota; c__Agaricomycetes; o__Boletales; f__Coniophoraceae; g__Coniophora; s__Coniophora olivacea
denovo332												1		k__Fungi; p__Ascomycota; c__Dothideomycetes; o__Pleosporales; f__Pleosporaceae; g__Epicoccum; s__Epicoccum nigrum
denovo333		3												k__Fungi; p__Ascomycota; c__Dothideomycetes; o__Capnodiales; f__Davidiellaceae; g__Davidiella; s__Davidiella tassiana
denovo334		1												k__Fungi; p__unidentified; c__unidentified; o__unidentified; f__unidentified; g__unidentified; s__Fungi sp
denovo335		1												k__Fungi; p__Ascomycota; c__Eurotiomycetes; o__Chaetothyriales; f__unidentified; g__unidentified; s__Chaetothyriales sp
denovo336													3	k__Fungi; p__unidentified; c__unidentified; o__unidentified; f__unidentified; g__unidentified; s__Fungi sp
denovo337											1			k__Fungi; p__Chytridiomycota; c__Chytridiomycetes; o__Rhizophydiales; f__Gorgonomycetaceae; g__Gorgonomyces; s__Gorgonomyces haynaldii
denovo338				3										k__Fungi; p__unidentified; c__unidentified; o__unidentified; f__unidentified; g__unidentified; s__Fungi sp
denovo339		2												k__Fungi; p__Ascomycota; c__Leotiomycetes; o__Helotiales; f__Hyaloscyphaceae; g__Lachnellula; s__Lachnellula willkommii
denovo340		1												k__Fungi; p__Ascomycota; c__Leotiomycetes; o__Helotiales; f__Helotiaceae; g__Rhizoscyphus; s__Rhizoscyphus ericae
denovo341		1												k__Fungi; p__Basidiomycota; c__Agaricomycetes; o__Agaricales; f__Fistulinaceae; g__Porodisculus; s__Porodisculus pendulus
denovo342		1												k__Fungi; p__Ascomycota; c__Dothideomycetes; o__Myriangiales; f__unidentified; g__unidentified; s__Myriangiales sp
denovo343		1												k__Fungi; p__Ascomycota; c__Lecanoromycetes; o__Candelariales; f__Candelariaceae; g__unidentified; s__Candelariaceae sp
denovo344		3												k__Fungi; p__Basidiomycota; c__Agaricomycetes; o__Agaricales; f__Fistulinaceae; g__Porodisculus; s__Porodisculus pendulus
denovo345		3												k__Fungi; p__Basidiomycota; c__Ustilaginomycetes; o__Ustilaginales; f__Ustilaginaceae; g__Ustilago; s__Ustilago striiformis
denovo346							24							k__Fungi; p__unidentified; c__unidentified; o__unidentified; f__unidentified; g__unidentified; s__Fungi sp
denovo347		4												k__Fungi; p__unidentified; c__unidentified; o__unidentified; f__unidentified; g__unidentified; s__Fungi sp
denovo348		2												k__Fungi; p__unidentified; c__unidentified; o__unidentified; f__unidentified; g__unidentified; s__Fungi sp
denovo349		24												k__Fungi; p__Ascomycota; c__Leotiomycetes; o__Helotiales; f__Hyaloscyphaceae; g__Lachnum; s__Lachnum sp
denovo350								2						k__Fungi; p__Ascomycota; c__Leotiomycetes; o__Helotiales; f__Helotiaceae; g__Dimorphospora; s__Dimorphospora sp
denovo351		1												k__Fungi; p__unidentified; c__unidentified; o__unidentified; f__unidentified; g__unidentified; s__Fungi sp
denovo352		21												k__Fungi; p__Ascomycota; c__Eurotiomycetes; o__Chaetothyriales; f__Herpotrichiellaceae; g__Exophiala; s__Exophiala attenuata
denovo353		46												k__Fungi; p__unidentified; c__unidentified; o__unidentified; f__unidentified; g__unidentified; s__Fungi sp
denovo354												4		k__Fungi; p__Ascomycota; c__Dothideomycetes; o__Pleosporales; f__unidentified; g__unidentified; s__Pleosporales sp
denovo355		1												k__Fungi; p__Ascomycota; c__Leotiomycetes; o__Leotiales; f__Leotiaceae; g__unidentified; s__Leotiaceae sp
denovo356		1												k__Fungi; p__Ascomycota; c__Eurotiomycetes; o__Chaetothyriales; f__Herpotrichiellaceae; g__Exophiala; s__Exophiala sideris
denovo357		1												k__Fungi; p__Basidiomycota; c__Agaricomycetes; o__Agaricales; f__Psathyrellaceae; g__Psathyrella; s__Psathyrella aquatica
denovo358		16												k__Fungi; p__Ascomycota; c__unidentified; o__unidentified; f__unidentified; g__unidentified; s__Ascomycota sp
denovo359		3280					1						3	k__Fungi; p__unidentified; c__unidentified; o__unidentified; f__unidentified; g__unidentified; s__Fungi sp
denovo360		1												k__Fungi; p__Basidiomycota; c__Agaricomycetes; o__Russulales; f__Russulaceae; g__unidentified; s__Russulaceae sp
denovo361		1												k__Fungi; p__Ascomycota; c__Dothideomycetes; o__Capnodiales; f__unidentified; g__unidentified; s__Capnodiales sp
denovo362		6												k__Fungi; p__unidentified; c__unidentified; o__unidentified; f__unidentified; g__unidentified; s__Fungi sp
denovo363		1												k__Fungi; p__unidentified; c__unidentified; o__unidentified; f__unidentified; g__unidentified; s__Fungi sp
denovo364		15												k__Fungi; p__Ascomycota; c__Dothideomycetes; o__unidentified; f__unidentified; g__unidentified; s__Dothideomycetes sp
denovo365		1												k__Fungi; p__Ascomycota; c__Eurotiomycetes; o__Chaetothyriales; f__Herpotrichiellaceae; g__unidentified; s__Herpotrichiellaceae sp
denovo366													7	k__Fungi; p__unidentified; c__unidentified; o__unidentified; f__unidentified; g__unidentified; s__Fungi sp
denovo367		1												k__Fungi; p__Basidiomycota; c__Agaricomycetes; o__Trechisporales; f__unidentified; g__unidentified; s__Trechisporales sp
denovo368		33												k__Fungi; p__Glomeromycota; c__Glomeromycetes; o__Diversisporales; f__Acaulosporaceae; g__Acaulospora; s__Acaulospora kentinensis
denovo369					1									k__Fungi; p__Ascomycota; c__unidentified; o__unidentified; f__unidentified; g__unidentified; s__Ascomycota sp
denovo370		31												k__Fungi; p__Ascomycota; c__Eurotiomycetes; o__Chaetothyriales; f__Herpotrichiellaceae; g__unidentified; s__Herpotrichiellaceae sp
denovo371		2												k__Fungi; p__Chytridiomycota; c__unidentified; o__unidentified; f__unidentified; g__unidentified; s__Chytridiomycota sp
denovo372		5												k__Fungi; p__Ascomycota; c__Dothideomycetes; o__Capnodiales; f__Davidiellaceae; g__Cladosporium; s__Cladosporium langeronii
denovo373		1												k__Fungi; p__Basidiomycota; c__Agaricomycetes; o__Boletales; f__Boletaceae; g__Phylloporus; s__Phylloporus castanopsidis
denovo374						2								k__Fungi; p__unidentified; c__unidentified; o__unidentified; f__unidentified; g__unidentified; s__Fungi sp
denovo375		3												k__Fungi; p__Ascomycota; c__Dothideomycetes; o__Pleosporales; f__unidentified; g__unidentified; s__Pleosporales sp
denovo376		1												k__Fungi; p__Ascomycota; c__Sordariomycetes; o__Hypocreales; f__Hypocreaceae; g__Trichoderma; s__Trichoderma sp TR057
denovo377		12												k__Fungi; p__Ascomycota; c__Eurotiomycetes; o__Chaetothyriales; f__Incertae sedis; g__Coniosporium; s__Coniosporium sp MA4984
denovo378		6												k__Fungi; p__Basidiomycota; c__Tritirachiomycetes; o__Incertae sedis; f__Incertae sedis; g__Paratritirachium; s__Paratritirachium sp
denovo379						1								k__Fungi; p__unidentified; c__unidentified; o__unidentified; f__unidentified; g__unidentified; s__Fungi sp
denovo380													2	k__Fungi; p__Ascomycota; c__Sordariomycetes; o__Hypocreales; f__Nectriaceae; g__Fusarium; s__Fusarium acutatum
denovo381		5												k__Fungi; p__unidentified; c__unidentified; o__unidentified; f__unidentified; g__unidentified; s__Fungi sp
denovo382												2		k__Fungi; p__Ascomycota; c__Archaeorhizomycetes; o__Archaeorhizomycetales; f__Archaeorhizomycetaceae; g__Archaeorhizomyces; s__Archaeorhizomyces sp
denovo383		1												k__Fungi; p__unidentified; c__unidentified; o__unidentified; f__unidentified; g__unidentified; s__Fungi sp
denovo384													1	k__Fungi; p__unidentified; c__unidentified; o__unidentified; f__unidentified; g__unidentified; s__Fungi sp
denovo385				1										k__Fungi; p__unidentified; c__unidentified; o__unidentified; f__unidentified; g__unidentified; s__Fungi sp
denovo386				1										k__Fungi; p__unidentified; c__unidentified; o__unidentified; f__unidentified; g__unidentified; s__Fungi sp
denovo387		18	1											k__Fungi; p__Ascomycota; c__Dothideomycetes; o__Capnodiales; f__Davidiellaceae; g__Davidiella; s__Davidiella tassiana
denovo388						1								k__Fungi; p__unidentified; c__unidentified; o__unidentified; f__unidentified; g__unidentified; s__Fungi sp
denovo389								53						k__Fungi; p__unidentified; c__unidentified; o__unidentified; f__unidentified; g__unidentified; s__Fungi sp
denovo390		1												k__Fungi; p__Basidiomycota; c__Agaricomycetes; o__Sebacinales; f__unidentified; g__unidentified; s__Sebacinales sp
denovo391					1									k__Fungi; p__unidentified; c__unidentified; o__unidentified; f__unidentified; g__unidentified; s__Fungi sp
denovo392												1		k__Fungi; p__Basidiomycota; c__Agaricomycetes; o__Trechisporales; f__unidentified; g__unidentified; s__Trechisporales sp
denovo393		3												k__Fungi; p__Ascomycota; c__Dothideomycetes; o__Pleosporales; f__Phaeosphaeriaceae; g__Stagonospora; s__Stagonospora pseudovitensis
denovo394		19												k__Fungi; p__Basidiomycota; c__Wallemiomycetes; o__Wallemiales; f__Wallemiaceae; g__Wallemia; s__Wallemia muriae
denovo395		2												k__Fungi; p__Basidiomycota; c__Agaricomycetes; o__Agaricales; f__Agaricaceae; g__Lepiota; s__Lepiota sp Vellinga 2806
denovo396		1												k__Fungi; p__unidentified; c__unidentified; o__unidentified; f__unidentified; g__unidentified; s__Fungi sp
denovo397		1												k__Fungi; p__Basidiomycota; c__Agaricomycetes; o__Agaricales; f__Fistulinaceae; g__Porodisculus; s__Porodisculus pendulus
denovo398		9												k__Fungi; p__Ascomycota; c__Leotiomycetes; o__unidentified; f__unidentified; g__unidentified; s__Leotiomycetes sp
denovo399						1								k__Fungi; p__unidentified; c__unidentified; o__unidentified; f__unidentified; g__unidentified; s__Fungi sp
denovo400		9												k__Fungi; p__Ascomycota; c__Eurotiomycetes; o__Chaetothyriales; f__Herpotrichiellaceae; g__unidentified; s__Herpotrichiellaceae sp
denovo401		1												k__Fungi; p__Ascomycota; c__Dothideomycetes; o__Capnodiales; f__Davidiellaceae; g__Cladosporium; s__Cladosporium langeronii
denovo402						2								k__Fungi; p__unidentified; c__unidentified; o__unidentified; f__unidentified; g__unidentified; s__Fungi sp
denovo403		26												k__Fungi; p__Basidiomycota; c__Agaricomycetes; o__Agaricales; f__Strophariaceae; g__Galerina; s__Galerina pseudocamerina
denovo404						1								k__Fungi; p__Ascomycota; c__Leotiomycetes; o__Helotiales; f__unidentified; g__unidentified; s__Helotiales sp
denovo405					4									k__Fungi; p__Ascomycota; c__Sordariomycetes; o__Hypocreales; f__Nectriaceae; g__Fusarium; s__Fusarium acutatum
denovo406		1												k__Fungi; p__Ascomycota; c__Dothideomycetes; o__Capnodiales; f__Davidiellaceae; g__Davidiella; s__Davidiella tassiana
denovo407				12										k__Fungi; p__Ascomycota; c__Sordariomycetes; o__Hypocreales; f__Nectriaceae; g__Fusarium; s__Fusarium acutatum
denovo408		7												k__Fungi; p__Ascomycota; c__Saccharomycetes; o__Saccharomycetales; f__Incertae sedis; g__Debaryomyces; s__Debaryomyces hansenii
denovo409		1												k__Fungi; p__Basidiomycota; c__Agaricomycetes; o__Agaricales; f__Fistulinaceae; g__Porodisculus; s__Porodisculus pendulus
denovo410					1									k__Fungi; p__unidentified; c__unidentified; o__unidentified; f__unidentified; g__unidentified; s__Fungi sp
denovo411								5						k__Fungi; p__unidentified; c__unidentified; o__unidentified; f__unidentified; g__unidentified; s__Fungi sp
denovo412		3												k__Fungi; p__Ascomycota; c__Archaeorhizomycetes; o__Archaeorhizomycetales; f__Archaeorhizomycetaceae; g__Archaeorhizomyces; s__Archaeorhizomyces sp
denovo413		2												k__Fungi; p__Chytridiomycota; c__Chytridiomycetes; o__Chytridiales; f__Chytridiaceae; g__Rhizoclosmatium; s__Rhizoclosmatium globosum
denovo414		7												k__Fungi; p__Zygomycota; c__Incertae sedis; o__Mortierellales; f__Mortierellaceae; g__unidentified; s__Mortierellaceae sp
denovo415		8												k__Fungi; p__Ascomycota; c__Eurotiomycetes; o__Chaetothyriales; f__Herpotrichiellaceae; g__Phaeococcomyces; s__Phaeococcomyces sp
denovo416												2		k__Fungi; p__unidentified; c__unidentified; o__unidentified; f__unidentified; g__unidentified; s__Fungi sp
denovo417		1												k__Fungi; p__Ascomycota; c__Leotiomycetes; o__Helotiales; f__Helotiaceae; g__unidentified; s__Helotiaceae sp
denovo418		15				3								k__Fungi; p__Ascomycota; c__Sordariomycetes; o__Hypocreales; f__Nectriaceae; g__Fusarium; s__Fusarium acutatum
denovo419					1									k__Fungi; p__unidentified; c__unidentified; o__unidentified; f__unidentified; g__unidentified; s__Fungi sp
denovo420		1												k__Fungi; p__Ascomycota; c__Leotiomycetes; o__Rhytismatales; f__Rhytismataceae; g__Lophodermium; s__Lophodermium sp
denovo421		7												k__Fungi; p__unidentified; c__unidentified; o__unidentified; f__unidentified; g__unidentified; s__Fungi sp
denovo422				1										k__Fungi; p__unidentified; c__unidentified; o__unidentified; f__unidentified; g__unidentified; s__Fungi sp
denovo423		2												k__Fungi; p__Ascomycota; c__unidentified; o__unidentified; f__unidentified; g__unidentified; s__Ascomycota sp
denovo424		2												k__Fungi; p__unidentified; c__unidentified; o__unidentified; f__unidentified; g__unidentified; s__Fungi sp
denovo425					1									k__Fungi; p__unidentified; c__unidentified; o__unidentified; f__unidentified; g__unidentified; s__Fungi sp
denovo426													1	k__Fungi; p__unidentified; c__unidentified; o__unidentified; f__unidentified; g__unidentified; s__Fungi sp
denovo427						1								k__Fungi; p__Ascomycota; c__Leotiomycetes; o__Helotiales; f__Hyaloscyphaceae; g__Lachnum; s__Lachnum sp
denovo428		5												k__Fungi; p__Basidiomycota; c__Tremellomycetes; o__Tremellales; f__unidentified; g__unidentified; s__Tremellales sp
denovo429		2												k__Fungi; p__Basidiomycota; c__Agaricomycetes; o__Agaricales; f__Cortinariaceae; g__Cortinarius; s__Cortinarius cedriolens
denovo430		10												k__Fungi; p__Ascomycota; c__Dothideomycetes; o__Pleosporales; f__Incertae sedis; g__unidentified; s__Pleosporales sp
denovo431			55											k__Fungi; p__unidentified; c__unidentified; o__unidentified; f__unidentified; g__unidentified; s__Fungi sp
denovo432		1												k__Fungi; p__Basidiomycota; c__Agaricomycetes; o__Agaricales; f__Cortinariaceae; g__Cortinarius; s__Cortinarius cedriolens
denovo433		2												k__Fungi; p__Ascomycota; c__Dothideomycetes; o__Capnodiales; f__Davidiellaceae; g__Davidiella; s__Davidiella tassiana
denovo434		2												k__Fungi; p__Ascomycota; c__unidentified; o__unidentified; f__unidentified; g__unidentified; s__Ascomycota sp
denovo435												4		k__Fungi; p__Ascomycota; c__Leotiomycetes; o__Helotiales; f__unidentified; g__unidentified; s__Helotiales sp
denovo436				4										k__Fungi; p__unidentified; c__unidentified; o__unidentified; f__unidentified; g__unidentified; s__Fungi sp
denovo437		2												k__Fungi; p__unidentified; c__unidentified; o__unidentified; f__unidentified; g__unidentified; s__Fungi sp
denovo438		3												k__Fungi; p__unidentified; c__unidentified; o__unidentified; f__unidentified; g__unidentified; s__Fungi sp
denovo439												1		k__Fungi; p__unidentified; c__unidentified; o__unidentified; f__unidentified; g__unidentified; s__Fungi sp
denovo440		1			1									k__Fungi; p__unidentified; c__unidentified; o__unidentified; f__unidentified; g__unidentified; s__Fungi sp
denovo441						1								k__Fungi; p__Ascomycota; c__Leotiomycetes; o__Erysiphales; f__Erysiphaceae; g__Podosphaera; s__Podosphaera xanthii
denovo442		4												k__Fungi; p__Basidiomycota; c__Tremellomycetes; o__Filobasidiales; f__Filobasidiaceae; g__Cryptococcus; s__Cryptococcus wieringae
denovo443		3												k__Fungi; p__unidentified; c__unidentified; o__unidentified; f__unidentified; g__unidentified; s__Fungi sp
denovo444		2												k__Fungi; p__Ascomycota; c__Dothideomycetes; o__Capnodiales; f__Davidiellaceae; g__Cladosporium; s__Cladosporium langeronii
denovo445												1		k__Fungi; p__unidentified; c__unidentified; o__unidentified; f__unidentified; g__unidentified; s__Fungi sp
denovo446									1					k__Fungi; p__Ascomycota; c__Dothideomycetes; o__Pleosporales; f__Pleosporaceae; g__Epicoccum; s__Epicoccum nigrum
denovo447								1						k__Fungi; p__Ascomycota; c__Dothideomycetes; o__Pleosporales; f__Pleosporaceae; g__Epicoccum; s__Epicoccum nigrum
denovo448		2												k__Fungi; p__Basidiomycota; c__Agaricomycetes; o__Agaricales; f__Inocybaceae; g__Inocybe; s__Inocybe sp
denovo449		5												k__Fungi; p__Ascomycota; c__Dothideomycetes; o__Capnodiales; f__unidentified; g__unidentified; s__Capnodiales sp
denovo450		1												k__Fungi; p__Ascomycota; c__Leotiomycetes; o__unidentified; f__unidentified; g__unidentified; s__Leotiomycetes sp
denovo451		1												k__Fungi; p__unidentified; c__unidentified; o__unidentified; f__unidentified; g__unidentified; s__Fungi sp
denovo452		1												k__Fungi; p__Ascomycota; c__Eurotiomycetes; o__Chaetothyriales; f__Herpotrichiellaceae; g__Phaeococcomyces; s__Phaeococcomyces sp
denovo453		52												k__Fungi; p__Zygomycota; c__Incertae sedis; o__Basidiobolales; f__Basidiobolaceae; g__Basidiobolus; s__Basidiobolus meristosporus
denovo454		2												k__Fungi; p__Chytridiomycota; c__Monoblepharidomycetes; o__unidentified; f__unidentified; g__unidentified; s__Monoblepharidomycetes sp
denovo455		5												k__Fungi; p__Basidiomycota; c__Agaricomycetes; o__Russulales; f__Russulaceae; g__Russula; s__Russula sp
denovo456					1									k__Fungi; p__unidentified; c__unidentified; o__unidentified; f__unidentified; g__unidentified; s__Fungi sp
denovo457				2										k__Fungi; p__Ascomycota; c__Sordariomycetes; o__Hypocreales; f__Nectriaceae; g__Fusarium; s__Fusarium acutatum
denovo458													4	k__Fungi; p__unidentified; c__unidentified; o__unidentified; f__unidentified; g__unidentified; s__Fungi sp
denovo459		3												k__Fungi; p__Chytridiomycota; c__Chytridiomycetes; o__Rhizophydiales; f__Rhizophydiaceae; g__Rhizophydium; s__Rhizophydium sp MP_008
denovo460		1												k__Fungi; p__unidentified; c__unidentified; o__unidentified; f__unidentified; g__unidentified; s__Fungi sp
denovo461		1												k__Fungi; p__Ascomycota; c__Dothideomycetes; o__Pleosporales; f__Incertae sedis; g__Xenobotryosphaeria; s__Xenobotryosphaeria calamagrostidis
denovo462		8											1	k__Fungi; p__Zygomycota; c__Incertae sedis; o__Kickxellales; f__Kickxellaceae; g__Ramicandelaber; s__Ramicandelaber brevisporus
denovo463		59												k__Fungi; p__Ascomycota; c__Archaeorhizomycetes; o__Archaeorhizomycetales; f__Archaeorhizomycetaceae; g__Archaeorhizomyces; s__Archaeorhizomyces sp
denovo464				8										k__Fungi; p__Basidiomycota; c__Agaricomycetes; o__Agaricales; f__Amanitaceae; g__Amanita; s__Amanita sp cinnamomescens
denovo465													2	k__Fungi; p__unidentified; c__unidentified; o__unidentified; f__unidentified; g__unidentified; s__Fungi sp
denovo466		2												k__Fungi; p__Ascomycota; c__Dothideomycetes; o__Pleosporales; f__Cucurbitariaceae; g__Curreya; s__Curreya austroafricana
denovo467		3												k__Fungi; p__Ascomycota; c__Sordariomycetes; o__unidentified; f__unidentified; g__unidentified; s__Sordariomycetes sp
denovo468		1												k__Fungi; p__unidentified; c__unidentified; o__unidentified; f__unidentified; g__unidentified; s__Fungi sp
denovo469		77												k__Fungi; p__Basidiomycota; c__Agaricomycetes; o__Polyporales; f__Ganodermataceae; g__unidentified; s__Ganodermataceae sp
denovo470		124									15			k__Fungi; p__Basidiomycota; c__Agaricomycetes; o__Agaricales; f__Hygrophoraceae; g__Chrysomphalina; s__Chrysomphalina chrysophylla
denovo471		1												k__Fungi; p__Ascomycota; c__Dothideomycetes; o__Pleosporales; f__Cucurbitariaceae; g__Pyrenochaetopsis; s__Pyrenochaetopsis leptospora
denovo472		1												k__Fungi; p__Basidiomycota; c__Tremellomycetes; o__Tremellales; f__Incertae sedis; g__Derxomyces; s__Derxomyces sp LTD_2009b
denovo473		2												k__Fungi; p__Ascomycota; c__Eurotiomycetes; o__Chaetothyriales; f__Herpotrichiellaceae; g__Exophiala; s__Exophiala sideris
denovo474		1												k__Fungi; p__unidentified; c__unidentified; o__unidentified; f__unidentified; g__unidentified; s__Fungi sp
denovo475												1		k__Fungi; p__Basidiomycota; c__Agaricomycetes; o__Thelephorales; f__Thelephoraceae; g__Tomentella; s__Tomentella sp OTU203
denovo476		1												k__Fungi; p__Ascomycota; c__Archaeorhizomycetes; o__Archaeorhizomycetales; f__Archaeorhizomycetaceae; g__Archaeorhizomyces; s__Archaeorhizomyces sp
denovo477		5												k__Fungi; p__Ascomycota; c__Leotiomycetes; o__Helotiales; f__Helotiaceae; g__Varicosporium; s__Varicosporium sp
denovo478		2												k__Fungi; p__unidentified; c__unidentified; o__unidentified; f__unidentified; g__unidentified; s__Fungi sp
denovo479		42												k__Fungi; p__Ascomycota; c__Leotiomycetes; o__Helotiales; f__Helotiaceae; g__Dimorphospora; s__Dimorphospora sp
denovo480		9												k__Fungi; p__Ascomycota; c__Dothideomycetes; o__Capnodiales; f__Teratosphaeriaceae; g__Teratosphaeria; s__Teratosphaeria mexicana
denovo481		2												k__Fungi; p__unidentified; c__unidentified; o__unidentified; f__unidentified; g__unidentified; s__Fungi sp
denovo482		2												k__Fungi; p__Ascomycota; c__Leotiomycetes; o__Helotiales; f__unidentified; g__unidentified; s__Helotiales sp
denovo483					3									k__Fungi; p__unidentified; c__unidentified; o__unidentified; f__unidentified; g__unidentified; s__Fungi sp
denovo484						1								k__Fungi; p__Ascomycota; c__Dothideomycetes; o__Pleosporales; f__unidentified; g__unidentified; s__Pleosporales sp
denovo485		3												k__Fungi; p__Ascomycota; c__Leotiomycetes; o__Helotiales; f__Sclerotiniaceae; g__Botrytis; s__Botrytis caroliniana
denovo486													2	k__Fungi; p__unidentified; c__unidentified; o__unidentified; f__unidentified; g__unidentified; s__Fungi sp
denovo487		9												k__Fungi; p__unidentified; c__unidentified; o__unidentified; f__unidentified; g__unidentified; s__Fungi sp
denovo488		1												k__Fungi; p__Basidiomycota; c__Tremellomycetes; o__Tremellales; f__Incertae sedis; g__Bullera; s__Bullera penniseticola
denovo489		1												k__Fungi; p__unidentified; c__unidentified; o__unidentified; f__unidentified; g__unidentified; s__Fungi sp
denovo490		1												k__Fungi; p__Ascomycota; c__Dothideomycetes; o__Myriangiales; f__unidentified; g__unidentified; s__Myriangiales sp
denovo491		2												k__Fungi; p__Basidiomycota; c__Incertae sedis; o__Malasseziales; f__Incertae sedis; g__Malassezia; s__Malassezia restricta
denovo492		66												k__Fungi; p__Ascomycota; c__Dothideomycetes; o__Pleosporales; f__Pleosporaceae; g__Epicoccum; s__Epicoccum nigrum
denovo493		11												k__Fungi; p__Ascomycota; c__Leotiomycetes; o__Helotiales; f__Vibrisseaceae; g__Phialocephala; s__Phialocephala fortinii
denovo494		1												k__Fungi; p__Basidiomycota; c__Agaricomycetes; o__Cantharellales; f__Clavulinaceae; g__Clavulina; s__Clavulina sp
denovo495				3										k__Fungi; p__Zygomycota; c__Incertae sedis; o__Basidiobolales; f__Basidiobolaceae; g__Basidiobolus; s__Basidiobolus meristosporus
denovo496		2												k__Fungi; p__unidentified; c__unidentified; o__unidentified; f__unidentified; g__unidentified; s__Fungi sp
denovo497		2												k__Fungi; p__unidentified; c__unidentified; o__unidentified; f__unidentified; g__unidentified; s__Fungi sp
denovo498		2												k__Fungi; p__unidentified; c__unidentified; o__unidentified; f__unidentified; g__unidentified; s__Fungi sp
denovo499		106												k__Fungi; p__Ascomycota; c__Dothideomycetes; o__Capnodiales; f__Incertae sedis; g__Toxicocladosporium; s__Toxicocladosporium strelitziae
denovo500		3												k__Fungi; p__Basidiomycota; c__Agaricomycetes; o__Cantharellales; f__Clavulinaceae; g__Clavulina; s__Clavulina sp
denovo501		1												k__Fungi; p__unidentified; c__unidentified; o__unidentified; f__unidentified; g__unidentified; s__Fungi sp
denovo502		3												k__Fungi; p__unidentified; c__unidentified; o__unidentified; f__unidentified; g__unidentified; s__Fungi sp
denovo503		1												k__Fungi; p__Basidiomycota; c__Tremellomycetes; o__Tremellales; f__Incertae sedis; g__Derxomyces; s__Derxomyces sp LTD_2009b
denovo504		1												k__Fungi; p__Ascomycota; c__Sordariomycetes; o__Hypocreales; f__Nectriaceae; g__Fusarium; s__Fusarium acutatum
denovo505				1										k__Fungi; p__Ascomycota; c__Leotiomycetes; o__Helotiales; f__unidentified; g__unidentified; s__Helotiales sp
denovo506		1												k__Fungi; p__Ascomycota; c__Dothideomycetes; o__Capnodiales; f__Incertae sedis; g__Toxicocladosporium; s__Toxicocladosporium strelitziae
denovo507						2								k__Fungi; p__Basidiomycota; c__Agaricomycetes; o__Incertae sedis; f__Incertae sedis; g__Resinicium; s__Resinicium bicolor
denovo508				1										k__Fungi; p__Basidiomycota; c__Agaricomycetes; o__Agaricales; f__Physalacriaceae; g__Armillaria; s__Armillaria heimii
denovo509		1												k__Fungi; p__Ascomycota; c__unidentified; o__unidentified; f__unidentified; g__unidentified; s__Ascomycota sp
denovo510		5												k__Fungi; p__unidentified; c__unidentified; o__unidentified; f__unidentified; g__unidentified; s__Fungi sp
denovo511		4												k__Fungi; p__Ascomycota; c__Sordariomycetes; o__Xylariales; f__Incertae sedis; g__Microdochium; s__Microdochium bolleyi
denovo512		16												k__Fungi; p__Ascomycota; c__Eurotiomycetes; o__Eurotiales; f__Trichocomaceae; g__Aspergillus; s__Aspergillus flavus
denovo513		2												k__Fungi; p__unidentified; c__unidentified; o__unidentified; f__unidentified; g__unidentified; s__Fungi sp
denovo514		1												k__Fungi; p__unidentified; c__unidentified; o__unidentified; f__unidentified; g__unidentified; s__Fungi sp
denovo515		1												k__Fungi; p__unidentified; c__unidentified; o__unidentified; f__unidentified; g__unidentified; s__Fungi sp
denovo516										9				k__Fungi; p__Ascomycota; c__Leotiomycetes; o__Helotiales; f__Helotiaceae; g__Rhizoscyphus; s__Rhizoscyphus sp
denovo517												1		k__Fungi; p__Ascomycota; c__Archaeorhizomycetes; o__Archaeorhizomycetales; f__Archaeorhizomycetaceae; g__Archaeorhizomyces; s__Archaeorhizomyces sp
denovo518		1												k__Fungi; p__Ascomycota; c__Leotiomycetes; o__Helotiales; f__Vibrisseaceae; g__Phialocephala; s__Phialocephala fortinii
denovo519							4							k__Fungi; p__unidentified; c__unidentified; o__unidentified; f__unidentified; g__unidentified; s__Fungi sp
denovo520					1									k__Fungi; p__unidentified; c__unidentified; o__unidentified; f__unidentified; g__unidentified; s__Fungi sp
denovo521		183												k__Fungi; p__Zygomycota; c__Incertae sedis; o__Basidiobolales; f__Basidiobolaceae; g__Basidiobolus; s__Basidiobolus meristosporus
denovo522					2									k__Fungi; p__unidentified; c__unidentified; o__unidentified; f__unidentified; g__unidentified; s__Fungi sp
denovo523		27												k__Fungi; p__Zygomycota; c__Incertae sedis; o__Mortierellales; f__Mortierellaceae; g__Mortierella; s__Mortierella sp
denovo524		3												k__Fungi; p__unidentified; c__unidentified; o__unidentified; f__unidentified; g__unidentified; s__Fungi sp
denovo525		3												k__Fungi; p__Ascomycota; c__unidentified; o__unidentified; f__unidentified; g__unidentified; s__Ascomycota sp
denovo526		1												k__Fungi; p__Ascomycota; c__Taphrinomycetes; o__Taphrinales; f__Taphrinaceae; g__Lalaria; s__Lalaria carpini
denovo527		1												k__Fungi; p__unidentified; c__unidentified; o__unidentified; f__unidentified; g__unidentified; s__Fungi sp
denovo528		8												k__Fungi; p__Ascomycota; c__Eurotiomycetes; o__Eurotiales; f__Trichocomaceae; g__Aspergillus; s__Aspergillus sp NRRL 145
denovo529						1								k__Fungi; p__unidentified; c__unidentified; o__unidentified; f__unidentified; g__unidentified; s__Fungi sp
[truncated: 97 more rows]
