# Supplementary material for: Hunters or farmers? Microbiome characteristics help elucidate the diet composition in an aquatic carnivorous plant
Source: Microbiome. 2018 Dec 17;6:225. doi: 10.1186/s40168-018-0600-7 (PMC6297986; doi:10.1186/s40168-018-0600-7)
Supplement: Supplementary file 3 — Table S6. Summary of metatranscriptomic analyses. (XLSX 1461 kb) [file 40168_2018_600_MOESM3_ESM.xlsx]

## Sheet: Table S6
Table S6: Sumary of metatranscriptomic analyses
	bowtie mapping
Contig_ID	utricularia metatranscriptome (s. AK7)	utricularia metatranscriptome (s. AK8)	utricularia metatranscriptome (s. AK9)	average	KEGG ID	KEGG_enzyme	SEED_enzyme	SEED_Level1	SEED_Level2	SEED_Level3	taxonomy (based on LCA classifier, MEGAN software)
Contig_531065	301	361	121	261	-	-	Retron-type reverse transcriptase	RNA Metabolism	Group_II_intron-associated_genes	Retron-type reverse transcriptase	root	cellular organisms	Eukaryota	Stramenopiles	Eustigmatophyceae	Eustigmatales	Monodopsidaceae	Nannochloropsis	Nannochloropsis oculata
Contig_298444	186	331	92	203	-	-	SSU ribosomal protein S15e (S19p)	Protein Metabolism	Protein biosynthesis	Ribosome_SSU_eukaryotic_and_archaeal	root	cellular organisms	Bacteria	Proteobacteria	Alphaproteobacteria	Rhizobiales	unclassified Rhizobiales	Candidatus Hodgkinia	Candidatus Hodgkinia cicadicola
Contig_183835	149	339	114	200.667	-	-	Chaperone protein DnaK	Stress Response	Heat shock	Heat_shock_dnaK_gene_cluster_extended	root	cellular organisms	Bacteria	Bacteroidetes/Chlorobi group	Bacteroidetes	Bacteroidia	Bacteroidales	Porphyromonadaceae	Odoribacter	environmental samples <Odoribacter>	Odoribacter laneus CAG:561
Contig_121694	122	365	98	195	K03010	DNA-directed RNA polymerase II subunit RPB2 [EC:2.7.7.6]	DNA-directed RNA polymerase subunit B (EC 2.7.7.6)	RNA Metabolism	Transcription	RNA_polymerase_archaeal	root	cellular organisms	Eukaryota	Opisthokonta	Fungi	Fungi incertae sedis	Early diverging fungal lineages	Mortierellomycotina	Mortierellales	Mortierellaceae	Mortierella	Mortierella verticillata	Mortierella verticillata NRRL 6337
Contig_295721	168	280	70	172.667	-	-	LSU ribosomal protein L2p (L8e)	Protein Metabolism	Protein biosynthesis	Ribosome_LSU_bacterial	Not assigned
Contig_358267	192	183	106	160.333	-	-	DNA-directed RNA polymerase delta (= beta'') subunit (EC 2.7.7.6)	RNA Metabolism	Transcription	RNA_polymerase_bacterial	root	cellular organisms	Eukaryota	Stramenopiles	Bacillariophyta	Bacillariophyceae	Bacillariophycidae	Bacillariales	Bacillariaceae	Cylindrotheca	Cylindrotheca closterium
Contig_531458	149	286	17	150.667	-	-	NADH dehydrogenase subunit 5	Respiration	Electron donating reactions	Respiratory_Complex_I	root	cellular organisms	Eukaryota	Stramenopiles	Eustigmatophyceae	Eustigmatales	Monodopsidaceae	Nannochloropsis	Nannochloropsis granulata
Contig_184830	105	282	62	149.667	-	-	Alcohol dehydrogenase (EC 1.1.1.1)	Carbohydrates	Fermentation	Fermentations:_Mixed_acid	root	cellular organisms	Bacteria	Chlamydiae/Verrucomicrobia group	Verrucomicrobia	Verrucomicrobiae	Verrucomicrobiales	Verrucomicrobiaceae	Akkermansia	environmental samples <Akkermansia>	Akkermansia muciniphila CAG:154
Contig_35970	129	229	67	141.667	-	-	ATP-dependent DNA helicase UvrD/PcrA	DNA Metabolism	DNA repair	DNA_repair,_bacterial_UvrD_and_related_helicases	root	cellular organisms	Bacteria	Bacteroidetes/Chlorobi group	Bacteroidetes	Bacteroidia	Bacteroidales	Prevotellaceae	Prevotella	environmental samples <Prevotella>	Prevotella sp. CAG:1092
Contig_523852	96	241	84	140.333	-	-	NADH dehydrogenase subunit 5	Respiration	Electron donating reactions	Respiratory_Complex_I	root	cellular organisms	Eukaryota	Stramenopiles	Eustigmatophyceae	Eustigmatales	Monodopsidaceae	Nannochloropsis	Nannochloropsis granulata
Contig_72684	178	171	37	128.667	-	-	TonB-dependent receptor	Iron acquisition and metabolism	Iron_acquisition_in_Vibrio	TonB-dependent receptor	root	cellular organisms	Bacteria	Bacteroidetes/Chlorobi group	Bacteroidetes	Sphingobacteriia	Sphingobacteriales	Sphingobacteriaceae	Pedobacter	Pedobacter borealis
Contig_526630	161	179	44	128	-	-	NADH dehydrogenase subunit 5	Respiration	Electron donating reactions	Respiratory_Complex_I	root	cellular organisms	Eukaryota	Stramenopiles	PX clade	Phaeophyceae	Laminariales	Alariaceae	Undaria	Undaria pinnatifida
Contig_527387	110	222	47	126.333	-	-	NADH dehydrogenase subunit 1	Respiration	Electron donating reactions	Respiratory_Complex_I	root	cellular organisms	Eukaryota	Stramenopiles	Eustigmatophyceae	Eustigmatales	Monodopsidaceae	Nannochloropsis	Nannochloropsis granulata
Contig_188487	83	238	49	123.333	-	-	NADH dehydrogenase subunit 2	Respiration	Electron donating reactions	Respiratory_Complex_I	root	cellular organisms	Bacteria	Proteobacteria	Alphaproteobacteria	Rhodospirillales	Rhodospirillaceae	Azospirillum	Azospirillum halopraeferens
Contig_430360	105	202	46	117.667	-	-	Ribonuclease PH (EC 2.7.7.56)	RNA Metabolism	RNA processing and modification	tRNA_processing	root	cellular organisms	Bacteria	Firmicutes	Bacilli	Bacillales	Bacillaceae	Bacillus	Bacillus safensis	Bacillus safensis FO-36b
Contig_62409	115	194	33	114	-	-	Flagellar hook-length control protein FliK	Motility and Chemotaxis	Flagellar motility in Prokaryota	Flagellum	root	cellular organisms	Bacteria	Proteobacteria	unclassified Proteobacteria	unclassified Proteobacteria (miscellaneous)	Proteobacteria bacterium JGI 0000113-P07
Contig_220849	99	182	61	114	-	-	DNA-directed RNA polymerase delta (= beta'') subunit (EC 2.7.7.6)	RNA Metabolism	Transcription	RNA_polymerase_bacterial	root	cellular organisms	Bacteria	Cyanobacteria	Oscillatoriophycideae	Oscillatoriales	Planktothrix	Planktothrix agardhii	Planktothrix agardhii NIVA-CYA 126/8
Contig_143051	131	160	48	113	-	-	NADH dehydrogenase subunit 1	Respiration	Electron donating reactions	Respiratory_Complex_I	root	cellular organisms	Eukaryota	Stramenopiles	PX clade	Phaeophyceae	Fucales	Sargassaceae	Sargassum	Sargassum horneri
Contig_46747	167	146	23	112	-	-	DNA polymerase III alpha subunit (EC 2.7.7.7)	DNA Metabolism	DNA replication	DNA-replication	root	cellular organisms	Bacteria	Bacteroidetes/Chlorobi group	Bacteroidetes	Cytophagia	Cytophagales	Cytophagaceae	Anditalea	Anditalea andensis
Contig_208542	178	113	40	110.333	-	-	TonB-dependent receptor	Iron acquisition and metabolism	Iron_acquisition_in_Vibrio	TonB-dependent receptor	root	cellular organisms	Bacteria	Bacteroidetes/Chlorobi group	Bacteroidetes	Sphingobacteriia	Sphingobacteriales	Chitinophagaceae	Sediminibacterium	Sediminibacterium sp. C3
Contig_83428	158	104	67	109.667	-	-	dTDP-glucose 4,6-dehydratase (EC 4.2.1.46)	Cell Wall and Capsule	Cell wall of Mycobacteria	linker_unit-arabinogalactan_synthesis	root	cellular organisms	Bacteria	Firmicutes	Clostridia	Clostridiales	Clostridiaceae	Clostridium	Clostridium sporogenes
Contig_123169	90	190	49	109.667	-	-	SSU ribosomal protein S13p (S18e)	Protein Metabolism	Protein biosynthesis	Ribosome_SSU_bacterial	root	cellular organisms	Bacteria	Firmicutes	Clostridia	Clostridiales	Clostridiaceae	Clostridium	environmental samples <Clostridium>	Clostridium sp. CAG:273
Contig_166618	67	202	54	107.667	K00831	phosphoserine aminotransferase [EC:2.6.1.52]	Phosphoserine aminotransferase (EC 2.6.1.52)	Amino Acids and Derivatives	Alanine, serine, and glycine	Serine_Biosynthesis	root	cellular organisms	Bacteria	Bacteroidetes/Chlorobi group	Bacteroidetes	Flavobacteriia	Flavobacteriales	Flavobacteriaceae	Epilithonimonas	Epilithonimonas sp. FH1
Contig_530167	92	163	66	107	-	-	NADH dehydrogenase subunit 2	Respiration	Electron donating reactions	Respiratory_Complex_I	Not assigned
Contig_282441	105	184	29	106	-	-	NADH dehydrogenase subunit 3	Respiration	Electron donating reactions	Respiratory_Complex_I	root	cellular organisms	Eukaryota	Stramenopiles	Eustigmatophyceae	Eustigmatales	Monodopsidaceae	Nannochloropsis	Nannochloropsis granulata
Contig_420343	97	189	31	105.667	-	-	Uracil-DNA glycosylase, family 1	DNA Metabolism	DNA repair	DNA_Repair_Base_Excision	root	cellular organisms	Bacteria	Proteobacteria	Gammaproteobacteria	Thiotrichales	Piscirickettsiaceae	Thiomicrospira	Thiomicrospira chilensis
Contig_53869	98	181	34	104.333	-	-	Acetolactate synthase small subunit (EC 2.2.1.6)	Amino Acids and Derivatives	Branched-chain amino acids	Branched-Chain_Amino_Acid_Biosynthesis	root	cellular organisms	Bacteria	Cyanobacteria	Oscillatoriophycideae	Oscillatoriales	Arthrospira	Arthrospira platensis	Arthrospira platensis str. Paraca
Contig_208527	57	211	35	101	-	-	LSU ribosomal protein L13p (L13Ae)	Protein Metabolism	Protein biosynthesis	Ribosome_LSU_bacterial	root	cellular organisms	Bacteria	Cyanobacteria	Prochlorales	Prochlorococcaceae	Prochlorococcus	Prochlorococcus sp. scB241_528O2
Contig_212228	122	142	34	99.3333	-	-	Chaperone protein HtpG	Protein Metabolism	Protein folding	Protein_chaperones	root	cellular organisms	Bacteria	Bacteroidetes/Chlorobi group	Bacteroidetes	Sphingobacteriia	Sphingobacteriales	Chitinophagaceae	Sediminibacterium	Sediminibacterium salmoneum
Contig_86472	129	106	63	99.3333	-	-	L-asparaginase (EC 3.5.1.1)	Amino Acids and Derivatives	Glutamine, glutamate, aspartate, asparagine	ammonia assimilation	root	cellular organisms	Bacteria	Bacteroidetes/Chlorobi group	Bacteroidetes	Sphingobacteriia	Sphingobacteriales	Chitinophagaceae	Sediminibacterium	Sediminibacterium sp. OR43
Contig_8232	115	145	35	98.3333	-	-	ATP-dependent DNA helicase RecQ	DNA Metabolism	DNA repair	DNA_repair,_bacterial_RecFOR_pathway	root	cellular organisms	Bacteria	Bacteroidetes/Chlorobi group	Bacteroidetes	Flavobacteriia	Flavobacteriales	Flavobacteriaceae	Flavobacterium	Flavobacterium denitrificans
Contig_74329	143	112	36	97	-	-	Colanic acid biosysnthesis glycosyl transferase WcaI	Cell Wall and Capsule	Capsular and extracellular polysacchrides	Colanic_acid_biosynthesis	root	cellular organisms	Bacteria	Proteobacteria	Gammaproteobacteria	Enterobacteriales	Enterobacteriaceae	Escherichia	Escherichia coli
Contig_32688	148	116	26	96.6667	-	-	Asparagine synthetase [glutamine-hydrolyzing] (EC 6.3.5.4)	Amino Acids and Derivatives	Arginine	urea cycle, polyamines	root	cellular organisms	Bacteria	Proteobacteria	Alphaproteobacteria	Rhizobiales	Methylocystaceae	Pleomorphomonas	Pleomorphomonas oryzae
Contig_225947	153	117	15	95	-	-	TonB-dependent receptor	Iron acquisition and metabolism	Iron_acquisition_in_Vibrio	TonB-dependent receptor	root	cellular organisms	Bacteria	Bacteroidetes/Chlorobi group	Bacteroidetes	Cytophagia	Cytophagales	Cytophagaceae	Hymenobacter	Hymenobacter norwichensis
Contig_20611	108	115	60	94.3333	-	-	TonB-dependent receptor	Iron acquisition and metabolism	Iron_acquisition_in_Vibrio	TonB-dependent receptor	root	cellular organisms	Bacteria	Actinobacteria <phylum>	Actinobacteria	Actinobacteridae	Actinomycetales	Propionibacterineae	Nocardioidaceae	Nocardioides	Nocardioides sp. JGI 0001009-J09
Contig_191257	89	165	19	91	-	-	DNA-directed RNA polymerase beta subunit (EC 2.7.7.6)	RNA Metabolism	Transcription	RNA_polymerase_bacterial	root	cellular organisms	Eukaryota	Rhodophyta	Bangiophyceae	Cyanidiales	Cyanidiaceae	unclassified Cyanidiaceae	Cyanidiaceae sp. MX-AZ01
Contig_317182	74	138	50	87.3333	-	-	DNA-directed RNA polymerase delta (= beta'') subunit (EC 2.7.7.6)	RNA Metabolism	Transcription	RNA_polymerase_bacterial	root	cellular organisms	Eukaryota	Stramenopiles	Bacillariophyta	Bacillariophyceae	Bacillariophycidae	Cymbellales	Gomphonemataceae	Didymosphenia	Didymosphenia geminata
Contig_193458	75	174	10	86.3333	-	-	Chaperone protein DnaJ	Stress Response	Heat shock	Heat_shock_dnaK_gene_cluster_extended	root	cellular organisms	Bacteria	Actinobacteria <phylum>	Actinobacteria	Actinobacteridae	Actinomycetales	Streptosporangineae	Thermomonosporaceae	Actinomadura	Actinomadura madurae
Contig_565113	78	135	46	86.3333	-	-	Ferredoxin	Respiration	Soluble_cytochromes_and_functionally_related_electron_carriers	Ferredoxin	root	cellular organisms	Bacteria	Cyanobacteria	Oscillatoriophycideae	Chroococcales	Synechocystis	Synechocystis sp.
Contig_521754	105	116	35	85.3333	-	-	TonB-dependent receptor	Iron acquisition and metabolism	Iron_acquisition_in_Vibrio	TonB-dependent receptor	root	cellular organisms	Bacteria	Bacteroidetes/Chlorobi group	Bacteroidetes	Flavobacteriia	Flavobacteriales	Flavobacteriaceae	Elizabethkingia	Elizabethkingia anophelis
Contig_1814	94	129	32	85	-	-	SSU ribosomal protein S3p (S3e)	Protein Metabolism	Protein biosynthesis	Ribosome_SSU_bacterial	root	cellular organisms	Bacteria	Proteobacteria	delta/epsilon subdivisions	Deltaproteobacteria	unclassified Deltaproteobacteria	Candidatus Babela	Candidatus Babela massiliensis
Contig_540661	79	150	23	84	-	-	NADH dehydrogenase subunit 5	Respiration	Electron donating reactions	Respiratory_Complex_I	root	cellular organisms	Eukaryota	Stramenopiles	PX clade	Phaeophyceae	Fucales	Sargassaceae	Sargassum	Sargassum fusiforme
Contig_341175	91	95	64	83.3333	-	-	SSU ribosomal protein S3p (S3e)	Protein Metabolism	Protein biosynthesis	Ribosome_SSU_bacterial	root	cellular organisms	Eukaryota	Rhodophyta	Bangiophyceae	Bangiales	Bangiaceae	Pyropia	Pyropia perforata
Contig_334763	72	164	14	83.3333	K03934	NADH dehydrogenase (ubiquinone) Fe-S protein 1 [EC:1.6.5.3 1.6.99.3]	NADH-ubiquinone oxidoreductase chain G (EC 1.6.5.3)	Respiration	Electron donating reactions	Respiratory_Complex_I	root	cellular organisms	Bacteria	Proteobacteria	Alphaproteobacteria	Rhodospirillales	Rhodospirillaceae	Thalassospira	Thalassospira lucentensis
Contig_523901	58	150	42	83.3333	K03878	NADH-ubiquinone oxidoreductase chain 1 [EC:1.6.5.3]	NADH dehydrogenase subunit 1	Respiration	Electron donating reactions	Respiratory_Complex_I	root	cellular organisms	Eukaryota	Stramenopiles	Eustigmatophyceae	Eustigmatales	Monodopsidaceae	Nannochloropsis	Nannochloropsis granulata
Contig_59933	115	114	21	83.3333	-	-	RND efflux system, outer membrane lipoprotein, NodT family	Virulence, Disease and Defense	Resistance to antibiotics and toxic compounds	Multidrug_Resistance_Efflux_Pumps	root	cellular organisms	Bacteria	Bacteroidetes/Chlorobi group	Bacteroidetes	Cytophagia	Cytophagales	Cytophagaceae	Dyadobacter	Dyadobacter alkalitolerans
Contig_438198	81	149	20	83.3333	-	-	Retron-type reverse transcriptase	RNA Metabolism	Group_II_intron-associated_genes	Retron-type reverse transcriptase	root	cellular organisms	Bacteria	Cyanobacteria	Oscillatoriophycideae	Chroococcales	Crocosphaera	Crocosphaera watsonii
Contig_575327	104	120	19	81	-	-	NADH dehydrogenase subunit 1	Respiration	Electron donating reactions	Respiratory_Complex_I	root	cellular organisms	Bacteria	Proteobacteria	Alphaproteobacteria	unclassified Alphaproteobacteria	Geminicoccus	Geminicoccus roseus
Contig_274236	88	150	2	80	-	-	TonB-dependent receptor	Iron acquisition and metabolism	Iron_acquisition_in_Vibrio	TonB-dependent receptor	root	cellular organisms	Bacteria	Bacteroidetes/Chlorobi group	Bacteroidetes	Sphingobacteriia	Sphingobacteriales	Chitinophagaceae	Terrimonas	Terrimonas ferruginea
Contig_130953	87	101	49	79	-	-	D-lactate dehydrogenase (EC 1.1.1.28)	Carbohydrates	Fermentation	Fermentations:_Lactate	root	cellular organisms	Bacteria	Bacteroidetes/Chlorobi group	Bacteroidetes	Flavobacteriia	Flavobacteriales	Flavobacteriaceae	Flavobacterium	Flavobacterium chungangense
Contig_501524	142	57	35	78	-	-	Altronate hydrolase (EC 4.2.1.7)	Carbohydrates	Monosaccharides	D-Galacturonate_and_D-Glucuronate_Utilization	root	cellular organisms	Bacteria	Bacteroidetes/Chlorobi group	Bacteroidetes	Bacteroidia	Bacteroidales	Porphyromonadaceae	Dysgonomonas	Dysgonomonas capnocytophagoides
Contig_543537	77	128	29	78	-	-	photosystem I subunit XI (PsaL)	Photosynthesis	Electron transport and photophosphorylation	Photosystem_I	root	cellular organisms	Eukaryota	Rhodophyta	Bangiophyceae	Bangiales	Bangiaceae	Pyropia	Pyropia fucicola
Contig_61541	125	79	27	77	-	-	Beta-lactamase	Virulence, Disease and Defense	Resistance to antibiotics and toxic compounds	Beta-lactamase	root	cellular organisms	Bacteria	Bacteroidetes/Chlorobi group	Bacteroidetes	Flavobacteriia	Flavobacteriales	Flavobacteriaceae	Maribacter	Maribacter antarcticus
Contig_214493	90	117	23	76.6667	-	-	NADH dehydrogenase subunit 4L	Respiration	Electron donating reactions	Respiratory_Complex_I	Not assigned
Contig_214577	107	70	51	76	-	-	Alpha-N-arabinofuranosidase (EC 3.2.1.55)	Carbohydrates	Monosaccharides	L-Arabinose_utilization	root	cellular organisms	Bacteria	Fibrobacteres/Acidobacteria group	Acidobacteria	Acidobacteriia	Acidobacteriales	Acidobacteriaceae	unclassified Acidobacteriaceae	Acidobacteria bacterium KBS 146
Contig_402737	105	87	36	76	-	-	ATP-dependent DNA helicase RecQ	DNA Metabolism	DNA repair	DNA_repair,_bacterial_RecFOR_pathway	root	cellular organisms	Bacteria	Bacteroidetes/Chlorobi group	Bacteroidetes	Cytophagia	Cytophagales	Cytophagaceae	Cytophaga	Cytophaga fermentans	Cytophaga fermentans DSM 9555 = JCM 21142
Contig_465786	102	81	43	75.3333	-	-	DNA-directed RNA polymerase gamma subunit (EC 2.7.7.6)	RNA Metabolism	Transcription	RNA_polymerase_bacterial	root	cellular organisms	Bacteria	Cyanobacteria	Stigonematales	Fischerella	Fischerella sp. PCC 9431
Contig_169717	91	105	29	75	-	-	TonB-dependent receptor	Iron acquisition and metabolism	Iron_acquisition_in_Vibrio	TonB-dependent receptor	root	cellular organisms	Bacteria	Bacteroidetes/Chlorobi group	Bacteroidetes	Cytophagia	Cytophagales	Cytophagaceae	Runella	Runella limosa
Contig_212795	43	170	6	73	-	-	DNA mismatch repair protein MutS	DNA Metabolism	DNA repair	DNA_repair,_bacterial_MutL-MutS_system	root	cellular organisms	Bacteria	Proteobacteria	delta/epsilon subdivisions	Epsilonproteobacteria	Nautiliales	Nautiliaceae	Lebetimonas	Lebetimonas sp. JH292
Contig_83553	122	85	11	72.6667	-	-	Predicted maltose transporter MalT	Carbohydrates	Di- and oligosaccharides	Maltose_and_Maltodextrin_Utilization	root	cellular organisms	Bacteria	Bacteroidetes/Chlorobi group	Bacteroidetes	Sphingobacteriia	Sphingobacteriales	Sphingobacteriaceae	Pedobacter	Pedobacter borealis
Contig_386981	67	124	26	72.3333	-	-	DNA-directed RNA polymerase delta (= beta'') subunit (EC 2.7.7.6)	RNA Metabolism	Transcription	RNA_polymerase_bacterial	root	cellular organisms	Bacteria	Cyanobacteria	Oscillatoriophycideae	Oscillatoriales	Arthrospira	Arthrospira platensis	Arthrospira platensis str. Paraca
Contig_13814	67	109	40	72	-	-	Translation elongation factor G	Protein Metabolism	Protein biosynthesis	Universal_GTPases	root	cellular organisms	Bacteria	Proteobacteria	delta/epsilon subdivisions	Deltaproteobacteria	unclassified Deltaproteobacteria	Candidatus Babela	Candidatus Babela massiliensis
Contig_19763	82	115	17	71.3333	-	-	D-3-phosphoglycerate dehydrogenase (EC 1.1.1.95)	Cofactors, Vitamins, Prosthetic Groups, Pigments	Pyridoxine	Pyridoxin_(Vitamin_B6)_Biosynthesis	root	cellular organisms	Bacteria	Bacteroidetes/Chlorobi group	Bacteroidetes	Cytophagia	Cytophagales	Cytophagaceae	Sporocytophaga	Sporocytophaga myxococcoides
Contig_193160	65	122	27	71.3333	-	-	NADH ubiquinone oxidoreductase chain A (EC 1.6.5.3)	Respiration	Electron donating reactions	Respiratory_Complex_I	root	cellular organisms	Bacteria	Proteobacteria	Alphaproteobacteria	unclassified Alphaproteobacteria	SAR11 cluster	Candidatus Pelagibacter	Candidatus Pelagibacter ubique
Contig_575807	118	87	7	70.6667	-	-	NADH dehydrogenase subunit 5	Respiration	Electron donating reactions	Respiratory_Complex_I	root	cellular organisms	Eukaryota	Stramenopiles	PX clade	Phaeophyceae	Fucales	Sargassaceae	Sargassum	Sargassum fusiforme
Contig_472628	111	49	50	70	-	-	Aspartate aminotransferase (EC 2.6.1.1)	Amino Acids and Derivatives	Glutamine, glutamate, aspartate, asparagine	ammonia assimilation	root	cellular organisms	Bacteria	Bacteroidetes/Chlorobi group	Bacteroidetes	Cytophagia	Cytophagales	Cytophagaceae	Flectobacillus	Flectobacillus major
Contig_7112	64	109	32	68.3333	K02899	large subunit ribosomal protein L27	LSU ribosomal protein L27p	Protein Metabolism	Protein biosynthesis	Ribosome_LSU_bacterial	root	cellular organisms	Bacteria	Proteobacteria	Betaproteobacteria	Burkholderiales	Alcaligenaceae	Pelistega	Pelistega sp. HM-7
Contig_171964	59	118	28	68.3333	-	-	RNA polymerase sigma factor RpoD	Cell Division and Cell Cycle	Macromolecular_synthesis_operon	RNA polymerase sigma factor RpoD	root	cellular organisms	Bacteria	Proteobacteria	delta/epsilon subdivisions	Deltaproteobacteria	unclassified Deltaproteobacteria	Candidatus Babela	Candidatus Babela massiliensis
Contig_189487	81	64	58	67.6667	-	-	Cell division protein FtsI [Peptidoglycan synthetase] (EC 2.4.1.129)	Motility and Chemotaxis	Flagellar motility in Prokaryota	Flagellum_in_Campylobacter	root	cellular organisms	Bacteria	Bacteroidetes/Chlorobi group	Bacteroidetes	Sphingobacteriia	Sphingobacteriales	Chitinophagaceae	Sediminibacterium	Sediminibacterium salmoneum
Contig_18189	68	123	12	67.6667	K12600	superkiller protein 3	TPR domain protein, putative component of TonB system	Membrane Transport	Ton_and_Tol_transport_systems	TPR domain protein, putative component of TonB system	root	cellular organisms	Eukaryota	Alveolata	Ciliophora	Intramacronucleata	Oligohymenophorea	Hymenostomatida	Tetrahymenina	Tetrahymenidae	Tetrahymena	Tetrahymena thermophila	Tetrahymena thermophila SB210
Contig_204891	60	113	27	66.6667	-	-	LSU ribosomal protein L14p (L23e)	Protein Metabolism	Protein biosynthesis	Ribosome_LSU_bacterial	root	cellular organisms	Bacteria	Cyanobacteria	Oscillatoriophycideae	Chroococcales	Thermosynechococcus	Thermosynechococcus sp. NK55a
Contig_20811	90	92	17	66.3333	-	-	Endo-1,4-beta-xylanase A precursor (EC 3.2.1.8)	Carbohydrates	Monosaccharides	Xylose_utilization	root	cellular organisms	Bacteria	Bacteroidetes/Chlorobi group	Bacteroidetes	Flavobacteriia	Flavobacteriales	Flavobacteriaceae	Flavobacterium	Flavobacterium denitrificans
Contig_114317	62	123	14	66.3333	-	-	COG2152 predicted glycoside hydrolase	Carbohydrates	Glycoside hydrolases	Predicted_carbohydrate_hydrolases	root	cellular organisms	Eukaryota	Haptophyceae	Isochrysidales	Noelaerhabdaceae	Emiliania	Emiliania huxleyi	Emiliania huxleyi CCMP1516
Contig_266921	95	97	7	66.3333	-	-	ATP-dependent DNA helicase RecQ	DNA Metabolism	DNA repair	DNA_repair,_bacterial_RecFOR_pathway	root	cellular organisms	Bacteria	Bacteroidetes/Chlorobi group	Bacteroidetes	Bacteroidia	Bacteroidales	Bacteroidaceae	Bacteroides	Bacteroides stercorirosoris
Contig_38591	62	100	37	66.3333	-	-	Heat shock protein 60 family chaperone GroEL	Protein Metabolism	Protein folding	GroEL_GroES	root	cellular organisms	Bacteria	Actinobacteria <phylum>	Actinobacteria	Actinobacteridae	Actinomycetales	Corynebacterineae	Mycobacteriaceae	Mycobacterium	Mycobacterium sp. UM_WWY
Contig_545717	70	116	10	65.3333	-	-	Chaperone protein DnaK	Stress Response	Heat shock	Heat_shock_dnaK_gene_cluster_extended	root	cellular organisms	Bacteria	Cyanobacteria	Oscillatoriophycideae	Chroococcales	Synechococcus	Synechococcus sp. CC9616
Contig_58647	51	116	28	65	-	-	TonB-dependent receptor	Iron acquisition and metabolism	Iron_acquisition_in_Vibrio	TonB-dependent receptor	root	cellular organisms	Bacteria	Bacteroidetes/Chlorobi group	Bacteroidetes	Cytophagia	Cytophagales	Cytophagaceae	Flectobacillus	Flectobacillus major
Contig_27303	64	84	44	64	-	-	putative glycosyltransferase - possibly involved in cell wall localization and side chain formation of rhamnose-glucose polysaccharide	Cell Wall and Capsule	Capsular and extracellular polysacchrides	Rhamnose_containing_glycans	root	cellular organisms	Bacteria	Bacteroidetes/Chlorobi group	Bacteroidetes	Bacteroidia	Bacteroidales	Bacteroidaceae	Bacteroides	Bacteroides fragilis	Bacteroides fragilis str. 3783N1-8
Contig_12860	62	107	22	63.6667	-	-	ATP-dependent Clp protease ATP-binding subunit ClpA	Protein Metabolism	Protein degradation	Proteolysis_in_bacteria,_ATP-dependent	root	cellular organisms	Bacteria	Firmicutes	Bacilli	Lactobacillales	Lactobacillaceae	Lactobacillus	Lactobacillus rhamnosus	Lactobacillus rhamnosus 2166
Contig_40550	74	88	29	63.6667	-	-	TonB-dependent receptor	Iron acquisition and metabolism	Iron_acquisition_in_Vibrio	TonB-dependent receptor	root	cellular organisms	Bacteria	Bacteroidetes/Chlorobi group	Bacteroidetes	Flavobacteriia	Flavobacteriales	Flavobacteriaceae	Maribacter	Maribacter antarcticus
Contig_279407	49	89	51	63	-	-	Excinuclease ABC subunit A	DNA Metabolism	DNA repair	DNA_repair,_UvrABC_system	root	cellular organisms	Bacteria	Firmicutes	Clostridia	Clostridiales	Clostridiaceae	Clostridium	environmental samples <Clostridium>	Clostridium sp. CAG:288
Contig_209145	56	87	46	63	K04564	superoxide dismutase, Fe-Mn family [EC:1.15.1.1]	Superoxide dismutase [Mn] (EC 1.15.1.1)	Stress Response	Oxidative stress	Oxidative_stress	root	cellular organisms	Eukaryota	Alveolata	Ciliophora	Intramacronucleata	Oligohymenophorea	Hymenostomatida	Tetrahymenina	Tetrahymenidae	Tetrahymena	Tetrahymena pyriformis
Contig_59230	58	114	17	63	-	-	Peptide chain release factor 1	Clustering-based subsystems	LMPTP_YwlE_cluster	Peptide chain release factor 1	root	cellular organisms	Bacteria	Proteobacteria	delta/epsilon subdivisions	Deltaproteobacteria	unclassified Deltaproteobacteria	Candidatus Babela	Candidatus Babela massiliensis
Contig_440392	64	82	42	62.6667	-	-	Ferric siderophore transport system, periplasmic binding protein TonB	Iron acquisition and metabolism	Campylobacter_Iron_Metabolism	Ferric siderophore transport system, periplasmic binding protein TonB	root	cellular organisms	Bacteria	Bacteroidetes/Chlorobi group	Bacteroidetes	Bacteroidia	Bacteroidales	Bacteroidaceae	Bacteroides	environmental samples <Bacteroides>	Bacteroides sp. CAG:20
Contig_31809	126	50	11	62.3333	-	-	Predicted L-lactate dehydrogenase, Fe-S oxidoreductase subunit YkgE	Carbohydrates	Organic acids	Lactate_utilization	root	cellular organisms	Bacteria	Bacteroidetes/Chlorobi group	Bacteroidetes	Sphingobacteriia	Sphingobacteriales	Chitinophagaceae	Sediminibacterium	Sediminibacterium sp. OR43
Contig_23775	46	123	17	62	K04799	flap endonuclease-1 [EC:3.-.-.-]	Flap structure-specific endonuclease (EC 3.-.-.-)	DNA Metabolism	DNA replication	DNA_replication,_archaeal	root	cellular organisms	Archaea	Crenarchaeota	Thermoprotei	Sulfolobales	unclassified Sulfolobales	Sulfolobales archaeon AZ1
Contig_474010	102	70	14	62	-	-	LSU ribosomal protein L5p (L11e)	Protein Metabolism	Protein biosynthesis	Ribosome_LSU_bacterial	root	cellular organisms	Bacteria	Proteobacteria	Alphaproteobacteria	Rhodobacterales	Rhodobacteraceae	Labrenzia	Labrenzia sp. C1B10
Contig_82890	71	75	40	62	-	-	DNA-directed RNA polymerase gamma subunit (EC 2.7.7.6)	RNA Metabolism	Transcription	RNA_polymerase_bacterial	root	cellular organisms	Bacteria	Cyanobacteria	Nostocales	Nostocaceae	Richelia	Richelia intracellularis
Contig_271066	92	85	8	61.6667	-	-	Mannonate dehydratase (EC 4.2.1.8)	Carbohydrates	Monosaccharides	D-Galacturonate_and_D-Glucuronate_Utilization	root	cellular organisms	Bacteria	Bacteroidetes/Chlorobi group	Bacteroidetes	Sphingobacteriia	Sphingobacteriales	Chitinophagaceae	Segetibacter	Segetibacter koreensis
Contig_241865	101	82	1	61.3333	-	-	Biopolymer transport protein ExbD/TolR	Membrane Transport	Ton_and_Tol_transport_systems	Biopolymer transport protein ExbD/TolR	root	cellular organisms	Bacteria	Bacteroidetes/Chlorobi group	Bacteroidetes	Flavobacteriia	Flavobacteriales	Flavobacteriaceae	Flavobacterium	Flavobacterium chungangense
Contig_506902	87	79	17	61	-	-	D-glycero-beta-D-manno-heptose 7-phosphate kinase	Cell Wall and Capsule	Gram-Negative cell wall components	LOS_core_oligosaccharide_biosynthesis	root	cellular organisms	Bacteria	Bacteroidetes/Chlorobi group	Bacteroidetes	Bacteroidia	Bacteroidales	Porphyromonadaceae	Tannerella	environmental samples <Tannerella>	Tannerella sp. CAG:118
Contig_6074	65	53	65	61	-	-	Cell division protein FtsH (EC 3.4.24.-)	Clustering-based subsystems	Bacterial_Cell_Division	Cell division protein FtsH (EC 3.4.24.-)	root	cellular organisms	Eukaryota	Viridiplantae	Chlorophyta	Trebouxiophyceae	Chlorellales	Chlorellaceae	Chlorella	Chlorella sorokiniana
Contig_236592	77	95	11	61	-	-	Retron-type reverse transcriptase	RNA Metabolism	Group_II_intron-associated_genes	Retron-type reverse transcriptase	root	cellular organisms	Bacteria	Firmicutes	Bacilli	Bacillales	Bacillaceae	Virgibacillus	Virgibacillus alimentarius
Contig_100889	84	94	4	60.6667	-	-	TonB-dependent receptor	Iron acquisition and metabolism	Iron_acquisition_in_Vibrio	TonB-dependent receptor	root	cellular organisms	Bacteria	Bacteroidetes/Chlorobi group	Bacteroidetes	Sphingobacteriia	Sphingobacteriales	Chitinophagaceae	Sediminibacterium	Sediminibacterium salmoneum
Contig_196443	60	81	37	59.3333	-	-	cAMP-binding proteins - catabolite gene activator and regulatory subunit of cAMP-dependent protein kinases	Regulation and Cell signaling	cAMP_signaling_in_bacteria	cAMP-binding proteins - catabolite gene activator and regulatory subunit of cAMP-dependent protein kinases	root	cellular organisms	Bacteria	Bacteroidetes/Chlorobi group	Bacteroidetes	Cytophagia	Cytophagales	Cytophagaceae	Runella	Runella limosa
Contig_266865	80	84	13	59	-	-	Flagellar hook-length control protein FliK	Motility and Chemotaxis	Flagellar motility in Prokaryota	Flagellum	root	cellular organisms	Bacteria	Bacteroidetes/Chlorobi group	Bacteroidetes	Flavobacteriia	Flavobacteriales	Flavobacteriaceae	Flavobacterium	Flavobacterium sp. EM1321
Contig_125292	54	100	23	59	-	-	GTP-binding protein EngA	Protein Metabolism	Protein biosynthesis	Universal_GTPases	root	cellular organisms	Bacteria	Firmicutes	Clostridia	Clostridiales	Clostridiaceae	Clostridium	environmental samples <Clostridium>	Clostridium sp. CAG:417
Contig_284446	87	85	5	59	-	-	Chaperone protein DnaK	Stress Response	Heat shock	Heat_shock_dnaK_gene_cluster_extended	root	cellular organisms	Bacteria	Proteobacteria	Gammaproteobacteria	Pasteurellales	Pasteurellaceae	Mannheimia	Mannheimia varigena	Mannheimia varigena USDA-ARS-USMARC-1296
Contig_96679	44	108	25	59	-	-	Glycerate kinase (EC 2.7.1.31)	Nitrogen Metabolism	Allantoin_Utilization	Glycerate kinase (EC 2.7.1.31)	root	cellular organisms	Bacteria	Bacteroidetes/Chlorobi group	Bacteroidetes	Cytophagia	Cytophagales	Cytophagaceae	Dyadobacter	Dyadobacter alkalitolerans
Contig_528034	66	83	26	58.3333	-	-	LSU ribosomal protein L2p (L8e)	Protein Metabolism	Protein biosynthesis	Ribosome_LSU_bacterial	root	cellular organisms	Bacteria	Proteobacteria	delta/epsilon subdivisions	Deltaproteobacteria	Desulfurellales	Desulfurellaceae	Hippea	Hippea alviniae
Contig_12745	79	79	17	58.3333	-	-	Circadian input kinase A	Cell Division and Cell Cycle	Cyanobacterial_Circadian_Clock	Circadian input kinase A	root	cellular organisms	Bacteria	Bacteroidetes/Chlorobi group	Bacteroidetes	Cytophagia	Cytophagales	Cytophagaceae	Flectobacillus	Flectobacillus major
Contig_176289	65	94	14	57.6667	-	-	ATP-dependent DNA helicase RecQ	DNA Metabolism	DNA repair	DNA_repair,_bacterial_RecFOR_pathway	root	cellular organisms	Bacteria	Bacteroidetes/Chlorobi group	Bacteroidetes	Bacteroidia	Bacteroidales	Porphyromonadaceae	Porphyromonas	Porphyromonas macacae
Contig_176324	75	95	2	57.3333	-	-	MiaB family protein, possibly involved in tRNA or rRNA modification	Stress Response	Heat shock	Heat_shock_dnaK_gene_cluster_extended	root	cellular organisms	Bacteria	Bacteroidetes/Chlorobi group	Bacteroidetes	Sphingobacteriia	Sphingobacteriales	Chitinophagaceae	Sediminibacterium	Sediminibacterium salmoneum
Contig_12124	79	70	22	57	-	-	Single-stranded DNA-binding protein	DNA Metabolism	DNA repair	DNA_repair,_bacterial_RecFOR_pathway	root	cellular organisms	Bacteria	Bacteroidetes/Chlorobi group	Bacteroidetes	Sphingobacteriia	Sphingobacteriales	Chitinophagaceae	Sediminibacterium
Contig_188526	82	73	15	56.6667	-	-	Iron-sulfur cluster assembly protein SufB	Phages, Prophages, Transposable elements, Plasmids	Phages, Prophages	Staphylococcal_phi-Mu50B-like_prophages	root	cellular organisms	Eukaryota	Rhodophyta	Bangiophyceae	Cyanidiales	Cyanidiaceae	Galdieria	Galdieria sulphuraria
Contig_278045	59	96	14	56.3333	-	-	dTDP-4-dehydrorhamnose 3,5-epimerase (EC 5.1.3.13)	Cell Wall and Capsule	Cell wall of Mycobacteria	linker_unit-arabinogalactan_synthesis	root	cellular organisms	Bacteria	Bacteroidetes/Chlorobi group	Bacteroidetes	Cytophagia	Cytophagales	Cytophagaceae	Hymenobacter	Hymenobacter sp. APR13
Contig_50491	80	80	9	56.3333	-	-	Cell division protein FtsI [Peptidoglycan synthetase] (EC 2.4.1.129)	Motility and Chemotaxis	Flagellar motility in Prokaryota	Flagellum_in_Campylobacter	root	cellular organisms	Bacteria	Fibrobacteres/Acidobacteria group	Marinimicrobia	Marinimicrobia bacterium SCGC AAA003-L08
Contig_205022	56	92	21	56.3333	-	-	GMP synthase [glutamine-hydrolyzing] (EC 6.3.5.2)	Nucleosides and Nucleotides	Purines	Purine_conversions	root	cellular organisms	Bacteria	Firmicutes	Clostridia	Clostridiales	Clostridiaceae	Clostridium	Clostridium beijerinckii
Contig_164298	77	77	14	56	-	-	ATP-dependent Clp protease ATP-binding subunit ClpX	Protein Metabolism	Protein degradation	Proteolysis_in_bacteria,_ATP-dependent	root	cellular organisms	Bacteria	Bacteroidetes/Chlorobi group	Bacteroidetes	Sphingobacteriia	Sphingobacteriales	Chitinophagaceae	Sediminibacterium	Sediminibacterium salmoneum
Contig_230376	49	99	19	55.6667	-	-	DNA-directed RNA polymerase beta subunit (EC 2.7.7.6)	RNA Metabolism	Transcription	RNA_polymerase_bacterial	root	cellular organisms	Bacteria	Proteobacteria	delta/epsilon subdivisions	Deltaproteobacteria	unclassified Deltaproteobacteria	Candidatus Babela	Candidatus Babela massiliensis
Contig_10457	54	87	26	55.6667	-	-	Type I restriction-modification system, restriction subunit R (EC 3.1.21.3)	DNA Metabolism	Restriction-Modification_System	Type I restriction-modification system, restriction subunit R (EC 3.1.21.3)	root	cellular organisms	Bacteria	Bacteroidetes/Chlorobi group	Bacteroidetes	Sphingobacteriia	Sphingobacteriales	Chitinophagaceae	Sediminibacterium	Sediminibacterium sp. C3
Contig_208076	50	105	12	55.6667	-	-	Type I restriction-modification system, DNA-methyltransferase subunit M (EC 2.1.1.72)	DNA Metabolism	Restriction-Modification_System	Type I restriction-modification system, DNA-methyltransferase subunit M (EC 2.1.1.72)	root	cellular organisms	Bacteria	Bacteroidetes/Chlorobi group	Bacteroidetes	Sphingobacteriia	Sphingobacteriales	Chitinophagaceae	Sediminibacterium	Sediminibacterium sp. C3
Contig_432900	40	97	29	55.3333	K01358	ATP-dependent Clp protease, protease subunit [EC:3.4.21.92]	ATP-dependent Clp protease proteolytic subunit (EC 3.4.21.92)	Protein Metabolism	Protein degradation	Proteolysis_in_bacteria,_ATP-dependent	root	cellular organisms	Eukaryota	Viridiplantae	Chlorophyta	Trebouxiophyceae	Chlorellales	Chlorellaceae	Chlorella	Chlorella sorokiniana
Contig_527475	78	81	7	55.3333	-	-	TonB-dependent receptor	Iron acquisition and metabolism	Iron_acquisition_in_Vibrio	TonB-dependent receptor	root	cellular organisms	Bacteria	Bacteroidetes/Chlorobi group	Bacteroidetes	Cytophagia	Cytophagales	Cytophagaceae	Dyadobacter	Dyadobacter tibetensis
Contig_198121	77	71	17	55	-	-	TonB-dependent receptor	Iron acquisition and metabolism	Iron_acquisition_in_Vibrio	TonB-dependent receptor	root	cellular organisms	Bacteria	Bacteroidetes/Chlorobi group	Bacteroidetes	Sphingobacteriia	Sphingobacteriales	Chitinophagaceae	Sediminibacterium	Sediminibacterium sp. OR43
Contig_35410	77	55	31	54.3333	-	-	CRISPR-associated protein, Csn1 family	DNA Metabolism	CRISPs	CRISPRs	root	cellular organisms	Bacteria	Bacteroidetes/Chlorobi group	Bacteroidetes	Bacteroidia	Bacteroidales	Bacteroidaceae	Bacteroides	environmental samples <Bacteroides>	Bacteroides eggerthii CAG:109
Contig_59279	31	112	20	54.3333	-	-	DNA topoisomerase I (EC 5.99.1.2)	Membrane Transport	Protein and nucleoprotein secretion system, Type IV	pVir_Plasmid_of_Campylobacter	root	cellular organisms	Bacteria	Firmicutes	Clostridia	Clostridiales	Ruminococcaceae	Ruminiclostridium	[Clostridium] cellobioparum
Contig_241081	52	89	22	54.3333	-	-	Type I restriction-modification system, specificity subunit S (EC 3.1.21.3)	DNA Metabolism	Restriction-Modification_System	Type I restriction-modification system, specificity subunit S (EC 3.1.21.3)	root	cellular organisms	Bacteria	Proteobacteria	Gammaproteobacteria	Alteromonadales	Pseudoalteromonadaceae	Pseudoalteromonas	Pseudoalteromonas sp. PAMC 22718
Contig_578436	59	86	18	54.3333	-	-	TonB-dependent receptor	Iron acquisition and metabolism	Iron_acquisition_in_Vibrio	TonB-dependent receptor	root	cellular organisms	Bacteria	Bacteroidetes/Chlorobi group	Bacteroidetes	Cytophagia	Cytophagales	Cytophagaceae	Hymenobacter	Hymenobacter sp. APR13
Contig_102798	47	98	17	54	-	-	Low-specificity L-threonine aldolase (EC 4.1.2.5)	Amino Acids and Derivatives	Alanine, serine, and glycine	Glycine_Biosynthesis	root	cellular organisms	Bacteria	Firmicutes	Clostridia	Clostridiales	Clostridiaceae	Clostridiisalibacter	Clostridiisalibacter paucivorans
Contig_89392	50	110	2	54	-	-	Phospholipid-lipopolysaccharide ABC transporter	Protein Metabolism	Protein processing and modification	N-linked_Glycosylation_in_Bacteria	root	cellular organisms	Bacteria	Proteobacteria	Betaproteobacteria	Burkholderiales	Comamonadaceae	Rhodoferax	Rhodoferax saidenbachensis
Contig_13771	24	110	27	53.6667	-	-	UDP-N-acetylglucosamine 1-carboxyvinyltransferase (EC 2.5.1.7)	Cell Wall and Capsule	Peptidoglycan_Biosynthesis	UDP-N-acetylglucosamine 1-carboxyvinyltransferase (EC 2.5.1.7)	root	cellular organisms	Bacteria	Firmicutes	Negativicutes	Selenomonadales	Veillonellaceae	Selenomonas	Selenomonas ruminantium
Contig_220100	49	95	15	53	-	-	High-affnity carbon uptake protein Hat/HatR	Carbohydrates	CO2 fixation	CO2_uptake,_carboxysome	root	cellular organisms	Eukaryota	Alveolata	Ciliophora	Intramacronucleata	Oligohymenophorea	Hymenostomatida	Tetrahymenina	Tetrahymenidae	Tetrahymena	Tetrahymena thermophila	Tetrahymena thermophila SB210
Contig_195402	55	68	36	53	-	-	Signal recognition particle, subunit Ffh SRP54 (TC 3.A.5.1.1)	Protein Metabolism	Protein biosynthesis	Universal_GTPases	root	cellular organisms	Bacteria	Proteobacteria	Gammaproteobacteria	Methylococcales	Methylococcaceae	Methylobacter	Methylobacter tundripaludum
Contig_137670	118	40	0	52.6667	-	-	ATP synthase alpha chain (EC 3.6.3.14)	Respiration	ATP synthases	F0F1-type_ATP_synthase	root	cellular organisms	Bacteria	Proteobacteria	Alphaproteobacteria	Rhodospirillales	Rhodospirillaceae	Magnetospirillum	Magnetospirillum gryphiswaldense
Contig_126041	61	72	25	52.6667	-	-	TonB-dependent receptor	Iron acquisition and metabolism	Iron_acquisition_in_Vibrio	TonB-dependent receptor	root	cellular organisms	Bacteria	Bacteroidetes/Chlorobi group	Bacteroidetes	Sphingobacteriia	Sphingobacteriales	Sphingobacteriaceae	Pedobacter	Pedobacter borealis
Contig_201909	79	57	21	52.3333	-	-	Mannose-6-phosphate isomerase (EC 5.3.1.8)	Cell Wall and Capsule	Capsular and extracellular polysacchrides	Alginate_metabolism	root	cellular organisms	Bacteria	Bacteroidetes/Chlorobi group	Bacteroidetes	Sphingobacteriia	Sphingobacteriales	Chitinophagaceae	Sediminibacterium	Sediminibacterium salmoneum
Contig_65798	56	74	27	52.3333	-	-	tRNA-guanine transglycosylase (EC 2.4.2.29)	RNA Metabolism	RNA processing and modification	Queuosine-Archaeosine_Biosynthesis	root	cellular organisms	Bacteria	Chlamydiae/Verrucomicrobia group	Chlamydiae	Chlamydiia	Chlamydiales	Chlamydiaceae	Chlamydia/Chlamydophila group	Chlamydia	Chlamydia ibidis
Contig_134366	49	103	4	52	-	-	Chitinase (EC 3.2.1.14)	Carbohydrates	Aminosugars	Chitin_and_N-acetylglucosamine_utilization	root	cellular organisms	Bacteria	Actinobacteria <phylum>	Actinobacteria	Actinobacteridae	Actinomycetales	Streptomycineae	Streptomycetaceae	Streptomyces	Streptomyces globisporus
Contig_521426	41	105	10	52	K03934	NADH dehydrogenase (ubiquinone) Fe-S protein 1 [EC:1.6.5.3 1.6.99.3]	NADH-ubiquinone oxidoreductase chain G (EC 1.6.5.3)	Respiration	Electron donating reactions	Respiratory_Complex_I	root	cellular organisms	Eukaryota	Stramenopiles	Oomycetes	Saprolegniales	Saprolegniaceae	Achlya	Achlya hypogyna
Contig_520997	65	81	9	51.6667	-	-	SSU ribosomal protein S1p	Protein Metabolism	Protein biosynthesis	Ribosome_SSU_bacterial	root	cellular organisms	Bacteria	Proteobacteria	delta/epsilon subdivisions	Deltaproteobacteria	unclassified Deltaproteobacteria	Candidatus Babela	Candidatus Babela massiliensis
Contig_205483	60	64	31	51.6667	K03882	NADH-ubiquinone oxidoreductase chain 4L [EC:1.6.5.3]	NADH dehydrogenase subunit 4L	Respiration	Electron donating reactions	Respiratory_Complex_I	root	cellular organisms	Eukaryota	Viridiplantae	Chlorophyta	Trebouxiophyceae	Chlorellales	Chlorellaceae	Chlorella	Chlorella sorokiniana
Contig_34705	63	54	38	51.6667	-	-	Transcription termination protein NusA	RNA Metabolism	Transcription	Transcription_factors_bacterial	root	cellular organisms	Bacteria	Bacteroidetes/Chlorobi group	Bacteroidetes	Sphingobacteriia	Sphingobacteriales	Chitinophagaceae	Sediminibacterium	Sediminibacterium salmoneum
Contig_35658	42	67	46	51.6667	-	-	TonB-dependent receptor	Iron acquisition and metabolism	Iron_acquisition_in_Vibrio	TonB-dependent receptor	root	cellular organisms	Bacteria	Bacteroidetes/Chlorobi group	Bacteroidetes	Sphingobacteriia	Sphingobacteriales	Sphingobacteriaceae	Sphingobacterium	Sphingobacterium antarcticum	Sphingobacterium antarcticus 4BY
Contig_518481	75	54	25	51.3333	-	-	Probable Co/Zn/Cd efflux system membrane fusion protein	Virulence, Disease and Defense	Resistance to antibiotics and toxic compounds	Cobalt-zinc-cadmium_resistance	root	cellular organisms	Bacteria	Bacteroidetes/Chlorobi group	Bacteroidetes	Flavobacteriia	Flavobacteriales	Flavobacteriaceae	Flavobacterium	Flavobacterium soli
Contig_54314	67	64	23	51.3333	-	-	TonB-dependent receptor	Iron acquisition and metabolism	Iron_acquisition_in_Vibrio	TonB-dependent receptor	root	cellular organisms	Bacteria	Bacteroidetes/Chlorobi group	Bacteroidetes	Sphingobacteriia	Sphingobacteriales	Chitinophagaceae	Sediminibacterium	Sediminibacterium salmoneum
Contig_238256	61	88	4	51	-	-	TonB-dependent receptor	Iron acquisition and metabolism	Iron_acquisition_in_Vibrio	TonB-dependent receptor	root	cellular organisms	Bacteria	Bacteroidetes/Chlorobi group	Bacteroidetes	Sphingobacteriia	Sphingobacteriales	Chitinophagaceae	Sediminibacterium	Sediminibacterium sp. OR43
Contig_540128	71	63	18	50.6667	-	-	Replicative DNA helicase (EC 3.6.1.-)	DNA Metabolism	DNA replication	DNA-replication	root	cellular organisms	Eukaryota	Stramenopiles	Bacillariophyta	Bacillariophyceae	Bacillariophycidae	Bacillariales	Bacillariaceae	Cylindrotheca	Cylindrotheca closterium
Contig_35835	41	57	53	50.3333	-	-	Ribose-phosphate pyrophosphokinase (EC 2.7.6.1)	Nucleosides and Nucleotides	Purines	De_Novo_Purine_Biosynthesis	root	cellular organisms	Bacteria	Bacteroidetes/Chlorobi group	Bacteroidetes	Flavobacteriia	Flavobacteriales	Flavobacteriaceae	Flavobacterium	Flavobacterium chungangense
Contig_205398	40	87	24	50.3333	-	-	ATP-dependent Clp protease, ATP-binding subunit ClpC	Protein Metabolism	Protein degradation	Proteolysis_in_bacteria,_ATP-dependent	root	cellular organisms	Bacteria	Firmicutes	Bacilli	Bacillales	Bacillaceae	Virgibacillus	Virgibacillus alimentarius
Contig_181406	89	54	8	50.3333	-	-	tRNA-i(6)A37 methylthiotransferase	RNA Metabolism	RNA processing and modification	tRNA_processing	root	cellular organisms	Bacteria	Bacteroidetes/Chlorobi group	Bacteroidetes	Sphingobacteriia	Sphingobacteriales	Chitinophagaceae	Sediminibacterium	Sediminibacterium sp. OR43
Contig_250143	72	66	13	50.3333	-	-	Arsenical-resistance protein ACR3	Virulence, Disease and Defense	Resistance to antibiotics and toxic compounds	Arsenic_resistance	root	cellular organisms	Bacteria	Bacteroidetes/Chlorobi group	Bacteroidetes	Flavobacteriia	Flavobacteriales	Flavobacteriaceae	Flavobacterium	Flavobacterium chungangense
Contig_532702	44	84	22	50	-	-	DNA-directed RNA polymerase beta subunit (EC 2.7.7.6)	RNA Metabolism	Transcription	RNA_polymerase_bacterial	root	cellular organisms	Bacteria	Cyanobacteria	Oscillatoriophycideae	Chroococcales	Thermosynechococcus	Thermosynechococcus sp. NK55a
Contig_60659	57	66	27	50	-	-	Magnesium and cobalt transport protein CorA	Iron acquisition and metabolism	Campylobacter_Iron_Metabolism	Magnesium and cobalt transport protein CorA	root	cellular organisms	Bacteria	Bacteroidetes/Chlorobi group	Bacteroidetes	Sphingobacteriia	Sphingobacteriales	Chitinophagaceae	Sediminibacterium	Sediminibacterium salmoneum
Contig_60267	66	50	33	49.6667	-	-	LSU ribosomal protein L20p	Protein Metabolism	Protein biosynthesis	Ribosome_LSU_bacterial	root	cellular organisms	Eukaryota	Stramenopiles	Bacillariophyta	Coscinodiscophyceae	Chaetocerotophycidae	Leptocylindrales	Leptocylindraceae	Leptocylindrus	Leptocylindrus danicus
Contig_224525	31	106	11	49.3333	-	-	NADH dehydrogenase subunit 5	Respiration	Electron donating reactions	Respiratory_Complex_I	root	cellular organisms	Eukaryota	Viridiplantae	Chlorophyta	prasinophytes	Mamiellophyceae	Monomastigales	Monomastigaceae	Monomastix	Monomastix sp. OKE-1
Contig_4640	44	35	69	49.3333	-	-	Beta-lactamase	Virulence, Disease and Defense	Resistance to antibiotics and toxic compounds	Beta-lactamase	root	cellular organisms	Bacteria	Bacteroidetes/Chlorobi group	Bacteroidetes	Flavobacteriia	Flavobacteriales	Flavobacteriaceae	Aquimarina	Aquimarina latercula
Contig_480987	89	48	10	49	-	-	UDP-N-acetylmuramate--alanine ligase (EC 6.3.2.8)	Cell Wall and Capsule	Peptidoglycan_Biosynthesis	UDP-N-acetylmuramate--alanine ligase (EC 6.3.2.8)	root	cellular organisms	Bacteria	Bacteroidetes/Chlorobi group	Bacteroidetes	Flavobacteriia	Flavobacteriales	Flavobacteriaceae	Chryseobacterium	Chryseobacterium antarcticum
Contig_40010	12	116	18	48.6667	K01586	diaminopimelate decarboxylase [EC:4.1.1.20]	Diaminopimelate decarboxylase (EC 4.1.1.20)	Amino Acids and Derivatives	Lysine, threonine, methionine, and cysteine	Lysine_Biosynthesis_DAP_Pathway	root	cellular organisms	Bacteria	Firmicutes	Clostridia	Clostridiales	Lachnospiraceae	unclassified Lachnospiraceae	Lachnospiraceae bacterium NC2008
Contig_545288	35	84	26	48.3333	K02358	elongation factor Tu	Translation elongation factor Tu	Protein Metabolism	Protein biosynthesis	Universal_GTPases	root	cellular organisms	Bacteria	Bacteroidetes/Chlorobi group	Bacteroidetes	Bacteroidia	Bacteroidales	Prevotellaceae	Prevotella	environmental samples <Prevotella>	Prevotella sp. CAG:279
Contig_420516	41	85	18	48	-	-	DnaJ-class molecular chaperone CbpA	Protein Metabolism	Protein folding	Protein_chaperones	root	cellular organisms	Bacteria	Bacteroidetes/Chlorobi group	Bacteroidetes	Flavobacteriia	Flavobacteriales	Flavobacteriaceae	Chryseobacterium	Chryseobacterium caeni
Contig_422637	43	78	23	48	-	-	NADH dehydrogenase subunit 5	Respiration	Electron donating reactions	Respiratory_Complex_I	root	cellular organisms	Eukaryota	Stramenopiles	PX clade	Phaeophyceae	Fucales	Sargassaceae	Sargassum	Sargassum fusiforme
Contig_62011	68	60	15	47.6667	-	-	Transcription termination protein NusB	RNA Metabolism	Transcription	Transcription_factors_bacterial	root	cellular organisms	Bacteria	Bacteroidetes/Chlorobi group	Bacteroidetes	Sphingobacteriia	Sphingobacteriales	Chitinophagaceae	Sediminibacterium	Sediminibacterium salmoneum
Contig_227604	64	76	3	47.6667	-	-	Glutathione S-transferase family protein	Stress Response	Oxidative stress	Glutathione:_Non-redox_reactions	root	cellular organisms	Bacteria	Proteobacteria	Gammaproteobacteria	Alteromonadales	Shewanellaceae	Shewanella	Shewanella decolorationis
Contig_46703	31	85	26	47.3333	-	-	SSU ribosomal protein S9p (S16e)	Protein Metabolism	Protein biosynthesis	Ribosome_SSU_bacterial	root	cellular organisms	Bacteria	Bacteroidetes/Chlorobi group	Bacteroidetes	Flavobacteriia	Flavobacteriales	Flavobacteriaceae	Aquimarina	Aquimarina megaterium
Contig_47494	70	34	38	47.3333	-	-	SSU ribosomal protein S8p (S15Ae)	Protein Metabolism	Protein biosynthesis	Ribosome_SSU_bacterial	root	cellular organisms	Bacteria	Spirochaetes	Spirochaetia	Spirochaetales	Spirochaetaceae	Treponema	Treponema pedis
Contig_158731	31	97	14	47.3333	-	-	Type I restriction-modification system, specificity subunit S (EC 3.1.21.3)	DNA Metabolism	Restriction-Modification_System	Type I restriction-modification system, specificity subunit S (EC 3.1.21.3)	root	cellular organisms	Bacteria	Firmicutes	Clostridia	Thermoanaerobacterales	Thermoanaerobacteraceae	Caldanaerobius	Caldanaerobius polysaccharolyticus
Contig_213813	43	85	14	47.3333	-	-	Ferredoxin	Respiration	Soluble_cytochromes_and_functionally_related_electron_carriers	Ferredoxin	root	cellular organisms	Bacteria	Bacteroidetes/Chlorobi group	Bacteroidetes	Sphingobacteriia	Sphingobacteriales	Chitinophagaceae	Sediminibacterium	Sediminibacterium salmoneum
Contig_177064	24	102	15	47	-	-	Polyribonucleotide nucleotidyltransferase (EC 2.7.7.8)	Clustering-based subsystems	Bacterial_RNA-metabolizing_Zn-dependent_hydrolases	Polyribonucleotide nucleotidyltransferase (EC 2.7.7.8)	root	cellular organisms	Bacteria	Proteobacteria	delta/epsilon subdivisions	Deltaproteobacteria	unclassified Deltaproteobacteria	Candidatus Babela	Candidatus Babela massiliensis
Contig_561279	41	73	25	46.3333	-	-	Excinuclease ABC subunit B	DNA Metabolism	DNA repair	DNA_repair,_UvrABC_system	root	cellular organisms	Bacteria	Firmicutes	Clostridia	Clostridiales	Clostridiaceae	Caloramator	Caloramator sp. ALD01
Contig_16786	55	70	14	46.3333	-	-	(S)-3-O-geranylgeranylglyceryl phosphate synthase	Fatty Acids, Lipids, and Isoprenoids	Isoprenoids	Archaeal_lipids	root	cellular organisms	Bacteria	Bacteroidetes/Chlorobi group	Bacteroidetes	Sphingobacteriia	Sphingobacteriales	Chitinophagaceae	Sediminibacterium	Sediminibacterium salmoneum
Contig_358934	46	76	16	46	-	-	Flagellar hook-length control protein FliK	Motility and Chemotaxis	Flagellar motility in Prokaryota	Flagellum	root	cellular organisms	Bacteria	Bacteroidetes/Chlorobi group	Bacteroidetes	Flavobacteriia	Flavobacteriales	Flavobacteriaceae	Chryseobacterium	Chryseobacterium daeguense
Contig_296303	51	67	20	46	-	-	Transcriptional regulator, Crp/Fnr family	Stress Response	Oxidative stress	Oxidative_stress	root	cellular organisms	Bacteria	Bacteroidetes/Chlorobi group	Bacteroidetes	Sphingobacteriia	Sphingobacteriales	Chitinophagaceae	Sediminibacterium	Sediminibacterium salmoneum
Contig_14181	37	56	45	46	-	-	Endonuclease III (EC 4.2.99.18)	Cell Division and Cell Cycle	Control_of_cell_elongation_-_division_cycle_in_Bacilli	Endonuclease III (EC 4.2.99.18)	root	cellular organisms	Bacteria	Bacteroidetes/Chlorobi group	Bacteroidetes	Sphingobacteriia	Sphingobacteriales	Chitinophagaceae	Sediminibacterium	Sediminibacterium salmoneum
Contig_28738	66	55	16	45.6667	-	-	Beta-lactamase	Virulence, Disease and Defense	Resistance to antibiotics and toxic compounds	Beta-lactamase	root	cellular organisms	Bacteria	Bacteroidetes/Chlorobi group	Bacteroidetes	Sphingobacteriia	Sphingobacteriales	Chitinophagaceae	Terrimonas	Terrimonas ferruginea
Contig_181706	64	61	11	45.3333	-	-	Imidazole glycerol phosphate synthase cyclase subunit (EC 4.1.3.-)	Amino Acids and Derivatives	Histidine Metabolism	Histidine_Biosynthesis	root	cellular organisms	Bacteria	Bacteroidetes/Chlorobi group	Bacteroidetes	Flavobacteriia	Flavobacteriales	Flavobacteriaceae	Cellulophaga	Cellulophaga baltica
Contig_528397	49	75	12	45.3333	-	-	Translation elongation factor Tu	Protein Metabolism	Protein biosynthesis	Universal_GTPases	root	cellular organisms	Bacteria	Proteobacteria	Alphaproteobacteria	Rhodospirillales	unclassified Rhodospirillales	unclassified Rhodospirillales (miscellaneous)	Rhodospirillales bacterium URHD0088
Contig_316431	76	55	3	44.6667	-	-	Stage 0 sporulation protein J	Cell Division and Cell Cycle	Bacterial_Cytoskeleton	Stage 0 sporulation protein J	root	cellular organisms	Bacteria	Bacteroidetes/Chlorobi group	Bacteroidetes	Sphingobacteriia	Sphingobacteriales	Chitinophagaceae	Sediminibacterium	Sediminibacterium salmoneum
Contig_16264	70	40	24	44.6667	-	-	Ferric siderophore transport system, periplasmic binding protein TonB	Iron acquisition and metabolism	Campylobacter_Iron_Metabolism	Ferric siderophore transport system, periplasmic binding protein TonB	root	cellular organisms	Bacteria	Bacteroidetes/Chlorobi group	Bacteroidetes	Sphingobacteriia	Sphingobacteriales	Chitinophagaceae	Sediminibacterium	Sediminibacterium salmoneum
Contig_214114	32	85	16	44.3333	-	-	Cell division protein FtsJ	Clustering-based subsystems	Bacterial_Cell_Division	Cell division protein FtsJ	root	cellular organisms	Bacteria	Proteobacteria	Gammaproteobacteria	Alteromonadales	Shewanellaceae	Shewanella	Shewanella colwelliana
Contig_11855	59	74	0	44.3333	-	-	TonB-dependent receptor	Iron acquisition and metabolism	Iron_acquisition_in_Vibrio	TonB-dependent receptor	root	cellular organisms	Bacteria	Bacteroidetes/Chlorobi group	Bacteroidetes	Sphingobacteriia	Sphingobacteriales	Chitinophagaceae	Sediminibacterium	Sediminibacterium sp. OR43
Contig_310191	39	66	27	44	-	-	DNA mismatch repair protein MutS	DNA Metabolism	DNA repair	DNA_repair,_bacterial_MutL-MutS_system	root	cellular organisms	Bacteria	Proteobacteria	delta/epsilon subdivisions	Epsilonproteobacteria	Campylobacterales	Campylobacteraceae	Arcobacter	Arcobacter cibarius
Contig_56178	42	70	20	44	-	-	DNA-directed RNA polymerase alpha subunit (EC 2.7.7.6)	RNA Metabolism	Transcription	RNA_polymerase_bacterial	root	cellular organisms	Eukaryota	Rhodophyta	Bangiophyceae	Cyanidiales	Cyanidiaceae	Galdieria	Galdieria sulphuraria
Contig_305763	48	81	2	43.6667	-	-	ATP synthase A chain (EC 3.6.3.14)	Respiration	ATP synthases	F0F1-type_ATP_synthase	root	cellular organisms	Bacteria	Proteobacteria	Gammaproteobacteria	Xanthomonadales	Sinobacteraceae	Nevskia	Nevskia ramosa
Contig_158774	77	38	16	43.6667	-	-	Ferrous iron transport protein B	Iron acquisition and metabolism	Campylobacter_Iron_Metabolism	Ferrous iron transport protein B	root	cellular organisms	Bacteria	Bacteroidetes/Chlorobi group	Bacteroidetes	Sphingobacteriia	Sphingobacteriales	Chitinophagaceae	Sediminibacterium	Sediminibacterium salmoneum
Contig_23023	58	43	29	43.3333	-	-	DNA repair protein RadA	DNA Metabolism	DNA repair	DNA_repair,_bacterial	root	cellular organisms	Bacteria	Bacteroidetes/Chlorobi group	Bacteroidetes	Sphingobacteriia	Sphingobacteriales	Chitinophagaceae	Sediminibacterium	Sediminibacterium salmoneum
Contig_568917	46	72	11	43	-	-	Glucose-1-phosphate cytidylyltransferase (EC 2.7.7.33)	Cell Wall and Capsule	Capsular and extracellular polysacchrides	dTDP-rhamnose_synthesis	root	cellular organisms	Bacteria	Bacteroidetes/Chlorobi group	Bacteroidetes	Flavobacteriia	Flavobacteriales	Flavobacteriaceae	Flavobacterium	Flavobacterium daejeonense
Contig_510591	60	69	0	43	-	-	Menaquinone via futalosine step 4	Cofactors, Vitamins, Prosthetic Groups, Pigments	Quinone cofactors	Menaquinone_Biosynthesis_via_Futalosine	root	cellular organisms	Bacteria	Bacteroidetes/Chlorobi group	Bacteroidetes	Sphingobacteriia	Sphingobacteriales	Chitinophagaceae	Sediminibacterium	Sediminibacterium sp. OR43
Contig_320177	29	62	38	43	-	-	LSU ribosomal protein L2p (L8e)	Protein Metabolism	Protein biosynthesis	Ribosome_LSU_bacterial	root	cellular organisms	Bacteria	Proteobacteria	Gammaproteobacteria	Alteromonadales	Pseudoalteromonadaceae	Pseudoalteromonas	Pseudoalteromonas lipolytica	Pseudoalteromonas lipolytica SCSIO 04301
Contig_568635	41	52	36	43	-	-	LSU ribosomal protein L21p	Protein Metabolism	Protein biosynthesis	Ribosome_LSU_bacterial	root	cellular organisms	Eukaryota	Rhodophyta	Bangiophyceae	Cyanidiales	Cyanidiaceae	Galdieria	Galdieria sulphuraria
Contig_512145	68	43	18	43	K12319	guanylate cyclase soluble subunit beta [EC:4.6.1.2]	Circadian input kinase A	Cell Division and Cell Cycle	Cyanobacterial_Circadian_Clock	Circadian input kinase A	root	cellular organisms	Bacteria	Bacteroidetes/Chlorobi group	Bacteroidetes	Flavobacteriia	Flavobacteriales	Flavobacteriaceae	Flavobacterium	Flavobacterium psychrophilum
Contig_21314	78	47	4	43	-	-	Rod shape-determining protein RodA	Cell Wall and Capsule	Peptidoglycan_Biosynthesis	Rod shape-determining protein RodA	root	cellular organisms	Bacteria	Bacteroidetes/Chlorobi group	Bacteroidetes	Sphingobacteriia	Sphingobacteriales	Chitinophagaceae	Sediminibacterium	Sediminibacterium salmoneum
Contig_443482	44	69	14	42.3333	-	-	Thymidine kinase (EC 2.7.1.21)	Cofactors, Vitamins, Prosthetic Groups, Pigments	Folate and pterines	Folate_Biosynthesis	root	cellular organisms	Bacteria	Firmicutes	Bacilli	Bacillales	Bacillaceae	Geobacillus	Geobacillus caldoxylosilyticus	Geobacillus caldoxylosilyticus NBRC 107762
Contig_183658	48	75	4	42.3333	K01142	exodeoxyribonuclease III [EC:3.1.11.2]	Exodeoxyribonuclease III (EC 3.1.11.2)	DNA Metabolism	DNA repair	DNA_repair,_bacterial	root	cellular organisms	Eukaryota	Alveolata	Ciliophora	Intramacronucleata	Oligohymenophorea	Hymenostomatida	Tetrahymenina	Tetrahymenidae	Tetrahymena	Tetrahymena thermophila	Tetrahymena thermophila SB210
Contig_195163	61	61	5	42.3333	-	-	Two-component system response regulator	Regulation and Cell signaling	Two-component_regulatory_systems_in_Campylobacter	Two-component system response regulator	root	cellular organisms	Bacteria	Bacteroidetes/Chlorobi group	Bacteroidetes	Bacteroidia	Bacteroidales	Bacteroidaceae	Bacteroides	Bacteroides fragilis	Bacteroides fragilis str. 3725 D9 ii
Contig_65884	26	84	16	42	-	-	Tyrosine-protein kinase Wzc (EC 2.7.10.2)	Cell Wall and Capsule	Capsular and extracellular polysacchrides	Colanic_acid_biosynthesis	root	cellular organisms	Bacteria	Bacteroidetes/Chlorobi group	Bacteroidetes	Cytophagia	Cytophagales	Cytophagaceae	Dyadobacter	Dyadobacter tibetensis
Contig_168626	44	65	17	42	-	-	4'-phosphopantetheinyl transferase (EC 2.7.8.-)	Fatty Acids, Lipids, and Isoprenoids	Fatty acids	Fatty_Acid_Biosynthesis_FASII	root	cellular organisms	Bacteria	Bacteroidetes/Chlorobi group	Bacteroidetes	Cytophagia	Cytophagales	Cytophagaceae	Spirosoma	Spirosoma panaciterrae
Contig_335689	85	38	3	42	-	-	Lipid carrier : UDP-N-acetylgalactosaminyltransferase (EC 2.4.1.-)	Protein Metabolism	Protein processing and modification	N-linked_Glycosylation_in_Bacteria	root	cellular organisms	Bacteria	Bacteroidetes/Chlorobi group	Bacteroidetes	Cytophagia	Cytophagales	Cyclobacteriaceae	Algoriphagus	Algoriphagus terrigena
Contig_267233	58	47	20	41.6667	-	-	TonB-dependent receptor	Iron acquisition and metabolism	Iron_acquisition_in_Vibrio	TonB-dependent receptor	root	cellular organisms	Bacteria	Bacteroidetes/Chlorobi group	Bacteroidetes	Cytophagia	Cytophagales	Cytophagaceae	Flectobacillus	Flectobacillus major
Contig_289982	63	41	21	41.6667	-	-	Beta-galactosidase (EC 3.2.1.23)	Sulfur Metabolism	Galactosylceramide_and_Sulfatide_metabolism	Beta-galactosidase (EC 3.2.1.23)	root	cellular organisms	Bacteria	Bacteroidetes/Chlorobi group	Bacteroidetes	Flavobacteriia	Flavobacteriales	Flavobacteriaceae	Chryseobacterium	Chryseobacterium gregarium
Contig_41562	30	88	6	41.3333	Unclassified	0	ATP-dependent DNA helicase RecQ	DNA Metabolism	DNA repair	DNA_repair,_bacterial_RecFOR_pathway	root	cellular organisms	Bacteria	Firmicutes	Clostridia	Clostridiales	Clostridiaceae	Clostridium	Clostridium autoethanogenum
Contig_191268	65	41	18	41.3333	-	-	NADH dehydrogenase subunit 2	Respiration	Electron donating reactions	Respiratory_Complex_I	root	cellular organisms	Eukaryota	Stramenopiles	Eustigmatophyceae	Eustigmatales	Monodopsidaceae	Nannochloropsis	Nannochloropsis salina
Contig_205335	50	66	8	41.3333	-	-	DNA-directed RNA polymerase delta (= beta'') subunit (EC 2.7.7.6)	RNA Metabolism	Transcription	RNA_polymerase_bacterial	root	cellular organisms	Bacteria	Cyanobacteria	Oscillatoriophycideae	Chroococcales	Rubidibacter	Rubidibacter lacunae
Contig_215475	22	94	7	41	-	-	DNA-directed RNA polymerase beta' subunit (EC 2.7.7.6)	RNA Metabolism	Transcription	RNA_polymerase_bacterial	root	cellular organisms	Bacteria	Proteobacteria	delta/epsilon subdivisions	Deltaproteobacteria	Desulfovibrionales	Desulfomicrobiaceae	Desulfomicrobium	Desulfomicrobium escambiense
Contig_18492	32	85	6	41	-	-	Putative stomatin/prohibitin-family membrane protease subunit YbbK	Miscellaneous	YbbK	Putative stomatin/prohibitin-family membrane protease subunit YbbK	root	cellular organisms	Bacteria	Bacteroidetes/Chlorobi group	Bacteroidetes	Flavobacteriia	Flavobacteriales	Flavobacteriaceae	Aquimarina	Aquimarina megaterium
Contig_452707	34	58	30	40.6667	-	-	SSU ribosomal protein S11p (S14e)	Protein Metabolism	Protein biosynthesis	Ribosome_SSU_bacterial	root	cellular organisms	Bacteria	Firmicutes	Clostridia	Clostridiales	Clostridiaceae	Clostridium	environmental samples <Clostridium>	Clostridium sp. CAG:306
Contig_37750	35	64	23	40.6667	K02111	F-type H+-transporting ATPase subunit alpha [EC:3.6.3.14]	ATP synthase alpha chain (EC 3.6.3.14)	Respiration	ATP synthases	F0F1-type_ATP_synthase	root	cellular organisms	Eukaryota	Rhodophyta	Bangiophyceae	Porphyridiales	Porphyridiaceae	Porphyridium	Porphyridium purpureum
Contig_290608	27	79	16	40.6667	-	-	Asparagine synthetase [glutamine-hydrolyzing] (EC 6.3.5.4)	Amino Acids and Derivatives	Arginine	urea cycle, polyamines	root	cellular organisms	Bacteria	Bacteroidetes/Chlorobi group	Bacteroidetes	Sphingobacteriia	Sphingobacteriales	Chitinophagaceae	Terrimonas	Terrimonas ferruginea
Contig_275239	57	57	7	40.3333	-	-	Nicotinamide phosphoribosyltransferase (EC 2.4.2.12)	Cofactors, Vitamins, Prosthetic Groups, Pigments	NAD and NADP	NAD_and_NADP_cofactor_biosynthesis_global	root	cellular organisms	Bacteria	Bacteroidetes/Chlorobi group	Bacteroidetes	Flavobacteriia	Flavobacteriales	Flavobacteriaceae	Flavobacterium	Flavobacterium chungangense
Contig_13744	27	61	33	40.3333	-	-	Recombination protein RecR	DNA Metabolism	DNA repair	DNA_repair,_bacterial_RecFOR_pathway	root	cellular organisms	Bacteria	Proteobacteria	delta/epsilon subdivisions	Deltaproteobacteria	unclassified Deltaproteobacteria	Candidatus Babela	Candidatus Babela massiliensis
Contig_33447	15	56	50	40.3333	-	-	LSU ribosomal protein L17p	Protein Metabolism	Protein biosynthesis	Ribosome_LSU_bacterial	root	cellular organisms	Bacteria	Proteobacteria	delta/epsilon subdivisions	Deltaproteobacteria	unclassified Deltaproteobacteria	Candidatus Babela	Candidatus Babela massiliensis
Contig_210012	39	76	6	40.3333	-	-	Type I restriction-modification system, restriction subunit R (EC 3.1.21.3)	DNA Metabolism	Restriction-Modification_System	Type I restriction-modification system, restriction subunit R (EC 3.1.21.3)	root	cellular organisms	Bacteria	Bacteroidetes/Chlorobi group	Bacteroidetes	Sphingobacteriia	Sphingobacteriales	Chitinophagaceae	Sediminibacterium	Sediminibacterium sp. C3
Contig_2666	65	45	11	40.3333	-	-	TonB-dependent receptor	Iron acquisition and metabolism	Iron_acquisition_in_Vibrio	TonB-dependent receptor	root	cellular organisms	Bacteria	Bacteroidetes/Chlorobi group	Bacteroidetes	unclassified Bacteroidetes	unclassified Bacteroidetes (miscellaneous)	Bacteroidetes bacterium SCGC AAA027-N21
Contig_252557	60	51	10	40.3333	-	-	TonB-dependent receptor	Iron acquisition and metabolism	Iron_acquisition_in_Vibrio	TonB-dependent receptor	root	cellular organisms	Bacteria	Bacteroidetes/Chlorobi group	Bacteroidetes	Flavobacteriia	Flavobacteriales	Flavobacteriaceae	Tenacibaculum	Tenacibaculum ovolyticum
Contig_14632	56	54	11	40.3333	-	-	Apolipoprotein N-acyltransferase (EC 2.3.1.-)	Phosphorus Metabolism	Phosphate_metabolism	Apolipoprotein N-acyltransferase (EC 2.3.1.-)	root	cellular organisms	Bacteria	Bacteroidetes/Chlorobi group	Bacteroidetes	Sphingobacteriia	Sphingobacteriales	Chitinophagaceae	Sediminibacterium	Sediminibacterium sp. OR43
Contig_213086	25	76	20	40.3333	K13510	lysophosphatidylcholine acyltransferase / lyso-PAF acetyltransferase [EC:2.3.1.23 2.3.1.67]	1-acyl-sn-glycerol-3-phosphate acyltransferase (EC 2.3.1.51)	Phosphorus Metabolism	Phosphate_metabolism	1-acyl-sn-glycerol-3-phosphate acyltransferase (EC 2.3.1.51)	root	cellular organisms	Eukaryota	Alveolata	Apicomplexa	Conoidasida	Coccidia	Eucoccidiorida	Eimeriorina	Sarcocystidae	Hammondia	Hammondia hammondi
Contig_63910	37	54	29	40	-	-	TonB-dependent receptor	Iron acquisition and metabolism	Iron_acquisition_in_Vibrio	TonB-dependent receptor	root	cellular organisms	Bacteria	Bacteroidetes/Chlorobi group	Bacteroidetes	Sphingobacteriia	Sphingobacteriales	Sphingobacteriaceae	Pedobacter	Pedobacter sp. V48
Contig_351457	65	40	15	40	-	-	Argininosuccinate synthase (EC 6.3.4.5)	Amino Acids and Derivatives	Arginine	urea cycle, polyamines	root	cellular organisms	Bacteria	Bacteroidetes/Chlorobi group	Bacteroidetes	Sphingobacteriia	Sphingobacteriales	Chitinophagaceae	Sediminibacterium	Sediminibacterium salmoneum
Contig_170340	21	87	11	39.6667	-	-	SSU ribosomal protein S13p (S18e)	Protein Metabolism	Protein biosynthesis	Ribosome_SSU_bacterial	root	cellular organisms	Bacteria	Firmicutes	Clostridia	Clostridiales	Clostridiaceae	Clostridium	Clostridium cadaveris
Contig_130387	69	45	5	39.6667	-	-	Heme O synthase, protoheme IX farnesyltransferase (EC 2.5.1.-) COX10-CtaB	Respiration	Biogenesis_of_cytochrome_c_oxidases	Heme O synthase, protoheme IX farnesyltransferase (EC 2.5.1.-) COX10-CtaB	root	cellular organisms	Bacteria	Bacteroidetes/Chlorobi group	Bacteroidetes	Sphingobacteriia	Sphingobacteriales	Chitinophagaceae	Sediminibacterium	Sediminibacterium salmoneum
Contig_289298	43	50	25	39.3333	-	-	Excinuclease ABC subunit A	DNA Metabolism	DNA repair	DNA_repair,_UvrABC_system	root	cellular organisms	Bacteria	Bacteroidetes/Chlorobi group	Bacteroidetes	Sphingobacteriia	Sphingobacteriales	Chitinophagaceae	Sediminibacterium	Sediminibacterium salmoneum
Contig_552734	60	57	1	39.3333	-	-	NADH dehydrogenase subunit 5	Respiration	Electron donating reactions	Respiratory_Complex_I	root	cellular organisms	Eukaryota	Stramenopiles	Oomycetes	Saprolegniales	Saprolegniaceae	Achlya	Achlya hypogyna
Contig_351444	46	69	3	39.3333	-	-	Type I restriction-modification system, restriction subunit R (EC 3.1.21.3)	DNA Metabolism	Restriction-Modification_System	Type I restriction-modification system, restriction subunit R (EC 3.1.21.3)	root	cellular organisms	Bacteria	Bacteroidetes/Chlorobi group	Bacteroidetes	Bacteroidetes Order II. Incertae sedis	Rhodothermaceae	Rhodothermus	Rhodothermus marinus
Contig_196362	29	57	31	39	-	-	Helicase PriA essential for oriC/DnaA-independent DNA replication	DNA Metabolism	DNA replication	DNA-replication	root	cellular organisms	Bacteria	Bacteroidetes/Chlorobi group	Bacteroidetes	Sphingobacteriia	Sphingobacteriales	Chitinophagaceae	Sediminibacterium	Sediminibacterium salmoneum
Contig_234665	52	61	4	39	-	-	Acriflavin resistance protein	Virulence, Disease and Defense	Resistance to antibiotics and toxic compounds	Multidrug_Resistance_Efflux_Pumps	root	cellular organisms	Bacteria	Bacteroidetes/Chlorobi group	Bacteroidetes	Sphingobacteriia	Sphingobacteriales	Chitinophagaceae	Sediminibacterium	Sediminibacterium sp. OR43
Contig_230822	62	43	12	39	-	-	Cell division protein FtsA	Clustering-based subsystems	Bacterial_Cell_Division	Cell division protein FtsA	root	cellular organisms	Bacteria	Bacteroidetes/Chlorobi group	Bacteroidetes	Sphingobacteriia	Sphingobacteriales	Chitinophagaceae	Sediminibacterium	Sediminibacterium salmoneum
Contig_52263	40	36	41	39	-	-	Outer membrane lipoprotein omp16 precursor	Membrane Transport	Ton_and_Tol_transport_systems	Outer membrane lipoprotein omp16 precursor	root	cellular organisms	Bacteria	Bacteroidetes/Chlorobi group	Bacteroidetes	Cytophagia	Cytophagales	Cytophagaceae	Hymenobacter	Hymenobacter norwichensis
Contig_464940	42	55	19	38.6667	-	-	UDP-glucose 4-epimerase (EC 5.1.3.2)	Carbohydrates	Di- and oligosaccharides	Lactose_and_Galactose_Uptake_and_Utilization	root	cellular organisms	Bacteria	Proteobacteria	Alphaproteobacteria	Caulobacterales	Caulobacteraceae	Asticcacaulis	Asticcacaulis sp. AC402
Contig_303247	29	81	6	38.6667	-	-	GTP cyclohydrolase I (EC 3.5.4.16) type 1	Cofactors, Vitamins, Prosthetic Groups, Pigments	Folate and pterines	Pterin_biosynthesis	root	cellular organisms	Bacteria	Proteobacteria	Betaproteobacteria	Burkholderiales	Alcaligenaceae	Azohydromonas	Azohydromonas australica
Contig_24015	14	94	8	38.6667	-	-	LSU ribosomal protein L11p (L12e)	Protein Metabolism	Protein biosynthesis	Ribosome_LSU_bacterial	root	cellular organisms	Bacteria	Actinobacteria <phylum>	Actinobacteria	Actinobacteridae	Actinomycetales	Propionibacterineae	Nocardioidaceae	Nocardioides	Nocardioides insulae
Contig_276200	51	54	11	38.6667	-	-	Cytochrome c-type biogenesis protein Ccs1/ResB	Respiration	Biogenesis_of_c-type_cytochromes	Cytochrome c-type biogenesis protein Ccs1/ResB	root	cellular organisms	Eukaryota	Stramenopiles	Bacillariophyta	Fragilariophyceae	Fragilariophycidae	Fragilariales	Fragilariaceae	Asterionella	Asterionella formosa
Contig_6570	21	42	52	38.3333	-	-	NADH dehydrogenase subunit 3	Respiration	Electron donating reactions	Respiratory_Complex_I	root	cellular organisms	Eukaryota	Stramenopiles	PX clade	Phaeophyceae	Laminariales	Alariaceae	Undaria	Undaria pinnatifida
Contig_341404	36	76	3	38.3333	K03934	NADH dehydrogenase (ubiquinone) Fe-S protein 1 [EC:1.6.5.3 1.6.99.3]	NADH-ubiquinone oxidoreductase chain G (EC 1.6.5.3)	Respiration	Electron donating reactions	Respiratory_Complex_I	root	cellular organisms	Bacteria	Proteobacteria	Alphaproteobacteria	unclassified Alphaproteobacteria	SAR11 cluster	Candidatus Pelagibacter	Candidatus Pelagibacter ubique
Contig_13482	48	37	30	38.3333	-	-	Topoisomerase IV subunit B (EC 5.99.1.-)	Virulence, Disease and Defense	Resistance to antibiotics and toxic compounds	Resistance_to_fluoroquinolones	root	cellular organisms	Bacteria	Bacteroidetes/Chlorobi group	Bacteroidetes	Sphingobacteriia	Sphingobacteriales	Chitinophagaceae	Sediminibacterium	Sediminibacterium salmoneum
Contig_122481	22	70	23	38.3333	-	-	UDP-N-acetylmuramoylalanine--D-glutamate ligase (EC 6.3.2.9)	Cell Wall and Capsule	Peptidoglycan_Biosynthesis	UDP-N-acetylmuramoylalanine--D-glutamate ligase (EC 6.3.2.9)	root	cellular organisms	Bacteria	Proteobacteria	Alphaproteobacteria	unclassified Alphaproteobacteria	unclassified Alphaproteobacteria (miscellaneous)	alpha proteobacterium SCGC AAA028-C07
Contig_86924	44	33	38	38.3333	-	-	TonB-dependent receptor	Iron acquisition and metabolism	Iron_acquisition_in_Vibrio	TonB-dependent receptor	root	cellular organisms	Bacteria	Bacteroidetes/Chlorobi group	Bacteroidetes	Flavobacteriia	Flavobacteriales	Flavobacteriaceae	Leeuwenhoekiella	Leeuwenhoekiella sp. MAR_2009_132
Contig_29979	41	48	26	38.3333	-	-	Outer membrane lipoprotein omp16 precursor	Membrane Transport	Ton_and_Tol_transport_systems	Outer membrane lipoprotein omp16 precursor	root	cellular organisms	Bacteria	Bacteroidetes/Chlorobi group	Bacteroidetes	Cytophagia	Cytophagales	Cytophagaceae	Sporocytophaga	Sporocytophaga myxococcoides
Contig_1402	33	44	38	38.3333	-	-	Protein of unknown function DUF81	Miscellaneous	ZZ_gjo_need_homes	Protein of unknown function DUF81	root	cellular organisms	Bacteria	Bacteroidetes/Chlorobi group	Bacteroidetes	Flavobacteriia	Flavobacteriales	Flavobacteriaceae	Epilithonimonas	Epilithonimonas tenax
Contig_12511	40	41	33	38	-	-	LSU ribosomal protein L27p	Protein Metabolism	Protein biosynthesis	Ribosome_LSU_bacterial	root	cellular organisms	Bacteria	Proteobacteria	Gammaproteobacteria	Chromatiales	Chromatiaceae	Marichromatium	Marichromatium purpuratum	Marichromatium purpuratum 984
Contig_65787	47	44	23	38	-	-	ATP-dependent protease La (EC 3.4.21.53) Type I	Protein Metabolism	Protein degradation	Proteasome_bacterial	root	cellular organisms	Bacteria	Firmicutes	Clostridia	Clostridiales	Clostridiaceae	Alkaliphilus	Alkaliphilus transvaalensis
Contig_159963	36	50	28	38	-	-	SSU ribosomal protein S4p (S9e)	Protein Metabolism	Protein biosynthesis	Ribosome_SSU_bacterial	root	cellular organisms	Bacteria	Proteobacteria	Alphaproteobacteria	unclassified Alphaproteobacteria	SAR11 cluster	Candidatus Pelagibacter	Candidatus Pelagibacter ubique
Contig_241494	53	59	2	38	K03879	NADH-ubiquinone oxidoreductase chain 2 [EC:1.6.5.3]	NADH dehydrogenase subunit 2	Respiration	Electron donating reactions	Respiratory_Complex_I	root	cellular organisms	Bacteria	Proteobacteria	unclassified Proteobacteria	unclassified Proteobacteria (miscellaneous)	Proteobacteria bacterium JGI 0000113-D06
Contig_182832	46	68	0	38	-	-	Chaperone protein DnaK	Stress Response	Heat shock	Heat_shock_dnaK_gene_cluster_extended	root	cellular organisms	Bacteria	Proteobacteria	Gammaproteobacteria	Pasteurellales	Pasteurellaceae	Mannheimia	Mannheimia varigena	Mannheimia varigena USDA-ARS-USMARC-1296
Contig_179019	41	53	19	37.6667	-	-	LSU ribosomal protein L3p (L3e)	Protein Metabolism	Protein biosynthesis	Ribosome_LSU_bacterial	root	cellular organisms	Bacteria	Cyanobacteria	Prochlorales	Prochlorococcaceae	Prochlorococcus	Prochlorococcus sp. scB241_528K19
Contig_198349	32	47	34	37.6667	-	-	NADH dehydrogenase subunit 5	Respiration	Electron donating reactions	Respiratory_Complex_I	root	cellular organisms	Eukaryota	Stramenopiles	PX clade	Phaeophyceae	Fucales	Fucaceae	Silvetia	Silvetia compressa
Contig_136181	35	65	13	37.6667	-	-	Cell division protein FtsH (EC 3.4.24.-)	Clustering-based subsystems	Bacterial_Cell_Division	Cell division protein FtsH (EC 3.4.24.-)	root	cellular organisms	Bacteria	Bacteroidetes/Chlorobi group	Bacteroidetes	Flavobacteriia	Flavobacteriales	Flavobacteriaceae	Flavobacterium	Flavobacterium limnosediminis
Contig_43291	47	62	4	37.6667	-	-	TonB-dependent receptor	Iron acquisition and metabolism	Iron_acquisition_in_Vibrio	TonB-dependent receptor	root	cellular organisms	Bacteria	Bacteroidetes/Chlorobi group	Bacteroidetes	Sphingobacteriia	Sphingobacteriales	Chitinophagaceae	Sediminibacterium	Sediminibacterium sp. OR43
Contig_528815	28	84	1	37.6667	-	-	Membrane-associated zinc metalloprotease	Regulation and Cell signaling	Sex_pheromones_in_Enterococcus_faecalis_and_other_Firmicutes	Membrane-associated zinc metalloprotease	root	cellular organisms	Bacteria	Bacteroidetes/Chlorobi group	Bacteroidetes	Sphingobacteriia	Sphingobacteriales	Chitinophagaceae	Sediminibacterium	Sediminibacterium salmoneum
Contig_365788	28	72	12	37.3333	K00688	starch phosphorylase [EC:2.4.1.1]	Glycogen phosphorylase (EC 2.4.1.1)	Carbohydrates	Di- and oligosaccharides	Maltose_and_Maltodextrin_Utilization	root	cellular organisms	Bacteria	Proteobacteria	Gammaproteobacteria	Enterobacteriales	Enterobacteriaceae	Serratia	Serratia fonticola
Contig_164101	46	55	11	37.3333	Unclassified	0	GTP-binding protein EngB	Protein Metabolism	Protein biosynthesis	Universal_GTPases	root	cellular organisms	Bacteria	Firmicutes	Bacilli	Bacillales	Bacillaceae	Bacillus	Bacillus ginsengihumi
Contig_239479	34	55	23	37.3333	-	-	Type cbb3 cytochrome oxidase biogenesis protein CcoG, involved in Cu oxidation	Respiration	Biogenesis_of_cbb3-type_cytochrome_c_oxidases	Type cbb3 cytochrome oxidase biogenesis protein CcoG, involved in Cu oxidation	root	cellular organisms	Bacteria	Bacteroidetes/Chlorobi group	Bacteroidetes	Sphingobacteriia	Sphingobacteriales	Chitinophagaceae	Niabella	Niabella soli	Niabella soli DSM 19437
Contig_11557	26	23	62	37	-	-	Beta-1,4-galactosyltransferase	Cell Wall and Capsule	Gram-Negative cell wall components	LOS_core_oligosaccharide_biosynthesis	root	cellular organisms	Bacteria	Proteobacteria	delta/epsilon subdivisions	Epsilonproteobacteria	Campylobacterales	Helicobacteraceae	Helicobacter	Helicobacter pylori	Helicobacter pylori oki128
Contig_157006	51	28	32	37	-	-	NADH dehydrogenase subunit 3	Respiration	Electron donating reactions	Respiratory_Complex_I	root	cellular organisms	Eukaryota	Stramenopiles	PX clade	Phaeophyceae	Fucales	Sargassaceae	Sargassum	Sargassum fusiforme
Contig_42869	53	41	16	36.6667	-	-	Ethanolamine permease	Carbohydrates	Sugar alcohols	Ethanolamine_utilization	root	cellular organisms	Bacteria	Bacteroidetes/Chlorobi group	Bacteroidetes	Cytophagia	Cytophagales	Cytophagaceae	Dyadobacter	Dyadobacter alkalitolerans
Contig_545841	67	35	8	36.6667	-	-	Tyrosine-protein kinase Wzc (EC 2.7.10.2)	Cell Wall and Capsule	Capsular and extracellular polysacchrides	Colanic_acid_biosynthesis	root	cellular organisms	Bacteria	Bacteroidetes/Chlorobi group	Bacteroidetes	Bacteroidia	Bacteroidales	Bacteroidaceae	Bacteroides	environmental samples <Bacteroides>	Bacteroides clarus CAG:160
Contig_21829	50	58	2	36.6667	-	-	CRISPR-associated protein Cas2	DNA Metabolism	CRISPs	CRISPRs	root	cellular organisms	Bacteria	Bacteroidetes/Chlorobi group	Bacteroidetes	Bacteroidia	Bacteroidales	Prevotellaceae	Prevotella	Prevotella amnii
Contig_35570	37	56	17	36.6667	-	-	ATP-dependent DNA helicase RecQ	DNA Metabolism	DNA repair	DNA_repair,_bacterial_RecFOR_pathway	root	cellular organisms	Bacteria	Bacteroidetes/Chlorobi group	Bacteroidetes	Cytophagia	Cytophagales	Cytophagaceae	Dyadobacter	Dyadobacter alkalitolerans
Contig_545115	34	49	27	36.6667	-	-	Excinuclease ABC subunit A	DNA Metabolism	DNA repair	DNA_repair,_UvrABC_system	root	cellular organisms	Bacteria	Proteobacteria	delta/epsilon subdivisions	Epsilonproteobacteria	Campylobacterales	Campylobacteraceae	Campylobacter	Campylobacter fetus
Contig_188122	36	63	11	36.6667	-	-	NADH dehydrogenase subunit 5	Respiration	Electron donating reactions	Respiratory_Complex_I	root	cellular organisms	Eukaryota	Viridiplantae	Chlorophyta	prasinophytes	Mamiellophyceae	Mamiellales	Bathycoccaceae	Bathycoccus	Bathycoccus prasinos
Contig_161458	24	80	6	36.6667	-	-	Protein of unknown function DUF81	Miscellaneous	ZZ_gjo_need_homes	Protein of unknown function DUF81	root	cellular organisms	Bacteria	Bacteroidetes/Chlorobi group	Bacteroidetes	Cytophagia	Cytophagales	Cytophagaceae	Spirosoma	Spirosoma panaciterrae
Contig_297533	45	64	0	36.3333	-	-	NADH dehydrogenase subunit 2	Respiration	Electron donating reactions	Respiratory_Complex_I	root	cellular organisms	Bacteria	Proteobacteria	Alphaproteobacteria	Rhodospirillales	Rhodospirillaceae	Fodinicurvata	Fodinicurvata fenggangensis
Contig_106523	52	53	4	36.3333	-	-	Transcriptional regulator, MerR family	Virulence, Disease and Defense	Resistance to antibiotics and toxic compounds	Cobalt-zinc-cadmium_resistance	root	cellular organisms	Bacteria	Bacteroidetes/Chlorobi group	Bacteroidetes	Sphingobacteriia	Sphingobacteriales	Chitinophagaceae	Sediminibacterium	Sediminibacterium salmoneum
Contig_11968	43	43	23	36.3333	-	-	Ribonuclease HII (EC 3.1.26.4)	Clustering-based subsystems	Conserved_gene_cluster_associated_with_Met-tRNA_formyltransferase	Ribonuclease HII (EC 3.1.26.4)	root	cellular organisms	Bacteria	Bacteroidetes/Chlorobi group	Bacteroidetes	Sphingobacteriia	Sphingobacteriales	Chitinophagaceae	Sediminibacterium	Sediminibacterium salmoneum
Contig_389564	21	70	18	36.3333	K02639	ferredoxin	Ferredoxin	Respiration	Soluble_cytochromes_and_functionally_related_electron_carriers	Ferredoxin	root	cellular organisms	Eukaryota	Viridiplantae	Chlorophyta	Trebouxiophyceae	Chlorellales	Chlorellaceae	Auxenochlorella	Auxenochlorella protothecoides
Contig_125089	30	68	10	36	K03883	NADH-ubiquinone oxidoreductase chain 5 [EC:1.6.5.3]	NADH dehydrogenase subunit 5	Respiration	Electron donating reactions	Respiratory_Complex_I	root	cellular organisms	Bacteria	Proteobacteria	Betaproteobacteria	Burkholderiales	Comamonadaceae	unclassified Comamonadaceae	Comamonadaceae bacterium URHA0028
Contig_6834	50	38	20	36	-	-	Septum formation protein Maf	Clustering-based subsystems	Bacterial_Cell_Division	Septum formation protein Maf	root	cellular organisms	Bacteria	Bacteroidetes/Chlorobi group	Bacteroidetes	Sphingobacteriia	Sphingobacteriales	Chitinophagaceae	Sediminibacterium	Sediminibacterium sp. OR43
Contig_296101	58	49	0	35.6667	-	-	Probable poly(beta-D-mannuronate) O-acetylase (EC 2.3.1.-)	Cell Wall and Capsule	Capsular and extracellular polysacchrides	Alginate_metabolism	root	cellular organisms	Bacteria	Bacteroidetes/Chlorobi group	Bacteroidetes	Bacteroidia	Bacteroidales	Bacteroidaceae	Bacteroides	Bacteroides pyogenes	Bacteroides pyogenes DSM 20611 = JCM 6294
Contig_426612	39	55	13	35.6667	-	-	Nicotinate-nucleotide adenylyltransferase (EC 2.7.7.18)	Cofactors, Vitamins, Prosthetic Groups, Pigments	NAD and NADP	NAD_regulation	root	cellular organisms	Bacteria	Bacteroidetes/Chlorobi group	Bacteroidetes	Cytophagia	Cytophagales	Cytophagaceae	Dyadobacter	Dyadobacter alkalitolerans
Contig_522665	20	43	44	35.6667	-	-	Heat shock protein 60 family chaperone GroEL	Protein Metabolism	Protein folding	GroEL_GroES	root	cellular organisms	Bacteria	Bacteroidetes/Chlorobi group	Bacteroidetes	Flavobacteriia	Flavobacteriales	Flavobacteriaceae	Chryseobacterium	Chryseobacterium antarcticum
Contig_39200	40	57	10	35.6667	-	-	Phosphoribosylanthranilate isomerase (EC 5.3.1.24)	Secondary Metabolism	Plant Hormones	Auxin_biosynthesis	root	cellular organisms	Bacteria	Bacteroidetes/Chlorobi group	Bacteroidetes	Cytophagia	Cytophagales	Cytophagaceae	Runella	Runella limosa
Contig_460483	35	44	28	35.6667	K02495	oxygen-independent coproporphyrinogen III oxidase [EC:1.3.99.22]	Putative coproporphyrinogen III oxidase of BS HemN-type, oxygen-independent (EC 1.3.99.22), in heat shock gene cluster	Stress Response	Heat shock	Heat_shock_dnaK_gene_cluster_extended	root	cellular organisms	Bacteria	Cyanobacteria	Stigonematales	Fischerella	Fischerella sp. PCC 9431
Contig_184515	21	75	11	35.6667	-	-	Adhesin of unknown specificity SdrD	Virulence, Disease and Defense	Adhesion	Adhesins_in_Staphylococcus	root	cellular organisms	Bacteria	Firmicutes	Bacilli	Bacillales	Staphylococcaceae	Staphylococcus	Staphylococcus aureus	Staphylococcus aureus subsp. aureus	Staphylococcus aureus subsp. aureus 21320
Contig_257767	10	77	20	35.6667	-	-	Internalin-like protein (LPXTG motif) Lmo0331 homolog	Virulence, Disease and Defense	Invasion and intracellular resistance	Listeria_surface_proteins:_Internalin-like_proteins	root	cellular organisms	Bacteria	Bacteroidetes/Chlorobi group	Bacteroidetes	Bacteroidia	Bacteroidales	Porphyromonadaceae	Porphyromonas	Porphyromonas gingivalis
Contig_6276	18	82	7	35.6667	-	-	Peptide deformylase (EC 3.5.1.88)	Clustering-based subsystems	Bacterial_RNA-metabolizing_Zn-dependent_hydrolases	Peptide deformylase (EC 3.5.1.88)	root	cellular organisms	Bacteria	Proteobacteria	delta/epsilon subdivisions	Deltaproteobacteria	Bdellovibrionales	Bacteriovoracaceae	Bacteriovorax	Bacteriovorax sp. BSW11_IV
Contig_243167	47	60	0	35.6667	-	-	TonB-dependent receptor	Iron acquisition and metabolism	Iron_acquisition_in_Vibrio	TonB-dependent receptor	root	cellular organisms	Bacteria	Bacteroidetes/Chlorobi group	Bacteroidetes	Sphingobacteriia	Sphingobacteriales	Chitinophagaceae	Terrimonas	Terrimonas ferruginea
Contig_299211	28	73	5	35.3333	-	-	Probable Co/Zn/Cd efflux system membrane fusion protein	Virulence, Disease and Defense	Resistance to antibiotics and toxic compounds	Cobalt-zinc-cadmium_resistance	root	cellular organisms	Bacteria	Bacteroidetes/Chlorobi group	Bacteroidetes	Sphingobacteriia	Sphingobacteriales	Chitinophagaceae	Sediminibacterium	Sediminibacterium salmoneum
Contig_33728	27	55	24	35.3333	-	-	Cell division protein FtsA	Clustering-based subsystems	Bacterial_Cell_Division	Cell division protein FtsA	root	cellular organisms	Bacteria	Bacteroidetes/Chlorobi group	Bacteroidetes	Sphingobacteriia	Sphingobacteriales	Chitinophagaceae	Sediminibacterium	Sediminibacterium salmoneum
Contig_64114	44	59	3	35.3333	-	-	TonB-dependent receptor	Iron acquisition and metabolism	Iron_acquisition_in_Vibrio	TonB-dependent receptor	root	cellular organisms	Bacteria	Bacteroidetes/Chlorobi group	Bacteroidetes	Sphingobacteriia	Sphingobacteriales	Chitinophagaceae	Sediminibacterium	Sediminibacterium salmoneum
Contig_187426	17	84	4	35	-	-	Glycine dehydrogenase [decarboxylating] (glycine cleavage system P protein) (EC 1.4.4.2)	Amino Acids and Derivatives	Alanine, serine, and glycine	Glycine_and_Serine_Utilization	root	cellular organisms	Bacteria	Bacteroidetes/Chlorobi group	Bacteroidetes	Flavobacteriia	Flavobacteriales	Flavobacteriaceae	Flavobacterium	Flavobacterium chungangense
Contig_276766	48	41	16	35	-	-	ATP-dependent DNA helicase RecQ	DNA Metabolism	DNA repair	DNA_repair,_bacterial_RecFOR_pathway	root	cellular organisms	Bacteria	Bacteroidetes/Chlorobi group	Bacteroidetes	Sphingobacteriia	Sphingobacteriales	Chitinophagaceae	Sediminibacterium	Sediminibacterium salmoneum
Contig_82889	44	56	5	35	-	-	DNA-directed RNA polymerase beta' subunit (EC 2.7.7.6)	RNA Metabolism	Transcription	RNA_polymerase_bacterial	root	cellular organisms	Bacteria	Proteobacteria	Betaproteobacteria	Burkholderiales	Oxalobacteraceae	Massilia	Massilia alkalitolerans
Contig_203788	18	72	15	35	-	-	Transcription termination factor Rho	RNA Metabolism	Transcription	Transcription_factors_bacterial	root	cellular organisms	Bacteria	Proteobacteria	delta/epsilon subdivisions	Deltaproteobacteria	unclassified Deltaproteobacteria	Candidatus Babela	Candidatus Babela massiliensis
Contig_135981	52	38	14	34.6667	-	-	DNA polymerase I (EC 2.7.7.7)	DNA Metabolism	DNA replication	DNA-replication	root	cellular organisms	Bacteria	Bacteroidetes/Chlorobi group	Bacteroidetes	Cytophagia	Cytophagales	Cyclobacteriaceae	Algoriphagus	Algoriphagus marincola
Contig_135727	27	72	5	34.6667	-	-	LSU ribosomal protein L2p (L8e)	Protein Metabolism	Protein biosynthesis	Ribosome_LSU_bacterial	root	cellular organisms	Bacteria	Proteobacteria	Gammaproteobacteria	Xanthomonadales	Xanthomonadaceae	Xanthomonas	Xanthomonas arboricola
Contig_285254	37	48	19	34.6667	K12308	beta-galactosidase [EC:3.2.1.23]	Beta-galactosidase (EC 3.2.1.23)	Sulfur Metabolism	Galactosylceramide_and_Sulfatide_metabolism	Beta-galactosidase (EC 3.2.1.23)	root	cellular organisms	Bacteria	Bacteroidetes/Chlorobi group	Bacteroidetes	Flavobacteriia	Flavobacteriales	Flavobacteriaceae	Flavobacterium	Flavobacterium chungangense
Contig_13896	24	41	38	34.3333	-	-	Alpha-D-GlcNAc alpha-1,2-L-rhamnosyltransferase (EC 2.4.1.-)	Cell Wall and Capsule	Capsular and extracellular polysacchrides	Rhamnose_containing_glycans	root	cellular organisms	Bacteria	Bacteroidetes/Chlorobi group	Bacteroidetes	Cytophagia	Cytophagales	Cytophagaceae	Hymenobacter	Hymenobacter swuensis	Hymenobacter swuensis DY53
Contig_545888	69	33	1	34.3333	-	-	Ferrochelatase, protoheme ferro-lyase (EC 4.99.1.1)	Cofactors, Vitamins, Prosthetic Groups, Pigments	Tetrapyrroles	Experimental_tye	root	cellular organisms	Bacteria	Bacteroidetes/Chlorobi group	Bacteroidetes	Flavobacteriia	Flavobacteriales	Flavobacteriaceae	Maribacter	Maribacter antarcticus
Contig_161290	42	54	7	34.3333	-	-	ATP-dependent DNA helicase UvrD/PcrA	DNA Metabolism	DNA repair	DNA_repair,_bacterial_UvrD_and_related_helicases	root	cellular organisms	Bacteria	Fusobacteria	Fusobacteriia	Fusobacteriales	Fusobacteriaceae	Fusobacterium	Fusobacterium nucleatum
Contig_107793	46	36	21	34.3333	-	-	Cell division protein FtsI [Peptidoglycan synthetase] (EC 2.4.1.129)	Motility and Chemotaxis	Flagellar motility in Prokaryota	Flagellum_in_Campylobacter	root	cellular organisms	Bacteria	Proteobacteria	Alphaproteobacteria	Rickettsiales	Rickettsiaceae	Rickettsieae	Rickettsia	spotted fever group	Candidatus Rickettsia gravesii
Contig_546772	23	60	20	34.3333	-	-	Iron-sulfur cluster assembly protein SufB	Phages, Prophages, Transposable elements, Plasmids	Phages, Prophages	Staphylococcal_phi-Mu50B-like_prophages	root	cellular organisms	Eukaryota	Stramenopiles	Bacillariophyta	Bacillariophyceae	Bacillariophycidae	Bacillariales	Bacillariaceae	Cylindrotheca	Cylindrotheca closterium
Contig_98696	51	43	9	34.3333	-	-	ABC-type nitrate/sulfonate/bicarbonate transport system, permease component	Sulfur Metabolism	Organic sulfur assimilation	Alkanesulfonate_assimilation	root	cellular organisms	Bacteria	Bacteroidetes/Chlorobi group	Bacteroidetes	Sphingobacteriia	Sphingobacteriales	Chitinophagaceae	unclassified Chitinophagaceae	Chitinophagaceae bacterium JGI 0001002-J12
Contig_269105	59	32	11	34	-	-	Probable poly(beta-D-mannuronate) O-acetylase (EC 2.3.1.-)	Cell Wall and Capsule	Capsular and extracellular polysacchrides	Alginate_metabolism	root	cellular organisms	Bacteria	Bacteroidetes/Chlorobi group	Bacteroidetes	Flavobacteriia	Flavobacteriales	Flavobacteriaceae	Elizabethkingia	Elizabethkingia meningoseptica
Contig_341349	47	55	0	34	-	-	DNA ligase (EC 6.5.1.2)	DNA Metabolism	DNA repair	DNA_Repair_Base_Excision	root	cellular organisms	Bacteria	Bacteroidetes/Chlorobi group	Bacteroidetes	Sphingobacteriia	Sphingobacteriales	Chitinophagaceae	Sediminibacterium	Sediminibacterium salmoneum
Contig_318947	41	58	3	34	-	-	Acriflavin resistance protein	Virulence, Disease and Defense	Resistance to antibiotics and toxic compounds	Multidrug_Resistance_Efflux_Pumps	root	cellular organisms	Bacteria	Bacteroidetes/Chlorobi group	Bacteroidetes	Cytophagia	Cytophagales	Cytophagaceae	Dyadobacter	Dyadobacter alkalitolerans
Contig_38242	33	54	14	33.6667	-	-	Twin-arginine translocation protein TatC	Clustering-based subsystems	proteosome related	Cluster-based_Subsystem_Grouping_Hypotheticals_-_perhaps_Proteosome_Related	root	cellular organisms	Bacteria	Bacteroidetes/Chlorobi group	Bacteroidetes	Sphingobacteriia	Sphingobacteriales	Chitinophagaceae	Sediminibacterium	Sediminibacterium salmoneum
Contig_362511	40	39	22	33.6667	-	-	Non-specific DNA-binding protein Dps	Stress Response	Oxidative stress	Oxidative_stress	root	cellular organisms	Bacteria	Bacteroidetes/Chlorobi group	Bacteroidetes	Flavobacteriia	Flavobacteriales	Flavobacteriaceae	Chryseobacterium	Chryseobacterium caeni
Contig_265186	19	68	14	33.6667	-	-	internalin, putative	Virulence, Disease and Defense	Invasion and intracellular resistance	Listeria_surface_proteins:_Internalin-like_proteins	root	cellular organisms	Bacteria	Bacteroidetes/Chlorobi group	Bacteroidetes	Cytophagia	Cytophagales	Cytophagaceae	Sporocytophaga	Sporocytophaga myxococcoides
Contig_114615	45	52	4	33.6667	-	-	Outer membrane lipoprotein omp16 precursor	Membrane Transport	Ton_and_Tol_transport_systems	Outer membrane lipoprotein omp16 precursor	root	cellular organisms	Bacteria	Bacteroidetes/Chlorobi group	Bacteroidetes	Sphingobacteriia	Sphingobacteriales	Chitinophagaceae	Niabella	Niabella soli	Niabella soli DSM 19437
Contig_450722	40	28	33	33.6667	-	-	ABC transporter involved in cytochrome c biogenesis, CcmB subunit	Respiration	Biogenesis_of_c-type_cytochromes	ABC transporter involved in cytochrome c biogenesis, CcmB subunit	root	cellular organisms	Bacteria	Bacteroidetes/Chlorobi group	Bacteroidetes	Sphingobacteriia	Sphingobacteriales	Chitinophagaceae	Sediminibacterium	Sediminibacterium salmoneum
Contig_147383	21	52	27	33.3333	-	-	RecA protein	DNA Metabolism	DNA repair	DNA_repair,_bacterial	root	cellular organisms	Bacteria	Proteobacteria	Gammaproteobacteria	Methylococcales	Methylococcaceae	Methylobacter	Methylobacter luteus
Contig_84487	63	34	3	33.3333	-	-	Phosphate:acyl-ACP acyltransferase PlsX	Fatty Acids, Lipids, and Isoprenoids	Phospholipids	Glycerolipid_and_Glycerophospholipid_Metabolism_in_Bacteria	root	cellular organisms	Bacteria	Bacteroidetes/Chlorobi group	Bacteroidetes	Sphingobacteriia	Sphingobacteriales	Chitinophagaceae	Sediminibacterium	Sediminibacterium salmoneum
Contig_431224	15	78	7	33.3333	-	-	ATP synthase alpha chain (EC 3.6.3.14)	Respiration	ATP synthases	F0F1-type_ATP_synthase	root	cellular organisms	Bacteria	Proteobacteria	delta/epsilon subdivisions	Epsilonproteobacteria	Campylobacterales	Campylobacteraceae	Campylobacter	Campylobacter ureolyticus
Contig_26603	16	58	26	33.3333	-	-	Outer membrane receptor for ferric coprogen and ferric-rhodotorulic acid	Membrane Transport	Ton_and_Tol_transport_systems	Outer membrane receptor for ferric coprogen and ferric-rhodotorulic acid	root	cellular organisms	Bacteria	Proteobacteria	Betaproteobacteria	Methylophilales	Methylophilaceae	Methylophilus	Methylophilus sp. 5
Contig_243480	31	55	13	33	-	-	Glycine cleavage system H protein	Amino Acids and Derivatives	Alanine, serine, and glycine	Glycine_and_Serine_Utilization	root	cellular organisms	Bacteria	Bacteroidetes/Chlorobi group	Bacteroidetes	Flavobacteriia	Flavobacteriales	Flavobacteriaceae	Chryseobacterium	Chryseobacterium daeguense
Contig_182004	51	48	0	33	-	-	Fructokinase (EC 2.7.1.4)	Carbohydrates	Monosaccharides	Fructose_utilization	root	cellular organisms	Bacteria	Bacteroidetes/Chlorobi group	Bacteroidetes	Sphingobacteriia	Sphingobacteriales	Chitinophagaceae	Sediminibacterium	Sediminibacterium salmoneum
Contig_112321	38	50	11	33	-	-	Translation elongation factor G	Protein Metabolism	Protein biosynthesis	Universal_GTPases	root	cellular organisms	Bacteria	Proteobacteria	delta/epsilon subdivisions	Epsilonproteobacteria	Nautiliales	Nautiliaceae	Lebetimonas	Lebetimonas sp. JH292
Contig_470682	35	48	16	33	-	-	Heat shock protein 60 family chaperone GroEL	Protein Metabolism	Protein folding	GroEL_GroES	root	cellular organisms	Bacteria	Bacteroidetes/Chlorobi group	Bacteroidetes	Sphingobacteriia	Sphingobacteriales	Chitinophagaceae	Sediminibacterium	Sediminibacterium sp. OR43
Contig_529162	41	50	8	33	K03883	NADH-ubiquinone oxidoreductase chain 5 [EC:1.6.5.3]	NADH dehydrogenase subunit 5	Respiration	Electron donating reactions	Respiratory_Complex_I	root	cellular organisms	Eukaryota	Stramenopiles	Oomycetes	Saprolegniales	Saprolegniaceae	Achlya	Achlya hypogyna
Contig_209938	26	67	6	33	-	-	DNA-directed RNA polymerase beta subunit (EC 2.7.7.6)	RNA Metabolism	Transcription	RNA_polymerase_bacterial	root	cellular organisms	Bacteria	Actinobacteria <phylum>	Actinobacteria	Actinobacteridae	Actinomycetales	Corynebacterineae	Nocardiaceae	Nocardia	Nocardia seriolae	Nocardia seriolae N-2927
Contig_222378	38	61	0	33	-	-	TonB-dependent receptor	Iron acquisition and metabolism	Iron_acquisition_in_Vibrio	TonB-dependent receptor	root	cellular organisms	Bacteria	Bacteroidetes/Chlorobi group	Bacteroidetes	Flavobacteriia	Flavobacteriales	Cryomorphaceae	Crocinitomix	Crocinitomix catalasitica
Contig_235567	54	44	0	32.6667	-	-	GDP-L-fucose synthetase (EC 1.1.1.271)	Cell Wall and Capsule	Capsular and extracellular polysacchrides	Colanic_acid_biosynthesis	root	cellular organisms	Bacteria	Bacteroidetes/Chlorobi group	Bacteroidetes	Sphingobacteriia	Sphingobacteriales	Chitinophagaceae	Sediminibacterium	Sediminibacterium salmoneum
Contig_384764	67	27	4	32.6667	-	-	Na+/H+ antiporter NhaA type	Membrane Transport	Uni- Sym- and Antiporters	Na(+)_H(+)_antiporter	root	cellular organisms	Bacteria	Bacteroidetes/Chlorobi group	Bacteroidetes	Flavobacteriia	Flavobacteriales	Flavobacteriaceae	Chryseobacterium	Chryseobacterium hispalense
Contig_54206	33	51	14	32.6667	-	-	Predicted signal transduction protein	Motility and Chemotaxis	Flagellar motility in Prokaryota	Flagellar_motility	root	cellular organisms	Bacteria	Proteobacteria	Betaproteobacteria	Methylophilales	Methylophilaceae	unclassified Methylophilaceae	Methylophilaceae bacterium 11
Contig_177922	45	50	3	32.6667	-	-	DnaJ-class molecular chaperone CbpA	Protein Metabolism	Protein folding	Protein_chaperones	root	cellular organisms	Bacteria	Bacteroidetes/Chlorobi group	Bacteroidetes	Bacteroidia	Bacteroidales	Bacteroidaceae	Bacteroides	environmental samples <Bacteroides>	Bacteroides clarus CAG:160
Contig_546575	62	35	1	32.6667	-	-	Topoisomerase IV subunit B (EC 5.99.1.-)	Virulence, Disease and Defense	Resistance to antibiotics and toxic compounds	Resistance_to_fluoroquinolones	root	cellular organisms	Bacteria	Bacteroidetes/Chlorobi group	Bacteroidetes	Sphingobacteriia	Sphingobacteriales	Chitinophagaceae	Sediminibacterium	Sediminibacterium salmoneum
Contig_286310	31	60	7	32.6667	-	-	Penicillin-binding protein 2 (PBP-2)	Cell Wall and Capsule	Peptidoglycan_Biosynthesis	Penicillin-binding protein 2 (PBP-2)	Not assigned
Contig_201352	43	55	0	32.6667	-	-	Putative predicted metal-dependent hydrolase	DNA Metabolism	Restriction-Modification_System	Putative predicted metal-dependent hydrolase	root	cellular organisms	Bacteria	Bacteroidetes/Chlorobi group	Bacteroidetes	Flavobacteriia	Flavobacteriales	Flavobacteriaceae	Aquimarina	Aquimarina latercula
Contig_309093	29	51	18	32.6667	-	-	Type cbb3 cytochrome oxidase biogenesis protein CcoI	Respiration	Biogenesis_of_cbb3-type_cytochrome_c_oxidases	Type cbb3 cytochrome oxidase biogenesis protein CcoI	root	cellular organisms	Bacteria	Bacteroidetes/Chlorobi group	Bacteroidetes	Cytophagia	Cytophagales	Cytophagaceae	unclassified Cytophagaceae	Cytophagaceae bacterium JGI 0001001-B3
Contig_100337	51	39	8	32.6667	-	-	Beta-lactamase	Virulence, Disease and Defense	Resistance to antibiotics and toxic compounds	Beta-lactamase	root	cellular organisms	Bacteria	Bacteroidetes/Chlorobi group	Bacteroidetes	Sphingobacteriia	Sphingobacteriales	Sphingobacteriaceae	Sphingobacterium	Sphingobacterium sp. PM2-P1-29
Contig_470881	17	69	11	32.3333	-	-	5-formyltetrahydrofolate cyclo-ligase (EC 6.3.3.2)	Carbohydrates	One-carbon Metabolism	Serine-glyoxylate_cycle	Not assigned
Contig_216569	18	70	9	32.3333	-	-	MutS-related protein, family 1	DNA Metabolism	DNA repair	DNA_repair,_bacterial_MutL-MutS_system	root	cellular organisms	Bacteria	Bacteroidetes/Chlorobi group	Bacteroidetes	Sphingobacteriia	Sphingobacteriales	Chitinophagaceae	unclassified Chitinophagaceae	Chitinophagaceae bacterium JGI 0001002-J12
Contig_54063	49	43	5	32.3333	-	-	Translation elongation factor G	Protein Metabolism	Protein biosynthesis	Universal_GTPases	root	cellular organisms	Bacteria	Bacteroidetes/Chlorobi group	Bacteroidetes	Sphingobacteriia	Sphingobacteriales	Chitinophagaceae	Sediminibacterium	Sediminibacterium salmoneum
Contig_143005	31	62	4	32.3333	-	-	Ribosome small subunit-stimulated GTPase EngC	Protein Metabolism	Protein biosynthesis	Universal_GTPases	root	cellular organisms	Bacteria	Bacteroidetes/Chlorobi group	Bacteroidetes	Sphingobacteriia	Sphingobacteriales	Chitinophagaceae	Sediminibacterium	Sediminibacterium salmoneum
Contig_56856	39	53	5	32.3333	-	-	Probable Co/Zn/Cd efflux system membrane fusion protein	Virulence, Disease and Defense	Resistance to antibiotics and toxic compounds	Cobalt-zinc-cadmium_resistance	root	cellular organisms	Bacteria	Bacteroidetes/Chlorobi group	Bacteroidetes	Sphingobacteriia	Sphingobacteriales	Chitinophagaceae	Sediminibacterium	Sediminibacterium salmoneum
Contig_188653	34	63	0	32.3333	-	-	TonB-dependent receptor	Iron acquisition and metabolism	Iron_acquisition_in_Vibrio	TonB-dependent receptor	root	cellular organisms	Bacteria	Bacteroidetes/Chlorobi group	Bacteroidetes	Cytophagia	Cytophagales	Cytophagaceae	Dyadobacter	Dyadobacter alkalitolerans
Contig_211529	11	47	38	32	-	-	TonB-dependent receptor	Iron acquisition and metabolism	Iron_acquisition_in_Vibrio	TonB-dependent receptor	root	cellular organisms	Bacteria	Bacteroidetes/Chlorobi group	Bacteroidetes	Cytophagia	Cytophagales	Cytophagaceae	Runella	Runella limosa
Contig_130206	24	53	19	32	-	-	GTP-binding protein HflX	Stress Response	Hfl_operon	GTP-binding protein HflX	root	cellular organisms	Bacteria	Bacteroidetes/Chlorobi group	Bacteroidetes	Sphingobacteriia	Sphingobacteriales	Chitinophagaceae	Sediminibacterium	Sediminibacterium salmoneum
Contig_250637	55	40	0	31.6667	-	-	ATP-dependent DNA helicase UvrD/PcrA	DNA Metabolism	DNA repair	DNA_repair,_bacterial_UvrD_and_related_helicases	root	cellular organisms	Bacteria	Bacteroidetes/Chlorobi group	Bacteroidetes	Sphingobacteriia	Sphingobacteriales	Chitinophagaceae	Sediminibacterium	Sediminibacterium sp. C3
Contig_169825	27	67	1	31.6667	-	-	Acriflavin resistance protein	Virulence, Disease and Defense	Resistance to antibiotics and toxic compounds	Multidrug_Resistance_Efflux_Pumps	root	cellular organisms	Bacteria	Bacteroidetes/Chlorobi group	Bacteroidetes	Cytophagia	Cytophagales	Cytophagaceae	unclassified Cytophagaceae	Cytophagaceae bacterium JGI 0001001-B3
Contig_164993	37	57	0	31.3333	-	-	3-isopropylmalate dehydratase large subunit (EC 4.2.1.33)	Amino Acids and Derivatives	Branched-chain amino acids	Leucine_Biosynthesis	root	cellular organisms	Bacteria	Bacteroidetes/Chlorobi group	Bacteroidetes	Cytophagia	Cytophagales	Cytophagaceae	Runella	Runella limosa
Contig_188747	39	51	4	31.3333	-	-	Nicotinamide phosphoribosyltransferase (EC 2.4.2.12)	Cofactors, Vitamins, Prosthetic Groups, Pigments	NAD and NADP	NAD_and_NADP_cofactor_biosynthesis_global	root	cellular organisms	Bacteria	Bacteroidetes/Chlorobi group	Bacteroidetes	Flavobacteriia	Flavobacteriales	Flavobacteriaceae	Cellulophaga	Cellulophaga baltica
Contig_71153	17	75	2	31.3333	-	-	Circadian input kinase A	Cell Division and Cell Cycle	Cyanobacterial_Circadian_Clock	Circadian input kinase A	root	cellular organisms	Bacteria	Proteobacteria	Alphaproteobacteria	Rhodospirillales	Rhodospirillaceae	Magnetospira	Magnetospira sp. QH-2
Contig_185872	16	52	26	31.3333	-	-	Potassium voltage-gated channel subfamily KQT	Potassium metabolism	Potassium_homeostasis	Potassium voltage-gated channel subfamily KQT	root	cellular organisms	Bacteria	Actinobacteria <phylum>	Actinobacteria	Actinobacteridae	Actinomycetales	Glycomycineae	Glycomycetaceae	Haloglycomyces	Haloglycomyces albus
Contig_392714	42	47	4	31	-	-	Colanic acid biosynthesis glycosyl transferase WcaE	Cell Wall and Capsule	Capsular and extracellular polysacchrides	Colanic_acid_biosynthesis	root	cellular organisms	Bacteria	Bacteroidetes/Chlorobi group	Bacteroidetes	Cytophagia	Cytophagales	Cytophagaceae	Spirosoma	Spirosoma panaciterrae
Contig_133740	35	44	14	31	K03878	NADH-ubiquinone oxidoreductase chain 1 [EC:1.6.5.3]	NADH dehydrogenase subunit 1	Respiration	Electron donating reactions	Respiratory_Complex_I	root	cellular organisms	Eukaryota	Stramenopiles	Eustigmatophyceae	Eustigmatales	Monodopsidaceae	Nannochloropsis	Nannochloropsis granulata
Contig_81514	34	54	5	31	-	-	Putative DNA-binding protein in cluster with Type I restriction-modification system	DNA Metabolism	Restriction-Modification_System	Putative DNA-binding protein in cluster with Type I restriction-modification system	root	cellular organisms	Bacteria	Bacteroidetes/Chlorobi group	Bacteroidetes	Bacteroidia	Bacteroidales	Prevotellaceae	Prevotella	Prevotella falsenii
Contig_17134	21	67	5	31	-	-	TonB-dependent receptor	Iron acquisition and metabolism	Iron_acquisition_in_Vibrio	TonB-dependent receptor	root	cellular organisms	Bacteria	Bacteroidetes/Chlorobi group	Bacteroidetes	Sphingobacteriia	Sphingobacteriales	Chitinophagaceae	Sediminibacterium	Sediminibacterium salmoneum
Contig_174627	28	37	27	30.6667	-	-	Fucose permease	Carbohydrates	Monosaccharides	L-fucose_utilization_temp	root	cellular organisms	Bacteria	Bacteroidetes/Chlorobi group	Bacteroidetes	Sphingobacteriia	Sphingobacteriales	Sphingobacteriaceae	Pedobacter	Pedobacter borealis
Contig_545607	48	44	0	30.6667	-	-	dTDP-glucose 4,6-dehydratase (EC 4.2.1.46)	Cell Wall and Capsule	Cell wall of Mycobacteria	linker_unit-arabinogalactan_synthesis	root	cellular organisms	Bacteria	Bacteroidetes/Chlorobi group	Bacteroidetes	Sphingobacteriia	Sphingobacteriales	Chitinophagaceae	Sediminibacterium	Sediminibacterium salmoneum
Contig_43083	22	42	28	30.6667	-	-	3-oxoacyl-[acyl-carrier protein] reductase (EC 1.1.1.100)	Fatty Acids, Lipids, and Isoprenoids	Fatty acids	Fatty_Acid_Biosynthesis_FASII	root	cellular organisms	Bacteria	Bacteroidetes/Chlorobi group	Bacteroidetes	Cytophagia	Cytophagales	Cytophagaceae	Dyadobacter	Dyadobacter alkalitolerans
Contig_201870	28	64	0	30.6667	-	-	Hypoxanthine-guanine phosphoribosyltransferase (EC 2.4.2.8)	Nucleosides and Nucleotides	Purines	Purine_conversions	root	cellular organisms	Bacteria	Bacteroidetes/Chlorobi group	Bacteroidetes	Bacteroidia	Bacteroidales	Bacteroidaceae	Bacteroides	Bacteroides paurosaccharolyticus
Contig_198048	19	63	10	30.6667	Unclassified	0	Cyanoglobin	Stress Response	Bacterial_hemoglobins	Cyanoglobin	root	cellular organisms	Bacteria	Proteobacteria	Alphaproteobacteria	unclassified Alphaproteobacteria	SAR11 cluster	Candidatus Pelagibacter	Candidatus Pelagibacter ubique
Contig_4574	59	12	20	30.3333	-	-	4-alpha-glucanotransferase (amylomaltase) (EC 2.4.1.25)	Carbohydrates	Di- and oligosaccharides	Maltose_and_Maltodextrin_Utilization	root	cellular organisms	Bacteria	Bacteroidetes/Chlorobi group	Bacteroidetes	Sphingobacteriia	Sphingobacteriales	Chitinophagaceae	Sediminibacterium	Sediminibacterium sp. OR43
Contig_160189	44	47	0	30.3333	-	-	Thioredoxin	Protein Metabolism	Selenoproteins	Glycine_reductase,_sarcosine_reductase_and_betaine_reductase	root	cellular organisms	Bacteria	Bacteroidetes/Chlorobi group	Bacteroidetes	Flavobacteriia	Flavobacteriales	Flavobacteriaceae	Flavobacterium	Flavobacterium chungangense
Contig_562662	27	45	19	30.3333	-	-	D-alanine--D-alanine ligase (EC 6.3.2.4)	Cell Wall and Capsule	Peptidoglycan_Biosynthesis	D-alanine--D-alanine ligase (EC 6.3.2.4)	root	cellular organisms	Bacteria	Firmicutes	Clostridia	Clostridiales	Clostridiaceae	Clostridium	Clostridium botulinum
Contig_116796	16	58	17	30.3333	-	-	TPR domain protein, putative component of TonB system	Membrane Transport	Ton_and_Tol_transport_systems	TPR domain protein, putative component of TonB system	root	cellular organisms	Bacteria	Fusobacteria	Fusobacteriia	Fusobacteriales	Fusobacteriaceae	Fusobacterium	Fusobacterium nucleatum	Fusobacterium nucleatum 13_3C
Contig_224451	23	50	18	30.3333	-	-	Probable two-component sensor, near polyamine transporter	Amino Acids and Derivatives	Arginine	urea cycle, polyamines	root	cellular organisms	Bacteria	Bacteroidetes/Chlorobi group	Bacteroidetes	Sphingobacteriia	Sphingobacteriales	Chitinophagaceae	Terrimonas	Terrimonas ferruginea
Contig_389531	32	52	6	30	-	-	Excinuclease ABC subunit C	DNA Metabolism	DNA repair	DNA_repair,_UvrABC_system	root	cellular organisms	Bacteria	Bacteroidetes/Chlorobi group	Bacteroidetes	Sphingobacteriia	Sphingobacteriales	Chitinophagaceae	Sediminibacterium	Sediminibacterium salmoneum
Contig_101287	24	31	35	30	-	-	Multimodular transpeptidase-transglycosylase (EC 2.4.1.129) (EC 3.4.-.-)	Membrane Transport	Protein and nucleoprotein secretion system, Type IV	Type_IV_pilus	root	cellular organisms	Bacteria	Bacteroidetes/Chlorobi group	Bacteroidetes	Sphingobacteriia	Sphingobacteriales	Sphingobacteriaceae	Pedobacter	Pedobacter borealis
Contig_554020	26	44	20	30	-	-	NADH dehydrogenase subunit 5	Respiration	Electron donating reactions	Respiratory_Complex_I	Not assigned
Contig_503310	34	48	8	30	-	-	Chaperone protein DnaK	Stress Response	Heat shock	Heat_shock_dnaK_gene_cluster_extended	root	cellular organisms	Bacteria	Bacteroidetes/Chlorobi group	Bacteroidetes	Sphingobacteriia	Sphingobacteriales	Chitinophagaceae	Sediminibacterium	Sediminibacterium salmoneum
Contig_8530	31	54	4	29.6667	-	-	Sulfate permease	Amino Acids and Derivatives	Lysine, threonine, methionine, and cysteine	Cysteine_Biosynthesis	root	cellular organisms	Bacteria	Proteobacteria	Gammaproteobacteria	Methylococcales	Methylococcaceae	Methylobacter	Methylobacter tundripaludum
Contig_282332	17	57	15	29.6667	-	-	Polysaccharide deacetylase	Carbohydrates	Glycoside hydrolases	Predicted_carbohydrate_hydrolases	root	cellular organisms	Bacteria	Bacteroidetes/Chlorobi group	Bacteroidetes	Sphingobacteriia	Sphingobacteriales	Sphingobacteriaceae	Pedobacter	Pedobacter borealis
Contig_113112	57	20	12	29.6667	-	-	Arabinose 5-phosphate isomerase (EC 5.3.1.13)	Cell Wall and Capsule	Gram-Negative cell wall components	KDO2-Lipid_A_biosynthesis	root	cellular organisms	Bacteria	Bacteroidetes/Chlorobi group	Bacteroidetes	Sphingobacteriia	Sphingobacteriales	Chitinophagaceae	Sediminibacterium	Sediminibacterium salmoneum
Contig_5004	24	50	15	29.6667	K00591	hexaprenyldihydroxybenzoate methyltransferase [EC:2.1.1.114]	3-demethylubiquinone-9 3-methyltransferase (EC 2.1.1.64)	Cofactors, Vitamins, Prosthetic Groups, Pigments	Quinone cofactors	Ubiquinone_Biosynthesis	root	cellular organisms	Bacteria	Proteobacteria	Alphaproteobacteria	Rickettsiales	Anaplasmataceae	Ehrlichia	unclassified Ehrlichia	Ehrlichia sp. HF
Contig_41531	16	58	15	29.6667	-	-	NAD kinase (EC 2.7.1.23)	Cofactors, Vitamins, Prosthetic Groups, Pigments	NAD and NADP	NAD_and_NADP_cofactor_biosynthesis_global	root	cellular organisms	Bacteria	Bacteroidetes/Chlorobi group	Bacteroidetes	Cytophagia	Cytophagales	Cytophagaceae	Hymenobacter	Hymenobacter norwichensis
Contig_119951	38	42	9	29.6667	-	-	Lipid carrier : UDP-N-acetylgalactosaminyltransferase (EC 2.4.1.-)	Protein Metabolism	Protein processing and modification	N-linked_Glycosylation_in_Bacteria	root	cellular organisms	Bacteria	Firmicutes	Bacilli	Bacillales	Paenibacillaceae	Paenibacillus	Paenibacillus terrigena
Contig_543776	30	45	14	29.6667	-	-	ATP-dependent protease La (EC 3.4.21.53)	Protein Metabolism	Protein degradation	Proteolysis_in_bacteria,_ATP-dependent	root	cellular organisms	Bacteria	Proteobacteria	Gammaproteobacteria	Methylococcales	Methylococcaceae	Methylomarinum	Methylomarinum vadi
Contig_524108	40	31	18	29.6667	-	-	FIG146085: 3'-to-5' oligoribonuclease A, Bacillus type	RNA Metabolism	RNA processing and modification	RNA_processing_and_degradation,_bacterial	root	cellular organisms	Bacteria	Bacteroidetes/Chlorobi group	Bacteroidetes	Sphingobacteriia	Sphingobacteriales	Chitinophagaceae	Sediminibacterium	Sediminibacterium salmoneum
Contig_373513	22	55	12	29.6667	Unclassified	0	L-asparaginase (EC 3.5.1.1)	Amino Acids and Derivatives	Glutamine, glutamate, aspartate, asparagine	ammonia assimilation	root	cellular organisms	Bacteria	Proteobacteria	Gammaproteobacteria	Enterobacteriales	Enterobacteriaceae	Klebsiella	Klebsiella pneumoniae	Klebsiella pneumoniae IS10
Contig_110627	26	42	20	29.3333	-	-	3,4-dihydroxy-2-butanone 4-phosphate synthase	Cofactors, Vitamins, Prosthetic Groups, Pigments	Riboflavin, FMN, FAD	Riboflavin,_FMN_and_FAD_metabolism	root	cellular organisms	Bacteria	Bacteroidetes/Chlorobi group	Bacteroidetes	Sphingobacteriia	Sphingobacteriales	Chitinophagaceae	Sediminibacterium	Sediminibacterium salmoneum
Contig_48604	28	33	27	29.3333	-	-	Exonuclease SbcC	DNA Metabolism	DNA repair	DNA_repair,_bacterial	root	cellular organisms	Bacteria	Proteobacteria	delta/epsilon subdivisions	Deltaproteobacteria	unclassified Deltaproteobacteria	Candidatus Babela	Candidatus Babela massiliensis
Contig_71202	48	40	0	29.3333	K10777	DNA ligase 4 [EC:6.5.1.1]	ATP-dependent DNA ligase (EC 6.5.1.1)	DNA Metabolism	DNA replication	DNA_replication,_archaeal	root	cellular organisms	Eukaryota	Cryptophyta	Pyrenomonadales	Geminigeraceae	Guillardia	Guillardia theta	Guillardia theta CCMP2712
Contig_345995	25	28	35	29.3333	-	-	Dihydroorotate dehydrogenase (EC 1.3.3.1)	Nucleosides and Nucleotides	Pyrimidines	De_Novo_Pyrimidine_Synthesis	root	cellular organisms	Bacteria	Bacteroidetes/Chlorobi group	Bacteroidetes	Sphingobacteriia	Sphingobacteriales	Chitinophagaceae	Sediminibacterium	Sediminibacterium sp. OR43
Contig_488079	45	43	0	29.3333	-	-	tRNA-i(6)A37 methylthiotransferase	RNA Metabolism	RNA processing and modification	tRNA_processing	root	cellular organisms	Bacteria	Bacteroidetes/Chlorobi group	Bacteroidetes	Cytophagia	Cytophagales	Cytophagaceae	Adhaeribacter	Adhaeribacter aquaticus
Contig_46346	25	44	19	29.3333	-	-	Probable Co/Zn/Cd efflux system membrane fusion protein	Virulence, Disease and Defense	Resistance to antibiotics and toxic compounds	Cobalt-zinc-cadmium_resistance	root	cellular organisms	Bacteria	Bacteroidetes/Chlorobi group	Bacteroidetes	Flavobacteriia	Flavobacteriales	Flavobacteriaceae	Chryseobacterium	Chryseobacterium caeni
Contig_189877	56	14	18	29.3333	-	-	TonB-dependent receptor	Iron acquisition and metabolism	Iron_acquisition_in_Vibrio	TonB-dependent receptor	root	cellular organisms	Bacteria	Bacteroidetes/Chlorobi group	Bacteroidetes	Sphingobacteriia	Sphingobacteriales	Chitinophagaceae	Sediminibacterium	Sediminibacterium salmoneum
Contig_543711	43	31	14	29.3333	-	-	TonB-dependent receptor	Iron acquisition and metabolism	Iron_acquisition_in_Vibrio	TonB-dependent receptor	root	cellular organisms	Bacteria	Bacteroidetes/Chlorobi group	Bacteroidetes	Sphingobacteriia	Sphingobacteriales	Sphingobacteriaceae	Sphingobacterium	Sphingobacterium antarcticum	Sphingobacterium antarcticus 4BY
Contig_523080	33	50	5	29.3333	-	-	Retron-type reverse transcriptase	RNA Metabolism	Group_II_intron-associated_genes	Retron-type reverse transcriptase	root	cellular organisms	Bacteria	Firmicutes	Bacilli	Bacillales	Bacillaceae	Bacillus	Bacillus azotoformans	Bacillus azotoformans MEV2011
Contig_2140	11	34	42	29	K03524	BirA family transcriptional regulator, biotin operon repressor / biotin-[acetyl-CoA-carboxylase] ligase [EC:6.3.4.15]	Biotin operon repressor	Cofactors, Vitamins, Prosthetic Groups, Pigments	Biotin	Biotin_biosynthesis	root	cellular organisms	Bacteria	Proteobacteria	Gammaproteobacteria	Enterobacteriales	Enterobacteriaceae	Klebsiella	Klebsiella oxytoca
Contig_289448	37	50	0	29	-	-	alternate gene name: yzbB	Cofactors, Vitamins, Prosthetic Groups, Pigments	Folate and pterines	Folate_Biosynthesis	root	cellular organisms	Bacteria	Firmicutes	Bacilli	Bacillales	Bacillaceae	Bacillus	Bacillus cibi
Contig_202556	31	54	2	29	-	-	Retron-type reverse transcriptase	RNA Metabolism	Group_II_intron-associated_genes	Retron-type reverse transcriptase	root	cellular organisms	Bacteria	Firmicutes	Clostridia	Clostridiales	Ruminococcaceae	Ruminococcus	Ruminococcus callidus
Contig_22287	20	47	19	28.6667	-	-	Alpha-1,2-mannosidase	Carbohydrates	Monosaccharides	Mannose_Metabolism	root	cellular organisms	Bacteria	Bacteroidetes/Chlorobi group	Bacteroidetes	Flavobacteriia	Flavobacteriales	Flavobacteriaceae	Flavobacterium	Flavobacterium cauense
Contig_3498	31	50	5	28.6667	-	-	Nicotinamide phosphoribosyltransferase (EC 2.4.2.12)	Cofactors, Vitamins, Prosthetic Groups, Pigments	NAD and NADP	NAD_and_NADP_cofactor_biosynthesis_global	root	cellular organisms	Bacteria	Bacteroidetes/Chlorobi group	Bacteroidetes	Flavobacteriia	Flavobacteriales	Flavobacteriaceae	Flavobacterium	Flavobacterium chungangense
Contig_405906	31	55	0	28.6667	-	-	Ubiquinone biosynthesis monooxygenase UbiB	Cofactors, Vitamins, Prosthetic Groups, Pigments	Quinone cofactors	Ubiquinone_Biosynthesis	root	cellular organisms	Bacteria	Bacteroidetes/Chlorobi group	Bacteroidetes	Cytophagia	Cytophagales	Cytophagaceae	Runella	Runella limosa
Contig_7423	39	29	18	28.6667	-	-	DNA polymerase III delta subunit (EC 2.7.7.7)	DNA Metabolism	DNA replication	DNA-replication	root	cellular organisms	Bacteria	Bacteroidetes/Chlorobi group	Bacteroidetes	Cytophagia	Cytophagales	Cytophagaceae	unclassified Cytophagaceae	Cytophagaceae bacterium JGI 0001001-B3
Contig_139	16	25	45	28.6667	K12600	superkiller protein 3	ATP-dependent protease La (EC 3.4.21.53) Type I	Protein Metabolism	Protein degradation	Proteasome_bacterial	root	cellular organisms	Bacteria	Proteobacteria	Alphaproteobacteria	Rhodobacterales	Rhodobacteraceae	Planktomarina	Planktomarina temperata	Planktomarina temperata RCA23
Contig_533349	33	31	22	28.6667	-	-	NADH dehydrogenase subunit 2	Respiration	Electron donating reactions	Respiratory_Complex_I	root	cellular organisms	Eukaryota	Stramenopiles	Eustigmatophyceae	Eustigmatales	Monodopsidaceae	Nannochloropsis	Nannochloropsis salina
Contig_9714	7	40	39	28.6667	K01239	purine nucleosidase [EC:3.2.2.1]	Inosine-uridine preferring nucleoside hydrolase (EC 3.2.2.1)	RNA Metabolism	RNA processing and modification	Queuosine-Archaeosine_Biosynthesis	root	cellular organisms	Eukaryota	Alveolata	Ciliophora	Intramacronucleata	Oligohymenophorea	Hymenostomatida	Tetrahymenina	Tetrahymenidae	Tetrahymena	Tetrahymena thermophila	Tetrahymena thermophila SB210
Contig_23021	33	45	8	28.6667	-	-	Multicopper oxidase	Virulence, Disease and Defense	Resistance to antibiotics and toxic compounds	Copper_homeostasis	root	cellular organisms	Bacteria	Actinobacteria <phylum>	Actinobacteria	Actinobacteridae	Actinomycetales	Corynebacterineae	Mycobacteriaceae	Mycobacterium	Mycobacterium neoaurum
Contig_350451	14	63	9	28.6667	-	-	Cell division protein FtsH (EC 3.4.24.-)	Clustering-based subsystems	Bacterial_Cell_Division	Cell division protein FtsH (EC 3.4.24.-)	root	cellular organisms	Bacteria	Bacteroidetes/Chlorobi group	Bacteroidetes	Flavobacteriia	Flavobacteriales	Flavobacteriaceae	Flavobacterium	Flavobacterium antarcticum
Contig_188355	15	62	9	28.6667	-	-	Predicted ATPase related to phosphate starvation-inducible protein PhoH	Phosphorus Metabolism	Phosphate_metabolism	Predicted ATPase related to phosphate starvation-inducible protein PhoH	root	cellular organisms	Bacteria	Proteobacteria	delta/epsilon subdivisions	Deltaproteobacteria	unclassified Deltaproteobacteria	Candidatus Babela	Candidatus Babela massiliensis
Contig_180096	38	45	3	28.6667	-	-	Kup system potassium uptake protein	Potassium metabolism	Potassium_homeostasis	Kup system potassium uptake protein	root	cellular organisms	Bacteria	Bacteroidetes/Chlorobi group	Bacteroidetes	Sphingobacteriia	Sphingobacteriales	Chitinophagaceae	Sediminibacterium	Sediminibacterium sp. OR43
Contig_197541	29	42	14	28.3333	-	-	Methylcrotonyl-CoA carboxylase carboxyl transferase subunit (EC 6.4.1.4)	Carbohydrates	One-carbon Metabolism	Serine-glyoxylate_cycle	root	cellular organisms	Bacteria	Bacteroidetes/Chlorobi group	Bacteroidetes	Cytophagia	Cytophagales	Cytophagaceae	Pontibacter	Pontibacter actiniarum
Contig_351388	24	55	6	28.3333	-	-	probable RuBisCo-expression protein CbbX	Carbohydrates	CO2 fixation	CO2_uptake,_carboxysome	root	cellular organisms	Bacteria	Cyanobacteria	Oscillatoriophycideae	Chroococcales	Synechococcus	Synechococcus sp. CC9616
Contig_353462	60	25	0	28.3333	-	-	Cobyrinic acid A,C-diamide synthase	Cofactors, Vitamins, Prosthetic Groups, Pigments	Tetrapyrroles	Cobalamin_synthesis	root	cellular organisms	Bacteria	Proteobacteria	Gammaproteobacteria	Alteromonadales	Alteromonadales genera incertae sedis	Teredinibacter	Teredinibacter turnerae
Contig_23366	24	47	14	28.3333	-	-	SSU ribosomal protein S5p (S2e)	Protein Metabolism	Protein biosynthesis	Ribosome_SSU_bacterial	root	cellular organisms	Bacteria	Proteobacteria	delta/epsilon subdivisions	Deltaproteobacteria	unclassified Deltaproteobacteria	Candidatus Babela	Candidatus Babela massiliensis
Contig_349547	43	29	13	28.3333	-	-	LSU ribosomal protein L31p	Protein Metabolism	Protein biosynthesis	Ribosome_LSU_bacterial	root	cellular organisms	Bacteria	Bacteroidetes/Chlorobi group	Bacteroidetes	Sphingobacteriia	Sphingobacteriales	Chitinophagaceae	Sediminibacterium	Sediminibacterium salmoneum
Contig_501595	26	49	10	28.3333	-	-	Cell division protein FtsK	Clustering-based subsystems	Bacterial_Cell_Division	Cell division protein FtsK	root	cellular organisms	Bacteria	Bacteroidetes/Chlorobi group	Bacteroidetes	Sphingobacteriia	Sphingobacteriales	Chitinophagaceae	Sediminibacterium	Sediminibacterium salmoneum
Contig_301108	31	41	13	28.3333	-	-	TonB-dependent receptor	Iron acquisition and metabolism	Iron_acquisition_in_Vibrio	TonB-dependent receptor	root	cellular organisms	Bacteria	Bacteroidetes/Chlorobi group	Bacteroidetes	Cytophagia	Cytophagales	Cytophagaceae	Flectobacillus	Flectobacillus major
Contig_503607	38	29	18	28.3333	-	-	TonB-dependent receptor	Iron acquisition and metabolism	Iron_acquisition_in_Vibrio	TonB-dependent receptor	root	cellular organisms	Bacteria	Bacteroidetes/Chlorobi group	Bacteroidetes	Cytophagia	Cytophagales	Cytophagaceae	Runella	Runella limosa
Contig_314138	16	37	32	28.3333	-	-	GTP-binding protein HflX	Stress Response	Hfl_operon	GTP-binding protein HflX	root	cellular organisms	Bacteria	Proteobacteria	delta/epsilon subdivisions	Deltaproteobacteria	unclassified Deltaproteobacteria	Candidatus Babela	Candidatus Babela massiliensis
Contig_336458	35	49	0	28	-	-	Chitinase (EC 3.2.1.14)	Carbohydrates	Aminosugars	Chitin_and_N-acetylglucosamine_utilization	root	cellular organisms	Bacteria	Bacteroidetes/Chlorobi group	Bacteroidetes	Sphingobacteriia	Sphingobacteriales	Sphingobacteriaceae	Pedobacter	Pedobacter borealis
Contig_193612	47	34	3	28	-	-	Methyltransferase, FkbM family protein	Cell Wall and Capsule	Capsular and extracellular polysacchrides	Capsular_heptose_biosynthesis	root	cellular organisms	Bacteria	Actinobacteria <phylum>	Actinobacteria	Actinobacteridae	Actinomycetales	Streptosporangineae	Nocardiopsaceae	Nocardiopsis	Nocardiopsis kunsanensis
Contig_238404	30	32	22	28	-	-	ADP-heptose--lipooligosaccharide heptosyltransferase II (EC 2.4.1.-)	Cell Wall and Capsule	Gram-Negative cell wall components	LOS_core_oligosaccharide_biosynthesis	root	cellular organisms	Bacteria	Bacteroidetes/Chlorobi group	Bacteroidetes	Sphingobacteriia	Sphingobacteriales	Chitinophagaceae	Sediminibacterium	Sediminibacterium sp. OR43
Contig_292544	36	32	16	28	K00857	thymidine kinase [EC:2.7.1.21]	Thymidine kinase (EC 2.7.1.21)	Cofactors, Vitamins, Prosthetic Groups, Pigments	Folate and pterines	Folate_Biosynthesis	root	cellular organisms	Archaea	Euryarchaeota	Thermococci	Thermococcales	Thermococcaceae	Palaeococcus	Palaeococcus pacificus	Palaeococcus pacificus DY20341
Contig_76605	32	48	4	28	-	-	Chromosome (plasmid) partitioning protein ParA	DNA Metabolism	DNA replication	Plasmid_replication	root	cellular organisms	Bacteria	Bacteroidetes/Chlorobi group	Bacteroidetes	Cytophagia	Cytophagales	Cytophagaceae	Runella	Runella limosa
Contig_1131	54	26	4	28	-	-	ClpB protein	Protein Metabolism	Protein folding	Protein_chaperones	root	cellular organisms	Bacteria	Bacteroidetes/Chlorobi group	Bacteroidetes	Bacteroidia	Bacteroidales	Bacteroidaceae	Bacteroides	Bacteroides fragilis	Bacteroides fragilis str. 3725 D9(v)
Contig_22066	24	51	9	28	-	-	TldD family protein, Actinobacterial subgroup	Protein Metabolism	Protein degradation	Putative_TldE-TldD_proteolytic_complex	root	cellular organisms	Bacteria	Bacteroidetes/Chlorobi group	Bacteroidetes	Cytophagia	Cytophagales	Cytophagaceae	Dyadobacter	Dyadobacter alkalitolerans
Contig_180954	30	54	0	28	-	-	ATP-dependent Clp protease, ATP-binding subunit ClpC	Protein Metabolism	Protein degradation	Proteolysis_in_bacteria,_ATP-dependent	root	cellular organisms	Bacteria	Aquificae <phylum>	Aquificae	Aquificales	Aquificaceae	Thermocrinis	Thermocrinis sp. GBS
Contig_354438	38	38	8	28	-	-	TonB-dependent receptor	Iron acquisition and metabolism	Iron_acquisition_in_Vibrio	TonB-dependent receptor	root	cellular organisms	Bacteria	Bacteroidetes/Chlorobi group	Bacteroidetes	Cytophagia	Cytophagales	Cytophagaceae	Flectobacillus	Flectobacillus major
Contig_347417	32	47	4	27.6667	-	-	3'-to-5' exoribonuclease RNase R	RNA Metabolism	RNA processing and modification	RNA_processing_and_degradation,_bacterial	root	cellular organisms	Bacteria	Bacteroidetes/Chlorobi group	Bacteroidetes	Cytophagia	Cytophagales	Cytophagaceae	Dyadobacter	Dyadobacter alkalitolerans
Contig_122671	18	43	22	27.6667	-	-	Hypothetical radical SAM family enzyme, NOT coproporphyrinogen III oxidase, oxygen-independent	Stress Response	Heat shock	Heat_shock_dnaK_gene_cluster_extended	root	cellular organisms	Bacteria	Bacteroidetes/Chlorobi group	Bacteroidetes	Sphingobacteriia	Sphingobacteriales	Chitinophagaceae	Sediminibacterium	Sediminibacterium sp. OR43
Contig_270526	13	62	7	27.3333	-	-	Enoyl-CoA hydratase [valine degradation] (EC 4.2.1.17)	Amino Acids and Derivatives	Branched-chain amino acids	Valine_degradation	root	cellular organisms	Bacteria	Proteobacteria	Alphaproteobacteria	Rhizobiales	Rhizobiaceae	Rhizobium/Agrobacterium group	Rhizobium	Rhizobium sp. MGL06
Contig_39439	25	29	28	27.3333	K00627	pyruvate dehydrogenase E2 component (dihydrolipoamide acetyltransferase) [EC:2.3.1.12]	Dihydrolipoamide acetyltransferase component of pyruvate dehydrogenase complex (EC 2.3.1.12)	Carbohydrates	Central carbohydrate metabolism	Pyruvate_metabolism_II:_acetyl-CoA,_acetogenesis_from_pyruvate	root	cellular organisms	Bacteria	Cyanobacteria	Oscillatoriophycideae	Chroococcales	Crocosphaera	Crocosphaera watsonii
Contig_135397	30	45	7	27.3333	-	-	Periplasmic beta-glucosidase (EC 3.2.1.21)	Carbohydrates	Di- and oligosaccharides	Beta-Glucoside_Metabolism	root	cellular organisms	Bacteria	Bacteroidetes/Chlorobi group	Bacteroidetes	Flavobacteriia	Flavobacteriales	Flavobacteriaceae	Flavobacterium	Flavobacterium soli
Contig_34111	12	52	18	27.3333	-	-	NAD-dependent deacetylase	Stress Response	Oxidative stress	Redox-dependent_regulation_of_nucleus_processes	root	cellular organisms	Bacteria	Proteobacteria	delta/epsilon subdivisions	Deltaproteobacteria	Desulfobacterales	Desulfobacteraceae	Desulfosarcina	Desulfosarcina sp. BuS5
Contig_135195	44	27	11	27.3333	-	-	Cobalt-zinc-cadmium resistance protein CzcA	Virulence, Disease and Defense	Resistance to antibiotics and toxic compounds	Cobalt-zinc-cadmium_resistance	root	cellular organisms	Bacteria	Bacteroidetes/Chlorobi group	Bacteroidetes	Sphingobacteriia	Sphingobacteriales	Chitinophagaceae	Sediminibacterium	Sediminibacterium sp. C3
Contig_203915	33	47	2	27.3333	-	-	Response regulator of zinc sigma-54-dependent two-component system	Virulence, Disease and Defense	Resistance to antibiotics and toxic compounds	Zinc_resistance	root	cellular organisms	Bacteria	Bacteroidetes/Chlorobi group	Bacteroidetes	Cytophagia	Cytophagales	Cyclobacteriaceae	Algoriphagus	Algoriphagus mannitolivorans
Contig_135712	24	55	3	27.3333	-	-	Circadian input kinase A	Cell Division and Cell Cycle	Cyanobacterial_Circadian_Clock	Circadian input kinase A	root	cellular organisms	Bacteria	Bacteroidetes/Chlorobi group	Bacteroidetes	Flavobacteriia	Flavobacteriales	Flavobacteriaceae	Flavobacterium	Flavobacterium sp. URHB0058
Contig_152991	34	43	5	27.3333	-	-	Chromosome partition protein smc	Cell Division and Cell Cycle	Two_cell_division_clusters_relating_to_chromosome_partitioning	Chromosome partition protein smc	root	cellular organisms	Bacteria	Bacteroidetes/Chlorobi group	Bacteroidetes	Sphingobacteriia	Sphingobacteriales	Chitinophagaceae	Sediminibacterium	Sediminibacterium salmoneum
Contig_358221	25	55	2	27.3333	-	-	Rod shape-determining protein RodA	Cell Wall and Capsule	Peptidoglycan_Biosynthesis	Rod shape-determining protein RodA	root	cellular organisms	Bacteria	Proteobacteria	Gammaproteobacteria	Methylococcales	Methylococcaceae	Methylobacter	Methylobacter tundripaludum
Contig_199555	32	33	17	27.3333	-	-	1-deoxy-D-xylulose 5-phosphate synthase (EC 2.2.1.7)	Cofactors, Vitamins, Prosthetic Groups, Pigments	Thiamin_biosynthesis	1-deoxy-D-xylulose 5-phosphate synthase (EC 2.2.1.7)	root	cellular organisms	Bacteria	Bacteroidetes/Chlorobi group	Bacteroidetes	Sphingobacteriia	Sphingobacteriales	Chitinophagaceae	Sediminibacterium	Sediminibacterium salmoneum
Contig_1277	37	32	13	27.3333	-	-	Type I restriction-modification system, DNA-methyltransferase subunit M (EC 2.1.1.72)	DNA Metabolism	Restriction-Modification_System	Type I restriction-modification system, DNA-methyltransferase subunit M (EC 2.1.1.72)	root	cellular organisms	Bacteria	Firmicutes	Bacilli	Lactobacillales	Streptococcaceae	Streptococcus	Streptococcus thermophilus	Streptococcus thermophilus TH1436
Contig_153474	16	55	11	27.3333	-	-	Lipid A export ATP-binding/permease protein MsbA	Miscellaneous	ZZ_gjo_need_homes	Lipid A export ATP-binding/permease protein MsbA	root	cellular organisms	Eukaryota	Opisthokonta	Fungi	Dikarya	Ascomycota	saccharomyceta	Pezizomycotina	leotiomyceta	sordariomyceta	Sordariomycetes	Hypocreomycetidae	Glomerellales	Glomerellaceae	mitosporic Glomerellaceae	Colletotrichum	Colletotrichum sublineola
Contig_345120	45	34	3	27.3333	-	-	PhnB protein	Phosphorus Metabolism	Alkylphosphonate_utilization	PhnB protein	root	cellular organisms	Bacteria	Bacteroidetes/Chlorobi group	Bacteroidetes	Sphingobacteriia	Sphingobacteriales	Chitinophagaceae	Niabella	Niabella soli	Niabella soli DSM 19437
Contig_179814	30	35	17	27.3333	-	-	Cytochrome c551/c552	Respiration	Soluble_cytochromes_and_functionally_related_electron_carriers	Cytochrome c551/c552	root	cellular organisms	Bacteria	Bacteroidetes/Chlorobi group	Bacteroidetes	Cytophagia	Cytophagales	Cyclobacteriaceae	Algoriphagus	Algoriphagus mannitolivorans
Contig_74718	23	53	6	27.3333	-	-	Retron-type reverse transcriptase	RNA Metabolism	Group_II_intron-associated_genes	Retron-type reverse transcriptase	root	cellular organisms	Bacteria	unclassified Bacteria	Cloacimonetes	unclassified Cloacimonetes	Cloacimonetes bacterium JGI 0000014-K11
Contig_157996	38	40	3	27	K01620	threonine aldolase [EC:4.1.2.5]	L-allo-threonine aldolase	Amino Acids and Derivatives	Lysine, threonine, methionine, and cysteine	Threonine_degradation	root	cellular organisms	Bacteria	Firmicutes	Clostridia	Clostridiales	Peptostreptococcaceae	Peptoclostridium	Peptoclostridium difficile	Peptoclostridium difficile CD002
Contig_130716	20	61	0	27	-	-	Enoyl-CoA hydratase (EC 4.2.1.17)	Carbohydrates	Fermentation	Acetyl-CoA_fermentation_to_Butyrate	root	cellular organisms	Bacteria	Bacteroidetes/Chlorobi group	Bacteroidetes	Cytophagia	Cytophagales	Cytophagaceae	Flectobacillus	Flectobacillus major
Contig_176820	16	46	19	27	-	-	Polymyxin resistance protein ArnT, undecaprenyl phosphate-alpha-L-Ara4N transferase	Cell Wall and Capsule	Gram-Negative cell wall components	Lipid_A-Ara4N_pathway_(_Polymyxin_resistance_)	root	cellular organisms	Bacteria	Proteobacteria	Gammaproteobacteria	Pseudomonadales	Pseudomonadaceae	Pseudomonas	Pseudomonas aeruginosa group	Pseudomonas aeruginosa	Pseudomonas aeruginosa 3579
Contig_334438	46	29	6	27	-	-	Alpha-ribazole-5'-phosphate phosphatase (EC 3.1.3.73)	Cofactors, Vitamins, Prosthetic Groups, Pigments	Tetrapyrroles	Cobalamin_synthesis	root	cellular organisms	Bacteria	Bacteroidetes/Chlorobi group	Bacteroidetes	Cytophagia	Cytophagales	Cyclobacteriaceae	Algoriphagus	Algoriphagus marincola
Contig_22845	23	47	11	27	Unclassified	0	GTP-binding protein TypA/BipA	Protein Metabolism	Protein biosynthesis	Universal_GTPases	root	cellular organisms	Eukaryota	Stramenopiles	Oomycetes	Peronosporales	Phytophthora	Phytophthora parasitica	Phytophthora parasitica INRA-310
Contig_64555	31	43	7	27	-	-	SSU ribosomal protein S6p	Protein Metabolism	Protein biosynthesis	Ribosome_SSU_bacterial	root	cellular organisms	Bacteria	Bacteroidetes/Chlorobi group	Bacteroidetes	Cytophagia	Cytophagales	Cyclobacteriaceae	Algoriphagus	Algoriphagus mannitolivorans
Contig_130128	42	36	3	27	-	-	NADH dehydrogenase subunit 2	Respiration	Electron donating reactions	Respiratory_Complex_I	root	cellular organisms	Eukaryota	Viridiplantae	Chlorophyta	Trebouxiophyceae	Chlorellales	Chlorellaceae	Chlorella	Chlorella sorokiniana
Contig_52371	34	43	4	27	-	-	TonB-dependent receptor	Iron acquisition and metabolism	Iron_acquisition_in_Vibrio	TonB-dependent receptor	root	cellular organisms	Bacteria	Bacteroidetes/Chlorobi group	Bacteroidetes	Sphingobacteriia	Sphingobacteriales	Chitinophagaceae	Sediminibacterium	Sediminibacterium salmoneum
Contig_165511	35	46	0	27	-	-	TonB-dependent receptor	Iron acquisition and metabolism	Iron_acquisition_in_Vibrio	TonB-dependent receptor	root	cellular organisms	Bacteria	Bacteroidetes/Chlorobi group	Bacteroidetes	Flavobacteriia	Flavobacteriales	Flavobacteriaceae	Elizabethkingia	Elizabethkingia anophelis
Contig_342398	35	41	5	27	-	-	cAMP-binding proteins - catabolite gene activator and regulatory subunit of cAMP-dependent protein kinases	Regulation and Cell signaling	cAMP_signaling_in_bacteria	cAMP-binding proteins - catabolite gene activator and regulatory subunit of cAMP-dependent protein kinases	root	cellular organisms	Bacteria	Bacteroidetes/Chlorobi group	Bacteroidetes	Sphingobacteriia	Sphingobacteriales	Sphingobacteriaceae	Sphingobacterium	Sphingobacterium sp. H1ai
Contig_213812	22	51	7	26.6667	-	-	Chaperone protein DnaJ	Stress Response	Heat shock	Heat_shock_dnaK_gene_cluster_extended	root	cellular organisms	Bacteria	Firmicutes	Bacilli	Bacillales	Bacillaceae	Bacillus	Bacillus aidingensis
Contig_269794	15	56	9	26.6667	-	-	Acriflavin resistance protein	Virulence, Disease and Defense	Resistance to antibiotics and toxic compounds	Multidrug_Resistance_Efflux_Pumps	root	cellular organisms	Bacteria	Bacteroidetes/Chlorobi group	Bacteroidetes	Cytophagia	Cytophagales	Cytophagaceae	Runella	Runella limosa
Contig_449901	41	34	5	26.6667	-	-	Circadian input kinase A	Cell Division and Cell Cycle	Cyanobacterial_Circadian_Clock	Circadian input kinase A	root	cellular organisms	Bacteria	Cyanobacteria	Stigonematales	Fischerella	Fischerella sp. PCC 9605
Contig_233184	27	53	0	26.6667	K01507	inorganic pyrophosphatase [EC:3.6.1.1]	Pyrophosphate-energized proton pump (EC 3.6.1.1)	Phosphorus Metabolism	Phosphate_metabolism	Pyrophosphate-energized proton pump (EC 3.6.1.1)	root	cellular organisms	Bacteria	Firmicutes	Clostridia	Clostridiales	Eubacteriaceae	Acetobacterium	Acetobacterium dehalogenans
Contig_277097	14	47	19	26.6667	-	-	Retron-type reverse transcriptase	RNA Metabolism	Group_II_intron-associated_genes	Retron-type reverse transcriptase	root	cellular organisms	Eukaryota	Haptophyceae	Prymnesiales	Chrysochromulinaceae	Chrysochromulina	Chrysochromulina sp. NIES-1333
Contig_568900	45	33	1	26.3333	-	-	Enolase (EC 4.2.1.11)	Carbohydrates	Central carbohydrate metabolism	Entner-Doudoroff_Pathway	root	cellular organisms	Bacteria	Bacteroidetes/Chlorobi group	Bacteroidetes	Sphingobacteriia	Sphingobacteriales	Chitinophagaceae	Sediminibacterium	Sediminibacterium salmoneum
Contig_100473	40	38	1	26.3333	-	-	GDP-mannose 4,6-dehydratase (EC 4.2.1.47)	Cell Wall and Capsule	Capsular and extracellular polysacchrides	Colanic_acid_biosynthesis	root	cellular organisms	Bacteria	Bacteroidetes/Chlorobi group	Bacteroidetes	Sphingobacteriia	Sphingobacteriales	Chitinophagaceae	Sediminibacterium	Sediminibacterium salmoneum
Contig_449792	42	28	9	26.3333	-	-	dTDP-glucose 4,6-dehydratase (EC 4.2.1.46)	Cell Wall and Capsule	Cell wall of Mycobacteria	linker_unit-arabinogalactan_synthesis	root	cellular organisms	Bacteria	Bacteroidetes/Chlorobi group	Bacteroidetes	Cytophagia	Cytophagales	Cytophagaceae	unclassified Cytophagaceae	Cytophagaceae bacterium JGI 0001001-B3
Contig_217955	26	46	7	26.3333	-	-	SSU ribosomal protein S1p	Protein Metabolism	Protein biosynthesis	Ribosome_SSU_bacterial	root	cellular organisms	Bacteria	Proteobacteria	delta/epsilon subdivisions	Deltaproteobacteria	unclassified Deltaproteobacteria	Candidatus Babela	Candidatus Babela massiliensis
Contig_179986	26	50	3	26.3333	-	-	NADH-ubiquinone oxidoreductase chain M (EC 1.6.5.3)	Respiration	Electron donating reactions	Respiratory_Complex_I	root	cellular organisms	Bacteria	Bacteroidetes/Chlorobi group	Bacteroidetes	Cytophagia	Cytophagales	Cytophagaceae	Runella	Runella limosa
Contig_535875	23	36	20	26.3333	-	-	NADH dehydrogenase subunit 2	Respiration	Electron donating reactions	Respiratory_Complex_I	Not assigned
Contig_514737	52	22	5	26.3333	-	-	Acriflavin resistance protein	Virulence, Disease and Defense	Resistance to antibiotics and toxic compounds	Multidrug_Resistance_Efflux_Pumps	root	cellular organisms	Bacteria	Bacteroidetes/Chlorobi group	Bacteroidetes	Flavobacteriia	Flavobacteriales	Flavobacteriaceae	Flavobacterium	Flavobacterium soli
Contig_27993	34	37	8	26.3333	-	-	Adenylate cyclase (EC 4.6.1.1)	Regulation and Cell signaling	cAMP_signaling_in_bacteria	Adenylate cyclase (EC 4.6.1.1)	root	cellular organisms	Bacteria	Bacteroidetes/Chlorobi group	Bacteroidetes	Cytophagia	Cytophagales	Cytophagaceae	Cytophaga	Cytophaga aurantiaca
Contig_199311	15	41	22	26	-	-	Cellobiose phosphotransferase system YdjC-like protein	Carbohydrates	Di- and oligosaccharides	Beta-Glucoside_Metabolism	root	cellular organisms	Bacteria	Proteobacteria	Gammaproteobacteria	Enterobacteriales	Enterobacteriaceae	Escherichia	Escherichia coli	Escherichia coli 1-250-04_S3_C1
Contig_268780	20	55	3	26	-	-	O-antigen flippase Wzx	Cell Wall and Capsule	Gram-Negative cell wall components	KDO2-Lipid_A_biosynthesis	root	cellular organisms	Bacteria	Bacteroidetes/Chlorobi group	Bacteroidetes	Flavobacteriia	Flavobacteriales	Flavobacteriaceae	Arenibacter	Arenibacter algicola
Contig_246636	31	42	5	26	-	-	Endonuclease IV (EC 3.1.21.2)	DNA Metabolism	DNA repair	DNA_repair,_bacterial	root	cellular organisms	Bacteria	Deferribacteres <phylum>	Deferribacteres	Deferribacterales	Deferribacteraceae	Geovibrio	Geovibrio sp. L21-Ace-BES
Contig_58327	21	37	20	26	-	-	Translation elongation factor G	Protein Metabolism	Protein biosynthesis	Universal_GTPases	root	cellular organisms	Bacteria	Chlamydiae/Verrucomicrobia group	Verrucomicrobia	unclassified Verrucomicrobia	unclassified Verrucomicrobia (miscellaneous)	Verrucomicrobia bacterium LP2A
Contig_329200	18	60	0	26	K11600	exosome complex component RRP41	Ribonuclease PH (EC 2.7.7.56)	RNA Metabolism	RNA processing and modification	tRNA_processing	root	cellular organisms	Eukaryota	Rhodophyta	Florideophyceae	Gigartinales	Gigartinaceae	Chondrus	Chondrus crispus
Contig_52335	43	35	0	26	-	-	Phenazine biosynthesis protein PhzF	Secondary Metabolism	Bacterial cytostatics, differentiation factors and antibiotics	Phenazine_biosynthesis	root	cellular organisms	Bacteria	environmental samples <Bacteria>	uncultured bacterium
Contig_144203	19	43	16	26	K14571	ribosome biogenesis ATPase	Cell division protein FtsH (EC 3.4.24.-)	Clustering-based subsystems	Bacterial_Cell_Division	Cell division protein FtsH (EC 3.4.24.-)	root	cellular organisms	Eukaryota	Stramenopiles	Oomycetes	Saprolegniales	Saprolegniaceae	Aphanomyces	Aphanomyces invadans
Contig_46965	12	43	23	26	-	-	TonB-dependent receptor	Iron acquisition and metabolism	Iron_acquisition_in_Vibrio	TonB-dependent receptor	root	cellular organisms	Bacteria	Bacteroidetes/Chlorobi group	Bacteroidetes	Sphingobacteriia	Sphingobacteriales	Sphingobacteriaceae	Pedobacter	Pedobacter sp. R20-19
Contig_211256	40	25	13	26	-	-	TonB-dependent receptor	Iron acquisition and metabolism	Iron_acquisition_in_Vibrio	TonB-dependent receptor	root	cellular organisms	Bacteria	Bacteroidetes/Chlorobi group	Bacteroidetes	Cytophagia	Cytophagales	Cytophagaceae	Dyadobacter	Dyadobacter alkalitolerans
Contig_184981	37	41	0	26	Unclassified	0	Zinc transporter, ZIP family	Membrane Transport	Transport_of_Zinc	Zinc transporter, ZIP family	root	cellular organisms	Bacteria	unclassified Bacteria	candidate division SR1	candidate division SR1 bacterium RAAC1_SR1_1
Contig_111676	12	47	18	25.6667	K01808	ribose 5-phosphate isomerase B [EC:5.3.1.6]	Ribose 5-phosphate isomerase B (EC 5.3.1.6)	Carbohydrates	CO2 fixation	Calvin-Benson_cycle	root	cellular organisms	Bacteria	Proteobacteria	delta/epsilon subdivisions	Deltaproteobacteria	Desulfurellales	Desulfurellaceae	Desulfurella	Desulfurella acetivorans	Desulfurella acetivorans A63
Contig_131716	8	36	33	25.6667	-	-	Acyl carrier protein	Fatty Acids, Lipids, and Isoprenoids	Fatty acids	Fatty_Acid_Biosynthesis_FASII	root	cellular organisms	Bacteria	Proteobacteria	delta/epsilon subdivisions	Epsilonproteobacteria	Campylobacterales	Helicobacteraceae	Helicobacter	Helicobacter pylori
Contig_471400	31	40	6	25.6667	K01951	GMP synthase (glutamine-hydrolysing) [EC:6.3.5.2]	GMP synthase [glutamine-hydrolyzing] (EC 6.3.5.2)	Nucleosides and Nucleotides	Purines	Purine_conversions	root	cellular organisms	Eukaryota	Opisthokonta	Fungi	Dikarya	Ascomycota	saccharomyceta	Pezizomycotina	leotiomyceta	dothideomyceta	Dothideomycetes	Dothideomycetidae	Capnodiales	Teratosphaeriaceae	Baudoinia	Baudoinia compniacensis	Baudoinia compniacensis UAMH 10762
Contig_351297	26	35	16	25.6667	-	-	SSU ribosomal protein S1p	Protein Metabolism	Protein biosynthesis	Ribosome_SSU_bacterial	root	cellular organisms	Bacteria	Bacteroidetes/Chlorobi group	Bacteroidetes	Sphingobacteriia	Sphingobacteriales	Chitinophagaceae	Sediminibacterium	Sediminibacterium salmoneum
Contig_47613	33	17	27	25.6667	-	-	DNA-directed RNA polymerase beta subunit (EC 2.7.7.6)	RNA Metabolism	Transcription	RNA_polymerase_bacterial	root	cellular organisms	Eukaryota	Rhodophyta	Bangiophyceae	Cyanidiales	Cyanidiaceae	Galdieria	Galdieria sulphuraria
Contig_215573	50	27	0	25.6667	-	-	Acriflavin resistance protein	Virulence, Disease and Defense	Resistance to antibiotics and toxic compounds	Multidrug_Resistance_Efflux_Pumps	root	cellular organisms	Bacteria	Bacteroidetes/Chlorobi group	Bacteroidetes	Sphingobacteriia	Sphingobacteriales	Chitinophagaceae	Sediminibacterium	Sediminibacterium sp. OR43
Contig_235831	22	46	9	25.6667	-	-	Cobalt-zinc-cadmium resistance protein CzcA	Virulence, Disease and Defense	Resistance to antibiotics and toxic compounds	Cobalt-zinc-cadmium_resistance	root	cellular organisms	Bacteria	Bacteroidetes/Chlorobi group	Bacteroidetes	Bacteroidia	Bacteroidales	Bacteroidaceae	Bacteroides	environmental samples <Bacteroides>	Bacteroides cellulosilyticus CAG:158
Contig_265528	24	52	1	25.6667	-	-	internalin, putative	Virulence, Disease and Defense	Invasion and intracellular resistance	Listeria_surface_proteins:_Internalin-like_proteins	root	cellular organisms	Bacteria	Bacteroidetes/Chlorobi group	Bacteroidetes	Flavobacteriia	Flavobacteriales	Cryomorphaceae	Crocinitomix	Crocinitomix catalasitica
Contig_65439	19	53	5	25.6667	-	-	Serine/threonine protein kinase PrkC, regulator of stationary phase	Clustering-based subsystems	Conserved_gene_cluster_associated_with_Met-tRNA_formyltransferase	Serine/threonine protein kinase PrkC, regulator of stationary phase	root	cellular organisms	Bacteria	Proteobacteria	delta/epsilon subdivisions	Deltaproteobacteria	Myxococcales	Sorangiineae	Polyangiaceae	Chondromyces	Chondromyces apiculatus	Chondromyces apiculatus DSM 436
Contig_482090	27	37	13	25.6667	-	-	Rossmann fold nucleotide-binding protein Smf possibly involved in DNA uptake	Clustering-based subsystems	Conserved_gene_cluster_associated_with_Met-tRNA_formyltransferase	Rossmann fold nucleotide-binding protein Smf possibly involved in DNA uptake	root	cellular organisms	Bacteria	Firmicutes	Clostridia	Clostridiales	Clostridiaceae	Clostridium	Clostridium akagii
Contig_157608	27	42	8	25.6667	-	-	TonB-dependent receptor	Iron acquisition and metabolism	Iron_acquisition_in_Vibrio	TonB-dependent receptor	root	cellular organisms	Bacteria	Bacteroidetes/Chlorobi group	Bacteroidetes	Cytophagia	Cytophagales	Cytophagaceae	Flectobacillus	Flectobacillus major
Contig_216135	31	32	14	25.6667	-	-	Nitric oxide-dependent regulator DnrN or NorA	Nitrogen Metabolism	Nitrosative_stress	Nitric oxide-dependent regulator DnrN or NorA	root	cellular organisms	Bacteria	Bacteroidetes/Chlorobi group	Bacteroidetes	Cytophagia	Cytophagales	Cytophagaceae	Flexibacter	Flexibacter elegans
Contig_158700	36	35	5	25.3333	-	-	Endo-1,4-beta-xylanase A precursor (EC 3.2.1.8)	Carbohydrates	Monosaccharides	Xylose_utilization	root	cellular organisms	Bacteria	Bacteroidetes/Chlorobi group	Bacteroidetes	Cytophagia	Cytophagales	Cytophagaceae	Runella	Runella limosa
Contig_469329	22	49	5	25.3333	K03521	electron transfer flavoprotein beta subunit	Electron transfer flavoprotein, beta subunit	Carbohydrates	Fermentation	Acetyl-CoA_fermentation_to_Butyrate	root	cellular organisms	Bacteria	Proteobacteria	Gammaproteobacteria	Pseudomonadales	Pseudomonadaceae	Pseudomonas	Pseudomonas aeruginosa group	Pseudomonas nitroreducens/multiresinivorans group	Pseudomonas nitroreducens
Contig_248302	30	40	6	25.3333	-	-	Glutamine amidotransferase chain of NAD synthetase	Cofactors, Vitamins, Prosthetic Groups, Pigments	NAD and NADP	NAD_and_NADP_cofactor_biosynthesis_global	root	cellular organisms	Bacteria	Bacteroidetes/Chlorobi group	Bacteroidetes	Sphingobacteriia	Sphingobacteriales	Chitinophagaceae	Sediminibacterium	Sediminibacterium salmoneum
Contig_94212	33	20	23	25.3333	-	-	Chromosome (plasmid) partitioning protein ParA	DNA Metabolism	DNA replication	Plasmid_replication	root	cellular organisms	Bacteria	Bacteroidetes/Chlorobi group	Bacteroidetes	Sphingobacteriia	Sphingobacteriales	Chitinophagaceae	Sediminibacterium	Sediminibacterium salmoneum
Contig_184085	29	42	5	25.3333	-	-	DNA polymerase III beta subunit (EC 2.7.7.7)	DNA Metabolism	DNA replication	DNA-replication	root	cellular organisms	Bacteria	Bacteroidetes/Chlorobi group	Bacteroidetes	Cytophagia	Cytophagales	Cyclobacteriaceae	Algoriphagus	Algoriphagus mannitolivorans
Contig_480205	22	46	8	25.3333	-	-	Dihydroorotase (EC 3.5.2.3)	Nucleosides and Nucleotides	Pyrimidines	De_Novo_Pyrimidine_Synthesis	root	cellular organisms	Bacteria	Proteobacteria	Betaproteobacteria	Burkholderiales	Comamonadaceae	Comamonas	Comamonas composti
Contig_295091	25	50	1	25.3333	-	-	COG0536: GTP-binding protein Obg	Protein Metabolism	Protein biosynthesis	Universal_GTPases	root	cellular organisms	Bacteria	Bacteroidetes/Chlorobi group	Bacteroidetes	Sphingobacteriia	Sphingobacteriales	Chitinophagaceae	Sediminibacterium	Sediminibacterium salmoneum
Contig_183159	16	43	17	25.3333	-	-	DNA gyrase subunit A (EC 5.99.1.3)	Virulence, Disease and Defense	Resistance to antibiotics and toxic compounds	Resistance_to_fluoroquinolones	root	cellular organisms	Bacteria	Proteobacteria	delta/epsilon subdivisions	Deltaproteobacteria	unclassified Deltaproteobacteria	Candidatus Babela	Candidatus Babela massiliensis
Contig_35348	6	44	26	25.3333	-	-	Beta-lactamase	Virulence, Disease and Defense	Resistance to antibiotics and toxic compounds	Beta-lactamase	root	cellular organisms	Bacteria	Firmicutes	Bacilli	Lactobacillales	Leuconostocaceae	Oenococcus	Oenococcus kitaharae
Contig_289391	17	58	0	25	-	-	2-amino-3-ketobutyrate coenzyme A ligase (EC 2.3.1.29)	Amino Acids and Derivatives	Alanine, serine, and glycine	Glycine_Biosynthesis	root	cellular organisms	Bacteria	Bacteroidetes/Chlorobi group	Bacteroidetes	Flavobacteriia	Flavobacteriales	Flavobacteriaceae	Aequorivita	Aequorivita capsosiphonis
Contig_6963	24	44	7	25	K03800	lipoate-protein ligase A [EC:2.7.7.63]	Lipoate-protein ligase A	Cofactors, Vitamins, Prosthetic Groups, Pigments	Lipoic acid	Lipoic_acid_metabolism	root	cellular organisms	Eukaryota	Alveolata	Apicomplexa	Conoidasida	Coccidia	Eucoccidiorida	Eimeriorina	Sarcocystidae	Toxoplasma	Toxoplasma gondii	Toxoplasma gondii agenotypes	Toxoplasma gondii type III	Toxoplasma gondii VEG
Contig_181195	22	53	0	25	-	-	Cobyrinic acid A,C-diamide synthase	Cofactors, Vitamins, Prosthetic Groups, Pigments	Tetrapyrroles	Cobalamin_synthesis	root	cellular organisms	Bacteria	Cyanobacteria	Oscillatoriophycideae	Oscillatoriales	Planktothrix	Planktothrix agardhii	Planktothrix agardhii NIVA-CYA 126/8
Contig_179326	26	41	8	25	-	-	DNA polymerase III beta subunit (EC 2.7.7.7)	DNA Metabolism	DNA replication	DNA-replication	root	cellular organisms	Bacteria	Proteobacteria	Betaproteobacteria	Methylophilales	Methylophilaceae	Methylobacillus	Methylobacillus glycogenes
Contig_288715	24	41	10	25	-	-	Chromosomal replication initiator protein DnaA	DNA Metabolism	DNA replication	DNA-replication	root	cellular organisms	Bacteria	Bacteroidetes/Chlorobi group	Bacteroidetes	Sphingobacteriia	Sphingobacteriales	Chitinophagaceae	Sediminibacterium	Sediminibacterium salmoneum
Contig_120893	12	53	10	25	Unclassified	0	Chaperone protein HtpG	Protein Metabolism	Protein folding	Protein_chaperones	root	cellular organisms	Eukaryota	Stramenopiles	Oomycetes	Saprolegniales	Saprolegniaceae	Aphanomyces	Aphanomyces astaci
Contig_11365	19	34	22	25	-	-	RNA polymerase sigma factor RpoE	RNA Metabolism	Transcription	Transcription_initiation,_bacterial_sigma_factors	root	cellular organisms	Bacteria	Bacteroidetes/Chlorobi group	Bacteroidetes	Cytophagia	Cytophagales	Cyclobacteriaceae	Algoriphagus	Algoriphagus marincola
Contig_476544	14	59	2	25	-	-	D-alanyl-D-alanine carboxypeptidase (EC 3.4.16.4)	Cell Wall and Capsule	Peptidoglycan_Biosynthesis	D-alanyl-D-alanine carboxypeptidase (EC 3.4.16.4)	root	cellular organisms	Bacteria	Firmicutes	Clostridia	Clostridiales	Caldicoprobacteraceae	Caldicoprobacter	Caldicoprobacter oshimai
Contig_193272	15	49	11	25	-	-	Ribosome-binding factor A	Clustering-based subsystems	NusA-TFII_Cluster	Ribosome-binding factor A	root	cellular organisms	Bacteria	Bacteroidetes/Chlorobi group	Bacteroidetes	Cytophagia	Cytophagales	Cytophagaceae	Adhaeribacter	Adhaeribacter aquaticus
Contig_399486	36	39	0	25	-	-	TonB-dependent receptor	Iron acquisition and metabolism	Iron_acquisition_in_Vibrio	TonB-dependent receptor	root	cellular organisms	Bacteria	Bacteroidetes/Chlorobi group	Bacteroidetes	Bacteroidia	Bacteroidales	Bacteroidaceae	Bacteroides	environmental samples <Bacteroides>	Bacteroides clarus CAG:160
Contig_126444	38	29	7	24.6667	-	-	Endo-1,4-beta-xylanase A precursor (EC 3.2.1.8)	Carbohydrates	Monosaccharides	Xylose_utilization	root	cellular organisms	Bacteria	Bacteroidetes/Chlorobi group	Bacteroidetes	Flavobacteriia	Flavobacteriales	Flavobacteriaceae	Flavobacterium	Flavobacterium sp. EM1308
Contig_338900	21	42	11	24.6667	-	-	UDP-glucose 4-epimerase (EC 5.1.3.2)	Carbohydrates	Di- and oligosaccharides	Lactose_and_Galactose_Uptake_and_Utilization	root	cellular organisms	Bacteria	Bacteroidetes/Chlorobi group	Bacteroidetes	Cytophagia	Cytophagales	Cytophagaceae	unclassified Cytophagaceae	Cytophagaceae bacterium JGI 0001001-B3
Contig_206083	13	61	0	24.6667	-	-	Biopolymer transport protein ExbD/TolR	Membrane Transport	Ton_and_Tol_transport_systems	Biopolymer transport protein ExbD/TolR	root	cellular organisms	Bacteria	Bacteroidetes/Chlorobi group	Bacteroidetes	Flavobacteriia	Flavobacteriales	Flavobacteriaceae	Chryseobacterium	Chryseobacterium daeguense
Contig_288720	31	41	2	24.6667	-	-	Selenophosphate-dependent tRNA 2-selenouridine synthase	Protein Metabolism	Selenoproteins	Selenocysteine_metabolism	Not assigned
Contig_392996	54	20	0	24.6667	-	-	SSU ribosomal protein S1p	Protein Metabolism	Protein biosynthesis	Ribosome_SSU_bacterial	root	cellular organisms	Bacteria	Bacteroidetes/Chlorobi group	Bacteroidetes	Sphingobacteriia	Sphingobacteriales	Chitinophagaceae	Sediminibacterium	Sediminibacterium salmoneum
Contig_273564	13	60	1	24.6667	-	-	Chaperone protein DnaK	Stress Response	Heat shock	Heat_shock_dnaK_gene_cluster_extended	root	cellular organisms	Bacteria	Cyanobacteria	Nostocales	Nostocaceae	Richelia	Richelia intracellularis
Contig_69985	26	28	20	24.6667	-	-	Transcriptional regulator, MerR family	Virulence, Disease and Defense	Resistance to antibiotics and toxic compounds	Cobalt-zinc-cadmium_resistance	root	cellular organisms	Bacteria	Bacteroidetes/Chlorobi group	Bacteroidetes	Cytophagia	Cytophagales	Cytophagaceae	Runella	Runella limosa
Contig_185125	11	53	10	24.6667	-	-	Cell division protein FtsK	Clustering-based subsystems	Bacterial_Cell_Division	Cell division protein FtsK	root	cellular organisms	Bacteria	Firmicutes	Clostridia	Clostridiales	Clostridiaceae	Clostridium	environmental samples <Clostridium>	Clostridium sp. CAG:1193
Contig_75911	29	42	3	24.6667	-	-	Putative two-component sensor histidine kinase	Regulation and Cell signaling	Two-component_regulatory_systems_in_Campylobacter	Putative two-component sensor histidine kinase	root	cellular organisms	Bacteria	Proteobacteria	Alphaproteobacteria	Rhodospirillales	Rhodospirillaceae	Magnetospira	Magnetospira sp. QH-2
Contig_131647	38	19	16	24.3333	-	-	Acyl-CoA dehydrogenase, short-chain specific (EC 1.3.99.2)	Amino Acids and Derivatives	Branched-chain amino acids	Isoleucine_degradation	root	cellular organisms	Bacteria	Bacteroidetes/Chlorobi group	Bacteroidetes	Sphingobacteriia	Sphingobacteriales	Chitinophagaceae	Sediminibacterium	Sediminibacterium salmoneum
Contig_287515	13	58	2	24.3333	-	-	Methionine ABC transporter ATP-binding protein	Amino Acids and Derivatives	Lysine, threonine, methionine, and cysteine	Methionine_Biosynthesis	root	cellular organisms	Bacteria	Fusobacteria	Fusobacteriia	Fusobacteriales	Fusobacteriaceae	Fusobacterium	Fusobacterium nucleatum	Fusobacterium nucleatum 13_3C
Contig_68856	10	52	11	24.3333	-	-	Aldose 1-epimerase (EC 5.1.3.3)	Carbohydrates	Di- and oligosaccharides	Maltose_and_Maltodextrin_Utilization	root	cellular organisms	Bacteria	Bacteroidetes/Chlorobi group	Bacteroidetes	Sphingobacteriia	Sphingobacteriales	Sphingobacteriaceae	Pedobacter	Pedobacter borealis
Contig_209146	41	30	2	24.3333	K01647	citrate synthase [EC:2.3.3.1]	Citrate synthase (si) (EC 2.3.3.1)	Carbohydrates	One-carbon Metabolism	Serine-glyoxylate_cycle	root	cellular organisms	Bacteria	Actinobacteria <phylum>	Actinobacteria	Actinobacteridae	Actinomycetales	Micrococcineae	Microbacteriaceae	Glaciibacter	Glaciibacter superstes
Contig_110313	33	33	7	24.3333	-	-	Glutamine synthetase type II, eukaryotic (EC 6.3.1.2)	Cell Wall and Capsule	Peptidoglycan_Biosynthesis	Glutamine synthetase type II, eukaryotic (EC 6.3.1.2)	root	cellular organisms	Bacteria	Bacteroidetes/Chlorobi group	Bacteroidetes	Cytophagia	Cytophagales	Cytophagaceae	Dyadobacter	Dyadobacter alkalitolerans
Contig_225022	37	36	0	24.3333	-	-	UDP-N-acetylglucosamine 1-carboxyvinyltransferase (EC 2.5.1.7)	Cell Wall and Capsule	Peptidoglycan_Biosynthesis	UDP-N-acetylglucosamine 1-carboxyvinyltransferase (EC 2.5.1.7)	root	cellular organisms	Bacteria	Bacteroidetes/Chlorobi group	Bacteroidetes	Cytophagia	Cytophagales	Cyclobacteriaceae	Algoriphagus	Algoriphagus marincola
Contig_167939	13	58	2	24.3333	-	-	Twin-arginine translocation protein TatC	Clustering-based subsystems	proteosome related	Cluster-based_Subsystem_Grouping_Hypotheticals_-_perhaps_Proteosome_Related	root	cellular organisms	Bacteria	Proteobacteria	Alphaproteobacteria	Rhodospirillales	Rhodospirillaceae	Azospirillum	Azospirillum brasilense
Contig_301162	36	17	20	24.3333	-	-	DNA ligase (EC 6.5.1.2)	DNA Metabolism	DNA repair	DNA_Repair_Base_Excision	root	cellular organisms	Bacteria	Bacteroidetes/Chlorobi group	Bacteroidetes	Sphingobacteriia	Sphingobacteriales	Chitinophagaceae	Sediminibacterium	Sediminibacterium salmoneum
Contig_19699	32	37	4	24.3333	-	-	TonB-dependent receptor	Iron acquisition and metabolism	Iron_acquisition_in_Vibrio	TonB-dependent receptor	root	cellular organisms	Bacteria	Bacteroidetes/Chlorobi group	Bacteroidetes	Cytophagia	Cytophagales	Cytophagaceae	Hymenobacter	Hymenobacter norwichensis
Contig_55978	60	12	1	24.3333	-	-	Ferrous iron transport protein B	Iron acquisition and metabolism	Campylobacter_Iron_Metabolism	Ferrous iron transport protein B	root	cellular organisms	Bacteria	Bacteroidetes/Chlorobi group	Bacteroidetes	Sphingobacteriia	Sphingobacteriales	Chitinophagaceae	Sediminibacterium	Sediminibacterium salmoneum
Contig_17780	14	46	13	24.3333	Unclassified	0	Thioredoxin	Protein Metabolism	Selenoproteins	Glycine_reductase,_sarcosine_reductase_and_betaine_reductase	root	cellular organisms	Eukaryota	Alveolata	Apicomplexa	Aconoidasida	Haemosporida	Plasmodium	Plasmodium (Vinckeia)	Plasmodium vinckei	Plasmodium vinckei petteri
Contig_269398	20	53	0	24.3333	-	-	S-formylglutathione hydrolase (EC 3.1.2.12)	Stress Response	Detoxification.1	Glutathione-dependent_pathway_of_formaldehyde_detoxification	root	cellular organisms	Bacteria	Proteobacteria	Gammaproteobacteria	Enterobacteriales	Enterobacteriaceae	Salmonella	Salmonella enterica
Contig_60709	22	36	14	24	-	-	Branched-chain amino acid aminotransferase (EC 2.6.1.42)	Amino Acids and Derivatives	Branched-chain amino acids	Valine_degradation	root	cellular organisms	Bacteria	Bacteroidetes/Chlorobi group	Bacteroidetes	Flavobacteriia	Flavobacteriales	Flavobacteriaceae	Gillisia	Gillisia sp. JM1
Contig_354580	28	44	0	24	-	-	3-isopropylmalate dehydratase large subunit (EC 4.2.1.33)	Amino Acids and Derivatives	Branched-chain amino acids	Leucine_Biosynthesis	root	cellular organisms	Bacteria	Bacteroidetes/Chlorobi group	Bacteroidetes	Flavobacteriia	Flavobacteriales	Flavobacteriaceae	Flavobacterium	Flavobacterium daejeonense
Contig_306155	20	52	0	24	-	-	Glycerol-3-phosphate ABC transporter, periplasmic glycerol-3-phosphate-binding protein (TC 3.A.1.1.3)	Carbohydrates	Sugar alcohols	Glycerol_and_Glycerol-3-phosphate_Uptake_and_Utilization	root	cellular organisms	Bacteria	Proteobacteria	Alphaproteobacteria	Rhizobiales	Hyphomicrobiaceae	Devosia	Devosia riboflavina
Contig_527910	39	19	14	24	-	-	Altronate oxidoreductase (EC 1.1.1.58)	Carbohydrates	Monosaccharides	D-Galacturonate_and_D-Glucuronate_Utilization	root	cellular organisms	Bacteria	Bacteroidetes/Chlorobi group	Bacteroidetes	Bacteroidia	Bacteroidales	Porphyromonadaceae	Dysgonomonas	Dysgonomonas capnocytophagoides
Contig_278536	26	43	3	24	-	-	Cell division protein FtsW	Cell Division and Cell Cycle	Bacterial_Cytoskeleton	Cell division protein FtsW	root	cellular organisms	Bacteria	Bacteroidetes/Chlorobi group	Bacteroidetes	Sphingobacteriia	Sphingobacteriales	Chitinophagaceae	Niabella	Niabella soli	Niabella soli DSM 19437
Contig_210932	24	48	0	24	-	-	UDP-N-acetylmuramate--alanine ligase (EC 6.3.2.8)	Cell Wall and Capsule	Peptidoglycan_Biosynthesis	UDP-N-acetylmuramate--alanine ligase (EC 6.3.2.8)	root	cellular organisms	Bacteria	Bacteroidetes/Chlorobi group	Bacteroidetes	Flavobacteriia	Flavobacteriales	Flavobacteriaceae	Chryseobacterium	Chryseobacterium antarcticum
Contig_7995	7	51	14	24	-	-	DNA polymerase I (EC 2.7.7.7)	DNA Metabolism	DNA replication	DNA-replication	root	cellular organisms	Bacteria	Firmicutes	Clostridia	Clostridiales	Clostridiaceae	Clostridium	environmental samples <Clostridium>	Clostridium sp. CAG:245
Contig_81583	17	41	14	24	-	-	DNA repair protein RecN	DNA Metabolism	DNA repair	DNA_repair,_bacterial	root	cellular organisms	Bacteria	Bacteroidetes/Chlorobi group	Bacteroidetes	Sphingobacteriia	Sphingobacteriales	Chitinophagaceae	unclassified Chitinophagaceae	Chitinophagaceae bacterium JGI 0001013-J17
Contig_194882	32	36	4	24	-	-	Excinuclease ABC subunit A	DNA Metabolism	DNA repair	DNA_repair,_UvrABC_system	root	cellular organisms	Bacteria	Bacteroidetes/Chlorobi group	Bacteroidetes	Sphingobacteriia	Sphingobacteriales	Chitinophagaceae	Sediminibacterium	Sediminibacterium salmoneum
Contig_530216	25	43	4	24	-	-	Excinuclease ABC subunit A paralog in greater Bacteroides group	DNA Metabolism	DNA repair	DNA_repair,_UvrABC_system	root	cellular organisms	Bacteria	Bacteroidetes/Chlorobi group	Bacteroidetes	Sphingobacteriia	Sphingobacteriales	Chitinophagaceae	Sediminibacterium	Sediminibacterium salmoneum
Contig_42088	13	38	21	24	-	-	Acyl-phosphate:glycerol-3-phosphate O-acyltransferase PlsY	Fatty Acids, Lipids, and Isoprenoids	Phospholipids	Glycerolipid_and_Glycerophospholipid_Metabolism_in_Bacteria	root	cellular organisms	Bacteria	Bacteroidetes/Chlorobi group	Bacteroidetes	Sphingobacteriia	Sphingobacteriales	Chitinophagaceae	Sediminibacterium	Sediminibacterium sp. C3
Contig_120931	32	35	5	24	-	-	TonB-dependent receptor	Iron acquisition and metabolism	Iron_acquisition_in_Vibrio	TonB-dependent receptor	root	cellular organisms	Bacteria	Bacteroidetes/Chlorobi group	Bacteroidetes	Cytophagia	Cytophagales	Cytophagaceae	Dyadobacter	Dyadobacter alkalitolerans
Contig_45680	43	22	7	24	-	-	Thiol peroxidase, Bcp-type (EC 1.11.1.15)	Sulfur Metabolism	Thioredoxin-disulfide_reductase	Thiol peroxidase, Bcp-type (EC 1.11.1.15)	root	cellular organisms	Bacteria	Bacteroidetes/Chlorobi group	Bacteroidetes	Sphingobacteriia	Sphingobacteriales	Chitinophagaceae	Sediminibacterium
Contig_525959	20	52	0	24	K07407	alpha-galactosidase [EC:3.2.1.22]	Alpha-galactosidase precursor (EC 3.2.1.22)	Sulfur Metabolism	Galactosylceramide_and_Sulfatide_metabolism	Alpha-galactosidase precursor (EC 3.2.1.22)	root	cellular organisms	Bacteria	Proteobacteria	Alphaproteobacteria	Caulobacterales	Caulobacteraceae	Asticcacaulis	Asticcacaulis sp. AC402
Contig_24324	36	18	17	23.6667	-	-	MutS-related protein, family 1	DNA Metabolism	DNA repair	DNA_repair,_bacterial_MutL-MutS_system	root	cellular organisms	Bacteria	Bacteroidetes/Chlorobi group	Bacteroidetes	Sphingobacteriia	Sphingobacteriales	Chitinophagaceae	Sediminibacterium	Sediminibacterium salmoneum
Contig_137636	28	30	13	23.6667	-	-	ATP-dependent DNA helicase UvrD/PcrA	DNA Metabolism	DNA repair	DNA_repair,_bacterial_UvrD_and_related_helicases	root	cellular organisms	Bacteria	Bacteroidetes/Chlorobi group	Bacteroidetes	Sphingobacteriia	Sphingobacteriales	Chitinophagaceae	Sediminibacterium	Sediminibacterium sp. OR43
Contig_351508	39	30	2	23.6667	-	-	TonB-dependent receptor	Iron acquisition and metabolism	Iron_acquisition_in_Vibrio	TonB-dependent receptor	root	cellular organisms	Bacteria	Bacteroidetes/Chlorobi group	Bacteroidetes	Sphingobacteriia	Sphingobacteriales	Chitinophagaceae	Sediminibacterium	Sediminibacterium salmoneum
Contig_38440	23	29	19	23.6667	-	-	Probable low-affinity inorganic phosphate transporter	Phosphorus Metabolism	Phosphate_metabolism	Probable low-affinity inorganic phosphate transporter	root	cellular organisms	Bacteria	Bacteroidetes/Chlorobi group	Bacteroidetes	Sphingobacteriia	Sphingobacteriales	Chitinophagaceae	Sediminibacterium	Sediminibacterium salmoneum
Contig_178917	36	35	0	23.6667	-	-	Membrane-associated zinc metalloprotease	Regulation and Cell signaling	Sex_pheromones_in_Enterococcus_faecalis_and_other_Firmicutes	Membrane-associated zinc metalloprotease	root	cellular organisms	Bacteria	Bacteroidetes/Chlorobi group	Bacteroidetes	Cytophagia	Cytophagales	Cytophagaceae	Dyadobacter	Dyadobacter alkalitolerans
Contig_79101	28	42	1	23.6667	-	-	ATP synthase beta chain (EC 3.6.3.14)	Respiration	ATP synthases	F0F1-type_ATP_synthase	root	cellular organisms	Bacteria	Proteobacteria	Gammaproteobacteria	Chromatiales	Ectothiorhodospiraceae
Contig_119397	21	40	10	23.6667	K03120	transcription initiation factor TFIID TATA-box-binding protein	TATA-box binding protein	RNA Metabolism	Transcription	RNA_polymerase_II_initiation_factors	root	cellular organisms	Eukaryota	Opisthokonta	Fungi	Dikarya	Ascomycota	saccharomyceta	Pezizomycotina	leotiomyceta	sordariomyceta	Sordariomycetes	Hypocreomycetidae	Hypocreales	mitosporic Hypocreales	Stachybotrys	Stachybotrys chartarum	Stachybotrys chartarum IBT 40288
Contig_146990	21	43	7	23.6667	-	-	Transcriptional regulator, MerR family	Virulence, Disease and Defense	Resistance to antibiotics and toxic compounds	Cobalt-zinc-cadmium_resistance	root	cellular organisms	Bacteria	Bacteroidetes/Chlorobi group	Bacteroidetes	Bacteroidia	Bacteroidales	Bacteroidaceae	Bacteroides	Bacteroides pyogenes
Contig_194265	27	44	0	23.6667	-	-	Signal peptidase I	Virulence, Disease and Defense	Adhesion	Streptococcus_pyogenes_recombinatorial_zone	root	cellular organisms	Bacteria	Bacteroidetes/Chlorobi group	Bacteroidetes	Sphingobacteriia	Sphingobacteriales	Chitinophagaceae	Sediminibacterium	Sediminibacterium salmoneum
Contig_311685	28	43	0	23.6667	-	-	Probable Co/Zn/Cd efflux system membrane fusion protein	Virulence, Disease and Defense	Resistance to antibiotics and toxic compounds	Cobalt-zinc-cadmium_resistance	root	cellular organisms	Bacteria	Bacteroidetes/Chlorobi group	Bacteroidetes	Cytophagia	Cytophagales	Cytophagaceae	Runella	Runella limosa
Contig_194758	43	27	0	23.3333	-	-	ATP-dependent DNA helicase RecQ	DNA Metabolism	DNA repair	DNA_repair,_bacterial_RecFOR_pathway	root	cellular organisms	Bacteria	Bacteroidetes/Chlorobi group	Bacteroidetes	Cytophagia	Cytophagales	Cytophagaceae	Dyadobacter	Dyadobacter alkalitolerans
Contig_516086	15	49	6	23.3333	-	-	Phytoene dehydrogenase and related proteins	Fatty Acids, Lipids, and Isoprenoids	Isoprenoids	Carotenoids	root	cellular organisms	Bacteria	Cyanobacteria	Oscillatoriophycideae	Chroococcales	Crocosphaera	Crocosphaera watsonii	Crocosphaera watsonii WH 0402
Contig_90581	39	29	2	23.3333	-	-	Nitrilotriacetate monooxygenase component B (EC 1.14.13.-)	Metabolism of Aromatic Compounds	Aromatic_Amin_Catabolism	Nitrilotriacetate monooxygenase component B (EC 1.14.13.-)	root	cellular organisms	Bacteria	Bacteroidetes/Chlorobi group	Bacteroidetes	unclassified Bacteroidetes	unclassified Bacteroidetes (miscellaneous)	Bacteroidetes bacterium SCGC AAA027-G08
Contig_33438	17	46	7	23.3333	-	-	NADH dehydrogenase subunit 1	Respiration	Electron donating reactions	Respiratory_Complex_I	root	cellular organisms	Eukaryota	Stramenopiles	Eustigmatophyceae	Eustigmatales	Monodopsidaceae	Nannochloropsis	Nannochloropsis granulata
Contig_364482	23	46	1	23.3333	-	-	NADH dehydrogenase subunit 1	Respiration	Electron donating reactions	Respiratory_Complex_I	root	cellular organisms	Eukaryota	Stramenopiles	Eustigmatophyceae	Eustigmatales	Monodopsidaceae	Nannochloropsis	Nannochloropsis granulata
Contig_210905	42	21	7	23.3333	-	-	Cytochrome c-type biogenesis protein CcmE, heme chaperone	Respiration	Biogenesis_of_c-type_cytochromes	Cytochrome c-type biogenesis protein CcmE, heme chaperone	root	cellular organisms	Bacteria	Bacteroidetes/Chlorobi group	Bacteroidetes	Sphingobacteriia	Sphingobacteriales	Chitinophagaceae	Sediminibacterium	Sediminibacterium salmoneum
Contig_51416	15	33	22	23.3333	-	-	Internalin-like protein (LPXTG motif) Lmo0331 homolog	Virulence, Disease and Defense	Invasion and intracellular resistance	Listeria_surface_proteins:_Internalin-like_proteins	root	cellular organisms	Bacteria	Bacteroidetes/Chlorobi group	Bacteroidetes	Flavobacteriia	Flavobacteriales	Flavobacteriaceae	Flavobacterium	Flavobacterium sp. KJJ
Contig_92101	7	29	34	23.3333	-	-	Acriflavin resistance protein	Virulence, Disease and Defense	Resistance to antibiotics and toxic compounds	Multidrug_Resistance_Efflux_Pumps	root	cellular organisms	Bacteria	Bacteroidetes/Chlorobi group	Bacteroidetes	Cytophagia	Cytophagales	Cyclobacteriaceae	Algoriphagus	Algoriphagus terrigena
Contig_506794	14	56	0	23.3333	-	-	Acriflavin resistance protein	Virulence, Disease and Defense	Resistance to antibiotics and toxic compounds	Multidrug_Resistance_Efflux_Pumps	root	cellular organisms	Bacteria	Bacteroidetes/Chlorobi group	Bacteroidetes	Cytophagia	Cytophagales	Cytophagaceae	unclassified Cytophagaceae	Cytophagaceae bacterium JGI 0001001-B3
Contig_458338	23	31	15	23	-	-	Enoyl-CoA hydratase (EC 4.2.1.17)	Carbohydrates	Fermentation	Acetyl-CoA_fermentation_to_Butyrate	root	cellular organisms	Bacteria	Bacteroidetes/Chlorobi group	Bacteroidetes	Flavobacteriia	Flavobacteriales	Flavobacteriaceae	Flavobacterium	Flavobacterium cauense
Contig_128234	31	26	12	23	-	-	Tyrosine-protein kinase Wzc (EC 2.7.10.2)	Cell Wall and Capsule	Capsular and extracellular polysacchrides	Colanic_acid_biosynthesis	root	cellular organisms	Bacteria	Bacteroidetes/Chlorobi group	Bacteroidetes	Cytophagia	Cytophagales	Cytophagaceae	Runella	Runella limosa
Contig_334526	27	42	0	23	-	-	Alpha-D-GlcNAc alpha-1,2-L-rhamnosyltransferase (EC 2.4.1.-)	Cell Wall and Capsule	Capsular and extracellular polysacchrides	Rhamnose_containing_glycans	root	cellular organisms	Bacteria	Bacteroidetes/Chlorobi group	Bacteroidetes	Cytophagia	Cytophagales	Cytophagaceae	Hymenobacter	Hymenobacter swuensis	Hymenobacter swuensis DY53
Contig_184457	28	36	5	23	-	-	Cell division protein FtsH (EC 3.4.24.-)	Clustering-based subsystems	Bacterial_Cell_Division	Cell division protein FtsH (EC 3.4.24.-)	root	cellular organisms	Bacteria	Firmicutes	Clostridia	Clostridiales	Lachnospiraceae	Dorea	Dorea longicatena
Contig_266128	15	50	4	23	-	-	Cell division protein FtsH (EC 3.4.24.-)	Clustering-based subsystems	Bacterial_Cell_Division	Cell division protein FtsH (EC 3.4.24.-)	root	cellular organisms	Bacteria	Proteobacteria	Gammaproteobacteria	Xanthomonadales	Sinobacteraceae	Nevskia	Nevskia soli
Contig_227925	22	40	7	23	-	-	TonB-dependent receptor	Iron acquisition and metabolism	Iron_acquisition_in_Vibrio	TonB-dependent receptor	root	cellular organisms	Bacteria	Bacteroidetes/Chlorobi group	Bacteroidetes	Cytophagia	Cytophagales	Cytophagaceae	Dyadobacter	Dyadobacter alkalitolerans
Contig_29891	14	50	5	23	-	-	Phosphate starvation-inducible protein PhoH, predicted ATPase	Phosphorus Metabolism	Phosphate_metabolism	Phosphate starvation-inducible protein PhoH, predicted ATPase	root	cellular organisms	Bacteria	Bacteroidetes/Chlorobi group	Bacteroidetes	Sphingobacteriia	Sphingobacteriales	Chitinophagaceae	Sediminibacterium	Sediminibacterium sp. C3
Contig_28657	16	15	38	23	-	-	LSU ribosomal protein L19p	Protein Metabolism	Protein biosynthesis	Ribosome_LSU_bacterial	root	cellular organisms	Bacteria	Bacteroidetes/Chlorobi group	Bacteroidetes	Sphingobacteriia	Sphingobacteriales	Sphingobacteriaceae	Sphingobacterium	Sphingobacterium antarcticum	Sphingobacterium antarcticus 4BY
Contig_253380	7	51	11	23	-	-	Translation elongation factor Tu	Protein Metabolism	Protein biosynthesis	Universal_GTPases	root	cellular organisms	Bacteria	Proteobacteria	Betaproteobacteria	Hydrogenophilales	Hydrogenophilaceae	Tepidiphilus	Tepidiphilus margaritifer
Contig_356260	5	63	1	23	-	-	LSU ribosomal protein L23p (L23Ae)	Protein Metabolism	Protein biosynthesis	Ribosome_LSU_bacterial	root	cellular organisms	Bacteria	Proteobacteria	Gammaproteobacteria	Xanthomonadales	Sinobacteraceae	Nevskia	Nevskia ramosa
Contig_531634	35	29	5	23	-	-	LSU ribosomal protein L14p (L23e)	Protein Metabolism	Protein biosynthesis	Ribosome_LSU_bacterial	root	cellular organisms	Bacteria	Proteobacteria	Gammaproteobacteria	Legionellales	Legionellaceae	Legionella	Legionella moravica
Contig_536867	30	30	9	23	-	-	GTPase and tRNA-U34 5-formylation enzyme TrmE	Protein Metabolism	Protein biosynthesis	Universal_GTPases	root	cellular organisms	Bacteria	Bacteroidetes/Chlorobi group	Bacteroidetes	Sphingobacteriia	Sphingobacteriales	Chitinophagaceae	Sediminibacterium	Sediminibacterium salmoneum
Contig_376760	22	45	2	23	-	-	ATP synthase alpha chain (EC 3.6.3.14)	Respiration	ATP synthases	F0F1-type_ATP_synthase	root	cellular organisms	Bacteria	Firmicutes	Clostridia	Clostridiales	Clostridiaceae	Clostridium	environmental samples <Clostridium>	Clostridium sp. CAG:221
Contig_178710	29	38	2	23	-	-	Transcriptional activator RfaH	RNA Metabolism	Transcription	Transcription_factors_bacterial	root	cellular organisms	Bacteria	Bacteroidetes/Chlorobi group	Bacteroidetes	Sphingobacteriia	Sphingobacteriales	Chitinophagaceae	Sediminibacterium	Sediminibacterium sp. OR43
Contig_317833	19	34	16	23	Unclassified	0	Chaperone protein DnaJ	Stress Response	Heat shock	Heat_shock_dnaK_gene_cluster_extended	root	cellular organisms	Bacteria	Actinobacteria <phylum>	Actinobacteria	Actinobacteridae	Actinomycetales	Micrococcineae	Brevibacteriaceae	Brevibacterium	Brevibacterium sp. VCM10
Contig_203674	30	34	4	22.6667	-	-	Seryl-tRNA synthetase (EC 6.1.1.11)	Amino Acids and Derivatives	Alanine, serine, and glycine	Glycine_and_Serine_Utilization	root	cellular organisms	Bacteria	Proteobacteria	delta/epsilon subdivisions	Deltaproteobacteria	unclassified Deltaproteobacteria	Candidatus Babela	Candidatus Babela massiliensis
Contig_25351	32	29	7	22.6667	K10532	heparan-alpha-glucosaminide N-acetyltransferase [EC:2.3.1.78]	N-acetylglucosamine related transporter, NagX	Carbohydrates	Aminosugars	Chitin_and_N-acetylglucosamine_utilization	root	cellular organisms	Bacteria	Bacteroidetes/Chlorobi group	Bacteroidetes	Flavobacteriia	Flavobacteriales	Flavobacteriaceae	Flavobacterium	Flavobacterium reichenbachii
Contig_497568	9	55	4	22.6667	-	-	Predicted sucrose-specific TonB-dependent receptor	Carbohydrates	Di- and oligosaccharides	Sucrose_utilization	root	cellular organisms	Bacteria	Proteobacteria	Gammaproteobacteria	Xanthomonadales	Xanthomonadaceae	Xanthomonas	Xanthomonas oryzae
Contig_184816	19	45	4	22.6667	-	-	Protoporphyrin IX Mg-chelatase subunit I (EC 6.6.1.1)	Cofactors, Vitamins, Prosthetic Groups, Pigments	Tetrapyrroles	Chlorophyll_Biosynthesis	root	cellular organisms	Bacteria	Cyanobacteria	Oscillatoriophycideae	Chroococcales	Acaryochloris	Acaryochloris sp. CCMEE 5410
Contig_227549	35	22	11	22.6667	-	-	Ferrous iron transport protein B	Iron acquisition and metabolism	Campylobacter_Iron_Metabolism	Ferrous iron transport protein B	root	cellular organisms	Bacteria	Bacteroidetes/Chlorobi group	Bacteroidetes	Sphingobacteriia	Sphingobacteriales	Chitinophagaceae	Sediminibacterium	Sediminibacterium salmoneum
Contig_295251	20	32	16	22.6667	-	-	DNA topoisomerase I (EC 5.99.1.2)	Membrane Transport	Protein and nucleoprotein secretion system, Type IV	pVir_Plasmid_of_Campylobacter	root	cellular organisms	Bacteria	Proteobacteria	delta/epsilon subdivisions	Deltaproteobacteria	unclassified Deltaproteobacteria	Candidatus Babela	Candidatus Babela massiliensis
Contig_52350	29	33	6	22.6667	-	-	4-hydroxybenzoyl-CoA thioesterase family active site	Membrane Transport	Ton_and_Tol_transport_systems	4-hydroxybenzoyl-CoA thioesterase family active site	root	cellular organisms	Bacteria	Bacteroidetes/Chlorobi group	Bacteroidetes	Sphingobacteriia	Sphingobacteriales	Chitinophagaceae	Sediminibacterium	Sediminibacterium salmoneum
Contig_202738	26	42	0	22.6667	-	-	MotA/TolQ/ExbB proton channel family protein	Membrane Transport	Ton_and_Tol_transport_systems	MotA/TolQ/ExbB proton channel family protein	root	cellular organisms	Bacteria	Bacteroidetes/Chlorobi group	Bacteroidetes	Cytophagia	Cytophagales	Cytophagaceae	Dyadobacter	Dyadobacter alkalitolerans
Contig_447173	21	35	12	22.6667	-	-	SSU ribosomal protein S4p (S9e)	Protein Metabolism	Protein biosynthesis	Ribosome_SSU_bacterial	root	cellular organisms	Bacteria	Cyanobacteria	Stigonematales	Fischerella	Fischerella sp. PCC 9431
Contig_183815	31	15	22	22.6667	-	-	NADH-ubiquinone oxidoreductase chain H (EC 1.6.5.3)	Respiration	Electron donating reactions	Respiratory_Complex_I	root	cellular organisms	Bacteria	Bacteroidetes/Chlorobi group	Bacteroidetes	Sphingobacteriia	Sphingobacteriales	Chitinophagaceae	Sediminibacterium	Sediminibacterium salmoneum
Contig_329355	30	25	13	22.6667	-	-	Beta-lactamase	Virulence, Disease and Defense	Resistance to antibiotics and toxic compounds	Beta-lactamase	root	cellular organisms	Bacteria	Bacteroidetes/Chlorobi group	Bacteroidetes	Bacteroidia	Bacteroidales	Marinilabiliaceae	Alkaliflexus	Alkaliflexus imshenetskii
Contig_341174	38	29	0	22.3333	-	-	Polysaccharide deacetylase	Carbohydrates	Glycoside hydrolases	Predicted_carbohydrate_hydrolases	root	cellular organisms	Bacteria	Bacteroidetes/Chlorobi group	Bacteroidetes	Cytophagia	Cytophagales	Cytophagaceae	Dyadobacter	Dyadobacter alkalitolerans
Contig_2824	30	21	16	22.3333	-	-	DNA polymerase III alpha subunit (EC 2.7.7.7)	DNA Metabolism	DNA replication	DNA-replication	root	cellular organisms	Bacteria	Proteobacteria	delta/epsilon subdivisions	Deltaproteobacteria	unclassified Deltaproteobacteria	Candidatus Babela	Candidatus Babela massiliensis
Contig_506090	26	41	0	22.3333	-	-	Recombination protein RecR	DNA Metabolism	DNA repair	DNA_repair,_bacterial_RecFOR_pathway	root	cellular organisms	Bacteria	Bacteroidetes/Chlorobi group	Bacteroidetes	Sphingobacteriia	Sphingobacteriales	Chitinophagaceae	Sediminibacterium	Sediminibacterium salmoneum
Contig_20469	23	40	4	22.3333	-	-	5'-nucleotidase (EC 3.1.3.5)	Nucleosides and Nucleotides	Purines	Purine_conversions	root	cellular organisms	Bacteria	Cyanobacteria	Oscillatoriophycideae	Oscillatoriales	Planktothrix	Planktothrix agardhii	Planktothrix agardhii NIVA-CYA 126/8
Contig_32862	32	30	5	22.3333	-	-	ClpB protein	Protein Metabolism	Protein folding	Protein_chaperones	root	cellular organisms	Bacteria	Bacteroidetes/Chlorobi group	Bacteroidetes	Sphingobacteriia	Sphingobacteriales	Chitinophagaceae	Sediminibacterium	Sediminibacterium salmoneum
Contig_386220	19	48	0	22.3333	-	-	cAMP-binding proteins - catabolite gene activator and regulatory subunit of cAMP-dependent protein kinases	Regulation and Cell signaling	cAMP_signaling_in_bacteria	cAMP-binding proteins - catabolite gene activator and regulatory subunit of cAMP-dependent protein kinases	root	cellular organisms	Bacteria	Bacteroidetes/Chlorobi group	Bacteroidetes	Flavobacteriia	Flavobacteriales	Flavobacteriaceae	Cellulophaga	Cellulophaga baltica
Contig_464511	19	47	1	22.3333	-	-	NADH dehydrogenase subunit 3	Respiration	Electron donating reactions	Respiratory_Complex_I	Not assigned
Contig_264225	18	48	0	22	-	-	RNA polymerase sigma factor RpoD	Cell Division and Cell Cycle	Macromolecular_synthesis_operon	RNA polymerase sigma factor RpoD	root	cellular organisms	Bacteria	Proteobacteria	Gammaproteobacteria	Pseudomonadales	Moraxellaceae	Acinetobacter	Acinetobacter sp. COS3
Contig_14863	12	32	22	22	-	-	Alpha-D-GlcNAc alpha-1,2-L-rhamnosyltransferase (EC 2.4.1.-)	Cell Wall and Capsule	Capsular and extracellular polysacchrides	Rhamnose_containing_glycans	root	cellular organisms	Bacteria	Bacteroidetes/Chlorobi group	Bacteroidetes	Sphingobacteriia	Sphingobacteriales	Chitinophagaceae	unclassified Chitinophagaceae	Chitinophagaceae bacterium JGI 0001013-J17
Contig_468870	45	19	2	22	-	-	Muconate cycloisomerase (EC 5.5.1.1)	Miscellaneous	Muconate_lactonizing_enzyme_family	Muconate cycloisomerase (EC 5.5.1.1)	root	cellular organisms	Bacteria	Bacteroidetes/Chlorobi group	Bacteroidetes	Sphingobacteriia	Sphingobacteriales	Chitinophagaceae	Sediminibacterium	Sediminibacterium salmoneum
Contig_273096	13	53	0	22	-	-	Heat shock protein 60 family chaperone GroEL	Protein Metabolism	Protein folding	GroEL_GroES	root	cellular organisms	Bacteria	Proteobacteria	Alphaproteobacteria	Sphingomonadales	Sphingomonadaceae	Sphingobium	Sphingobium baderi
Contig_520764	27	39	0	22	-	-	NADH dehydrogenase subunit 5	Respiration	Electron donating reactions	Respiratory_Complex_I	root	cellular organisms	Eukaryota	Viridiplantae	Chlorophyta	Chlorophyceae	Chlorophyceae incertae sedis	Microsporaceae	Microspora	Microspora stagnorum
Contig_267525	14	51	0	21.6667	K00286	pyrroline-5-carboxylate reductase [EC:1.5.1.2]	Pyrroline-5-carboxylate reductase (EC 1.5.1.2)	Amino Acids and Derivatives	Proline and 4-hydroxyproline	Proline_Synthesis	root	cellular organisms	Bacteria	Firmicutes	Clostridia	Clostridiales	Peptostreptococcaceae	Peptoclostridium	[Clostridium] mangenotii
Contig_47085	34	10	21	21.6667	-	-	ADP-heptose--lipooligosaccharide heptosyltransferase II (EC 2.4.1.-)	Cell Wall and Capsule	Gram-Negative cell wall components	LOS_core_oligosaccharide_biosynthesis	root	cellular organisms	Bacteria	Bacteroidetes/Chlorobi group	Bacteroidetes	Sphingobacteriia	Sphingobacteriales	Chitinophagaceae	Sediminibacterium	Sediminibacterium salmoneum
Contig_6624	17	25	23	21.6667	-	-	Type I restriction-modification system, restriction subunit R (EC 3.1.21.3)	DNA Metabolism	Restriction-Modification_System	Type I restriction-modification system, restriction subunit R (EC 3.1.21.3)	root	cellular organisms	Bacteria	Proteobacteria	Alphaproteobacteria	Rhizobiales	Phyllobacteriaceae	Mesorhizobium	Mesorhizobium sp. LNJC399B00
Contig_340108	30	31	4	21.6667	-	-	Type I restriction-modification system, restriction subunit R (EC 3.1.21.3)	DNA Metabolism	Restriction-Modification_System	Type I restriction-modification system, restriction subunit R (EC 3.1.21.3)	root	cellular organisms	Bacteria	Bacteroidetes/Chlorobi group	Bacteroidetes	Sphingobacteriia	Sphingobacteriales	Chitinophagaceae	Sediminibacterium	Sediminibacterium sp. OR43
Contig_470435	20	45	0	21.6667	-	-	TonB-dependent receptor	Iron acquisition and metabolism	Iron_acquisition_in_Vibrio	TonB-dependent receptor	root	cellular organisms	Bacteria	Proteobacteria	Alphaproteobacteria	Rhodobacterales	Hyphomonadaceae	Hyphomonas	Hyphomonas jannaschiana	Hyphomonas jannaschiana VP2
Contig_436513	14	48	3	21.6667	-	-	TonB-dependent siderophore receptor	Membrane Transport	Ton_and_Tol_transport_systems	TonB-dependent siderophore receptor	root	cellular organisms	Bacteria	Bacteroidetes/Chlorobi group	Bacteroidetes	Sphingobacteriia	Sphingobacteriales	Chitinophagaceae	Sediminibacterium
Contig_421604	21	36	8	21.6667	-	-	4-keto-6-deoxy-N-Acetyl-D-hexosaminyl-(Lipid carrier) aminotransferase	Protein Metabolism	Protein processing and modification	N-linked_Glycosylation_in_Bacteria	root	cellular organisms	Bacteria	Bacteroidetes/Chlorobi group	Bacteroidetes	Sphingobacteriia	Sphingobacteriales	Chitinophagaceae	Sediminibacterium	Sediminibacterium salmoneum
Contig_554302	31	33	1	21.6667	K03878	NADH-ubiquinone oxidoreductase chain 1 [EC:1.6.5.3]	NADH dehydrogenase subunit 1	Respiration	Electron donating reactions	Respiratory_Complex_I	root	cellular organisms	Eukaryota	Rhodophyta	Florideophyceae	Gracilariales	Gracilariaceae	Gracilaria	Gracilaria salicornia
Contig_401997	35	27	3	21.6667	-	-	DNA-directed RNA polymerase beta subunit (EC 2.7.7.6)	RNA Metabolism	Transcription	RNA_polymerase_bacterial	root	cellular organisms	Bacteria	Bacteroidetes/Chlorobi group	Bacteroidetes	Flavobacteriia	Flavobacteriales	Flavobacteriaceae	Aequorivita	Aequorivita capsosiphonis
Contig_322744	21	40	4	21.6667	-	-	Acriflavin resistance protein	Virulence, Disease and Defense	Resistance to antibiotics and toxic compounds	Multidrug_Resistance_Efflux_Pumps	root	cellular organisms	Bacteria	Bacteroidetes/Chlorobi group	Bacteroidetes	Cytophagia	Cytophagales	Cytophagaceae	Dyadobacter	Dyadobacter alkalitolerans
Contig_69223	31	8	26	21.6667	-	-	Acetylglutamate kinase (EC 2.7.2.8)	Amino Acids and Derivatives	Arginine	urea cycle, polyamines	root	cellular organisms	Bacteria	Bacteroidetes/Chlorobi group	Bacteroidetes	Sphingobacteriia	Sphingobacteriales	Chitinophagaceae	Sediminibacterium	Sediminibacterium salmoneum
Contig_512	19	18	27	21.3333	-	-	Aconitate hydratase (EC 4.2.1.3)	Carbohydrates	Central carbohydrate metabolism	TCA_Cycle	root	cellular organisms	Bacteria	Proteobacteria	Alphaproteobacteria	Rhizobiales	Rhodobiaceae	Lutibaculum	Lutibaculum baratangense
Contig_35601	19	14	31	21.3333	-	-	Probable poly(beta-D-mannuronate) O-acetylase (EC 2.3.1.-)	Cell Wall and Capsule	Capsular and extracellular polysacchrides	Alginate_metabolism	root	cellular organisms	Bacteria	Bacteroidetes/Chlorobi group	Bacteroidetes	Flavobacteriia	Flavobacteriales	Flavobacteriaceae	Chryseobacterium	Chryseobacterium daeguense
Contig_281649	22	42	0	21.3333	-	-	Twin-arginine translocation protein TatC	Clustering-based subsystems	proteosome related	Cluster-based_Subsystem_Grouping_Hypotheticals_-_perhaps_Proteosome_Related	root	cellular organisms	Bacteria	Bacteroidetes/Chlorobi group	Bacteroidetes	Bacteroidia	Bacteroidales	Bacteroidaceae	Bacteroides	Bacteroides gallinarum
Contig_181837	12	25	27	21.3333	-	-	Single-stranded DNA-binding protein	DNA Metabolism	DNA repair	DNA_repair,_bacterial_RecFOR_pathway	root	cellular organisms	Bacteria	Proteobacteria	delta/epsilon subdivisions	Deltaproteobacteria	unclassified Deltaproteobacteria	Candidatus Babela	Candidatus Babela massiliensis
Contig_510655	15	49	0	21.3333	-	-	5'-nucleotidase (EC 3.1.3.5)	Nucleosides and Nucleotides	Purines	Purine_conversions	root	cellular organisms	Bacteria	Proteobacteria	Alphaproteobacteria	Rhodobacterales	Rhodobacteraceae	Loktanella	Loktanella cinnabarina
Contig_567510	40	18	6	21.3333	-	-	LSU ribosomal protein L14p (L23e)	Protein Metabolism	Protein biosynthesis	Ribosome_LSU_bacterial	root	cellular organisms	Bacteria	Proteobacteria	Alphaproteobacteria	unclassified Alphaproteobacteria	SAR11 cluster	alpha proteobacterium SCGC AAA240-E13
Contig_230755	29	35	0	21.3333	-	-	Two-component system response regulator	Regulation and Cell signaling	Two-component_regulatory_systems_in_Campylobacter	Two-component system response regulator	root	cellular organisms	Bacteria	Bacteroidetes/Chlorobi group	Bacteroidetes	Sphingobacteriia	Sphingobacteriales	Chitinophagaceae	Sediminibacterium	Sediminibacterium salmoneum
Contig_203247	24	32	7	21	-	-	Hexuronate transporter	Carbohydrates	Monosaccharides	D-Galacturonate_and_D-Glucuronate_Utilization	root	cellular organisms	Bacteria	Proteobacteria	Gammaproteobacteria	Pseudomonadales	Pseudomonadaceae	Pseudomonas	Pseudomonas fluorescens group	Pseudomonas mandelii	Pseudomonas mandelii PD30
Contig_21220	0	37	26	21	-	-	Tyrosine-protein kinase Wzc (EC 2.7.10.2)	Cell Wall and Capsule	Capsular and extracellular polysacchrides	Colanic_acid_biosynthesis	root	cellular organisms	Bacteria	Bacteroidetes/Chlorobi group	Bacteroidetes	Cytophagia	Cytophagales	Cytophagaceae	Hymenobacter	Hymenobacter norwichensis
Contig_36064	22	28	13	21	-	-	UDP-N-acetylglucosamine 2-epimerase (EC 5.1.3.14)	Cell Wall and Capsule	Capsular and extracellular polysacchrides	CMP-N-acetylneuraminate_Biosynthesis	root	cellular organisms	Bacteria	Bacteroidetes/Chlorobi group	Bacteroidetes	Flavobacteriia	Flavobacteriales	Cryomorphaceae	Crocinitomix	Crocinitomix catalasitica
Contig_127273	17	37	9	21	-	-	Putative N-acetylgalactosaminyl-diphosphoundecaprenol glucuronosyltransferase	Cell Wall and Capsule	Gram-Positive cell wall components	Teichuronic_acid_biosynthesis	root	cellular organisms	Bacteria	Proteobacteria	delta/epsilon subdivisions	Deltaproteobacteria	unclassified Deltaproteobacteria	Candidatus Entotheonella	Candidatus Entotheonella sp. TSY1
Contig_216790	7	56	0	21	-	-	ATP-dependent DNA helicase UvrD/PcrA	DNA Metabolism	DNA repair	DNA_repair,_bacterial_UvrD_and_related_helicases	root	cellular organisms	Bacteria	Proteobacteria	Alphaproteobacteria	Rhodospirillales	Acetobacteraceae	Acetobacter	Acetobacter malorum
Contig_338747	18	22	23	21	-	-	(S)-3-O-geranylgeranylglyceryl phosphate synthase	Fatty Acids, Lipids, and Isoprenoids	Isoprenoids	Archaeal_lipids	root	cellular organisms	Bacteria	Bacteroidetes/Chlorobi group	Bacteroidetes	Cytophagia	Cytophagales	Cytophagaceae	unclassified Cytophagaceae	Cytophagaceae bacterium JGI 0001001-B3
Contig_64511	17	41	5	21	-	-	Cell division protein FtsI [Peptidoglycan synthetase] (EC 2.4.1.129)	Motility and Chemotaxis	Flagellar motility in Prokaryota	Flagellum_in_Campylobacter	root	cellular organisms	Bacteria	Proteobacteria	Alphaproteobacteria	Rickettsiales	Rickettsiaceae	Rickettsieae	Rickettsia	Rickettsia sp. ISO7
Contig_125298	22	29	12	21	-	-	PhnB protein	Phosphorus Metabolism	Alkylphosphonate_utilization	PhnB protein	root	cellular organisms	Bacteria	Bacteroidetes/Chlorobi group	Bacteroidetes	Sphingobacteriia	Sphingobacteriales	Chitinophagaceae	Sediminibacterium	Sediminibacterium sp. OR43
Contig_107460	21	32	10	21	-	-	LSU ribosomal protein L14p (L23e)	Protein Metabolism	Protein biosynthesis	Ribosome_LSU_bacterial	root	cellular organisms	Bacteria	Cyanobacteria	Nostocales	Nostocaceae	Aphanizomenon	Aphanizomenon flos-aquae
Contig_115800	21	29	13	21	-	-	Two-component system response regulator	Regulation and Cell signaling	Two-component_regulatory_systems_in_Campylobacter	Two-component system response regulator	root	cellular organisms	Bacteria	Bacteroidetes/Chlorobi group	Bacteroidetes	Flavobacteriia	Flavobacteriales	Flavobacteriaceae	Chryseobacterium	Chryseobacterium caeni
Contig_209507	25	34	4	21	-	-	NADH dehydrogenase subunit 5	Respiration	Electron donating reactions	Respiratory_Complex_I	root	cellular organisms	Eukaryota	Stramenopiles	PX clade	Phaeophyceae	Laminariales	Alariaceae	Undaria	Undaria pinnatifida
Contig_553787	23	33	7	21	-	-	NADH dehydrogenase subunit 4L	Respiration	Electron donating reactions	Respiratory_Complex_I	root	cellular organisms	Eukaryota	Viridiplantae	Chlorophyta	prasinophytes	Mamiellophyceae	Mamiellales	Bathycoccaceae	Bathycoccus	Bathycoccus prasinos
Contig_158231	31	30	1	20.6667	K00273	D-amino-acid oxidase [EC:1.4.3.3]	D-amino-acid oxidase (EC 1.4.3.3)	Amino Acids and Derivatives	Proline and 4-hydroxyproline	Proline,_4-hydroxyproline_uptake_and_utilization	root	cellular organisms	Bacteria	Actinobacteria <phylum>	Actinobacteria	Actinobacteridae	Actinomycetales	Streptomycineae	Streptomycetaceae	Streptomyces	Streptomyces rimosus	Streptomyces rimosus R6-500
Contig_291793	21	33	8	20.6667	-	-	Glycine cleavage system H protein	Amino Acids and Derivatives	Alanine, serine, and glycine	Glycine_and_Serine_Utilization	root	cellular organisms	Bacteria	Bacteroidetes/Chlorobi group	Bacteroidetes	Bacteroidia	Bacteroidales	Rikenellaceae	Alistipes	environmental samples <Alistipes>	Alistipes sp. CAG:157
Contig_316180	23	32	7	20.6667	-	-	Rod shape-determining protein RodA	Cell Wall and Capsule	Peptidoglycan_Biosynthesis	Rod shape-determining protein RodA	root	cellular organisms	Bacteria	Proteobacteria	Betaproteobacteria	Neisseriales	Chromobacteriaceae	Pseudogulbenkiania	Pseudogulbenkiania ferrooxidans
Contig_82376	30	29	3	20.6667	Unclassified	0	Cell division protein FtsH (EC 3.4.24.-)	Clustering-based subsystems	Bacterial_Cell_Division	Cell division protein FtsH (EC 3.4.24.-)	root	cellular organisms	Eukaryota	Viridiplantae	Chlorophyta	Trebouxiophyceae	Chlorellales	Chlorellaceae	Auxenochlorella	Auxenochlorella protothecoides
Contig_213750	40	22	0	20.6667	-	-	Transaldolase (EC 2.2.1.2)	Cofactors, Vitamins, Prosthetic Groups, Pigments	Folate and pterines	Folate_Biosynthesis	root	cellular organisms	Bacteria	Proteobacteria	Alphaproteobacteria	Rhodobacterales	Rhodobacteraceae	Sulfitobacter	Sulfitobacter mediterraneus
Contig_368	14	26	22	20.6667	K08737	DNA mismatch repair protein MSH6	DNA mismatch repair protein MutS	DNA Metabolism	DNA repair	DNA_repair,_bacterial_MutL-MutS_system	root	cellular organisms	Eukaryota	Stramenopiles	Oomycetes	Albuginales	Albuginaceae	Albugo	Albugo candida
Contig_273073	3	41	18	20.6667	-	-	Endonuclease IV (EC 3.1.21.2)	DNA Metabolism	DNA repair	DNA_repair,_bacterial	root	cellular organisms	Bacteria	Bacteroidetes/Chlorobi group	Bacteroidetes	Bacteroidia	Bacteroidales	Porphyromonadaceae	Odoribacter	environmental samples <Odoribacter>	Odoribacter laneus CAG:561
Contig_307797	20	40	2	20.6667	-	-	Glycerol-3-phosphate dehydrogenase [NAD(P)+] (EC 1.1.1.94)	Fatty Acids, Lipids, and Isoprenoids	Phospholipids	Glycerolipid_and_Glycerophospholipid_Metabolism_in_Bacteria	root	cellular organisms	Bacteria	Bacteroidetes/Chlorobi group	Bacteroidetes	Cytophagia	Cytophagales	Cytophagaceae	Dyadobacter	Dyadobacter alkalitolerans
Contig_47975	26	27	9	20.6667	-	-	fructose response regulator of fruA and EII fructose/mannose	Membrane Transport	Sugar Phosphotransferase Systems, PTS	Fructose_and_Mannose_Inducible_PTS	root	cellular organisms	Bacteria	Bacteroidetes/Chlorobi group	Bacteroidetes	Flavobacteriia	Flavobacteriales	Flavobacteriaceae	Chryseobacterium	Chryseobacterium daeguense
Contig_408179	32	30	0	20.6667	-	-	Na+/H+ antiporter NhaA type	Membrane Transport	Uni- Sym- and Antiporters	Na(+)_H(+)_antiporter	root	cellular organisms	Bacteria	Proteobacteria	Alphaproteobacteria	Rickettsiales	Rickettsiaceae	Rickettsieae	Rickettsia	spotted fever group	Candidatus Rickettsia gravesii
Contig_38439	29	12	21	20.6667	-	-	Probable low-affinity inorganic phosphate transporter	Phosphorus Metabolism	Phosphate_metabolism	Probable low-affinity inorganic phosphate transporter	root	cellular organisms	Bacteria	Bacteroidetes/Chlorobi group	Bacteroidetes	Bacteroidia	Bacteroidales	Bacteroidaceae	Bacteroides	environmental samples <Bacteroides>	Bacteroides intestinalis CAG:315
Contig_256646	22	40	0	20.6667	-	-	Potassium-transporting ATPase B chain (EC 3.6.3.12) (TC 3.A.3.7.1)	Potassium metabolism	Potassium_homeostasis	Potassium-transporting ATPase B chain (EC 3.6.3.12) (TC 3.A.3.7.1)	root	cellular organisms	Bacteria	Bacteroidetes/Chlorobi group	Bacteroidetes	Flavobacteriia	Flavobacteriales	Flavobacteriaceae	Flavobacterium	Flavobacterium chungangense
Contig_36638	6	43	13	20.6667	-	-	SSU ribosomal protein S1p	Protein Metabolism	Protein biosynthesis	Ribosome_SSU_bacterial	root	cellular organisms	Bacteria	Bacteroidetes/Chlorobi group	Bacteroidetes	Cytophagia	Cytophagales	Cytophagaceae	Hymenobacter	Hymenobacter sp. APR13
Contig_93179	22	36	4	20.6667	-	-	LSU ribosomal protein L16p (L10e)	Protein Metabolism	Protein biosynthesis	Ribosome_LSU_bacterial	root	cellular organisms	Eukaryota	Stramenopiles	Bacillariophyta	Bacillariophyceae	Bacillariophycidae	Cymbellales	Gomphonemataceae	Didymosphenia	Didymosphenia geminata
Contig_349943	22	15	25	20.6667	-	-	SSU ribosomal protein S17p (S11e)	Protein Metabolism	Protein biosynthesis	Ribosome_SSU_bacterial	root	cellular organisms	Bacteria	Cyanobacteria	Oscillatoriophycideae	Chroococcales	Synechococcus	Synechococcus sp. NKBG15041c
Contig_295550	15	31	16	20.6667	-	-	Hypothetical transmembrane protein coupled to NADH-ubiquinone oxidoreductase chain 5 homolog	Respiration	Electron donating reactions	Respiratory_Complex_I	root	cellular organisms	Bacteria	Bacteroidetes/Chlorobi group	Bacteroidetes	Cytophagia	Cytophagales	Cytophagaceae	Runella	Runella limosa
Contig_178671	11	40	11	20.6667	-	-	Serine phosphatase RsbU, regulator of sigma subunit	Stress Response	SigmaB_stress_responce_regulation	Serine phosphatase RsbU, regulator of sigma subunit	root	cellular organisms	Bacteria	Bacteroidetes/Chlorobi group	Bacteroidetes	Cytophagia	Cytophagales	Cytophagaceae	Flexibacter	Flexibacter elegans
Contig_37022	5	26	31	20.6667	-	-	Internalin D (LPXTG motif)	Virulence, Disease and Defense	Invasion and intracellular resistance	Listeria_surface_proteins:_Internalin-like_proteins	root	cellular organisms	Bacteria	Firmicutes	Bacilli	Bacillales	Listeriaceae	Listeria	Listeria monocytogenes	Listeria monocytogenes Lm_1886
Contig_19299	31	0	30	20.3333	-	-	Aldehyde dehydrogenase (EC 1.2.1.3)	Carbohydrates	Central carbohydrate metabolism	Pyruvate_metabolism_II:_acetyl-CoA,_acetogenesis_from_pyruvate	root	cellular organisms	Bacteria	Tenericutes	Mollicutes	Acholeplasmatales	Acholeplasmataceae	Acholeplasma	Acholeplasma equifetale
Contig_30950	37	18	6	20.3333	-	-	Possible GPH family transporter (TC 2.A.2) for arabinosides	Carbohydrates	Monosaccharides	L-Arabinose_utilization	root	cellular organisms	Bacteria	Bacteroidetes/Chlorobi group	Bacteroidetes	Flavobacteriia	Flavobacteriales	Flavobacteriaceae	Flavobacterium	Flavobacterium chungangense
Contig_251310	28	32	1	20.3333	-	-	L-fuco-beta-pyranose dehydrogenase	Carbohydrates	Monosaccharides	L-fucose_utilization_temp	root	cellular organisms	Bacteria	Bacteroidetes/Chlorobi group	Bacteroidetes	Sphingobacteriia	Sphingobacteriales	Sphingobacteriaceae	Pedobacter	Pedobacter glucosidilyticus
Contig_232303	36	16	9	20.3333	-	-	3-oxoacyl-[acyl-carrier-protein] synthase, KASII (EC 2.3.1.41)	Cell Wall and Capsule	Cell wall of Mycobacteria	mycolic_acid_synthesis	root	cellular organisms	Bacteria	Bacteroidetes/Chlorobi group	Bacteroidetes	Sphingobacteriia	Sphingobacteriales	Chitinophagaceae	Sediminibacterium	Sediminibacterium salmoneum
Contig_234887	41	20	0	20.3333	-	-	Probable poly(beta-D-mannuronate) O-acetylase (EC 2.3.1.-)	Cell Wall and Capsule	Capsular and extracellular polysacchrides	Alginate_metabolism	root	cellular organisms	Bacteria	Bacteroidetes/Chlorobi group	Bacteroidetes	Flavobacteriia	Flavobacteriales	Flavobacteriaceae	Flavobacterium	Flavobacterium saliperosum
Contig_31553	30	27	4	20.3333	-	-	DNA mismatch repair protein MutL	DNA Metabolism	DNA repair	DNA_repair,_bacterial_MutL-MutS_system	root	cellular organisms	Bacteria	Bacteroidetes/Chlorobi group	Bacteroidetes	Cytophagia	Cytophagales	Cytophagaceae	Dyadobacter	Dyadobacter alkalitolerans
Contig_361295	11	50	0	20.3333	-	-	Replicative DNA helicase (EC 3.6.1.-)	DNA Metabolism	DNA replication	DNA-replication	root	cellular organisms	Bacteria	Proteobacteria	delta/epsilon subdivisions	Deltaproteobacteria	unclassified Deltaproteobacteria	Candidatus Babela	Candidatus Babela massiliensis
Contig_127998	28	27	6	20.3333	-	-	Chemotaxis protein methyltransferase CheR (EC 2.1.1.80)	Motility and Chemotaxis	Bacterial_Chemotaxis	Chemotaxis protein methyltransferase CheR (EC 2.1.1.80)	root	cellular organisms	Bacteria	Proteobacteria	Betaproteobacteria	Burkholderiales	Comamonadaceae	Candidatus Symbiobacter	Candidatus Symbiobacter mobilis
Contig_4780	17	31	13	20.3333	-	-	Acriflavin resistance protein	Virulence, Disease and Defense	Resistance to antibiotics and toxic compounds	Multidrug_Resistance_Efflux_Pumps	root	cellular organisms	Bacteria	Bacteroidetes/Chlorobi group	Bacteroidetes	Cytophagia	Cytophagales	Cytophagaceae	Dyadobacter	Dyadobacter alkalitolerans
Contig_334738	29	32	0	20.3333	-	-	Cobalt-zinc-cadmium resistance protein CzcA	Virulence, Disease and Defense	Resistance to antibiotics and toxic compounds	Cobalt-zinc-cadmium_resistance	root	cellular organisms	Bacteria	Bacteroidetes/Chlorobi group	Bacteroidetes	Flavobacteriia	Flavobacteriales	Flavobacteriaceae	Chryseobacterium	Chryseobacterium daeguense
Contig_359507	13	43	5	20.3333	-	-	Response regulator of zinc sigma-54-dependent two-component system	Virulence, Disease and Defense	Resistance to antibiotics and toxic compounds	Zinc_resistance	root	cellular organisms	Bacteria	Bacteroidetes/Chlorobi group	Bacteroidetes	Cytophagia	Cytophagales	Cyclobacteriaceae	Algoriphagus	Algoriphagus vanfongensis
Contig_102510	24	28	8	20	-	-	Pyruvate dehydrogenase E1 component alpha subunit (EC 1.2.4.1)	Carbohydrates	Central carbohydrate metabolism	Pyruvate_metabolism_II:_acetyl-CoA,_acetogenesis_from_pyruvate	root	cellular organisms	Bacteria	Bacteroidetes/Chlorobi group	Bacteroidetes	Cytophagia	Cytophagales	Cytophagaceae	Hymenobacter	Hymenobacter aerophilus
Contig_20867	27	12	21	20	-	-	acyl-CoA synthetase	Cell Wall and Capsule	Cell wall of Mycobacteria	mycolic_acid_synthesis	root	cellular organisms	Bacteria	Proteobacteria	Gammaproteobacteria	Pseudomonadales	Pseudomonadaceae	Pseudomonas	Pseudomonas aeruginosa group	Pseudomonas aeruginosa	Pseudomonas aeruginosa BWHPSA043
Contig_170077	22	38	0	20	-	-	Glutamine synthetase type III, GlnN (EC 6.3.1.2)	Cell Wall and Capsule	Peptidoglycan_Biosynthesis	Glutamine synthetase type III, GlnN (EC 6.3.1.2)	root	cellular organisms	Bacteria	Bacteroidetes/Chlorobi group	Bacteroidetes	Sphingobacteriia	Sphingobacteriales	Sphingobacteriaceae	Pedobacter	Pedobacter borealis
Contig_56112	12	40	8	20	-	-	DNA polymerase I (EC 2.7.7.7)	DNA Metabolism	DNA replication	DNA-replication	root	cellular organisms	Bacteria	Proteobacteria	delta/epsilon subdivisions	Deltaproteobacteria	unclassified Deltaproteobacteria	Candidatus Babela	Candidatus Babela massiliensis
Contig_124705	27	14	19	20	-	-	Recombination inhibitory protein MutS2	DNA Metabolism	DNA repair	DNA_repair,_bacterial_MutL-MutS_system	root	cellular organisms	Bacteria	Bacteroidetes/Chlorobi group	Bacteroidetes	Sphingobacteriia	Sphingobacteriales	Chitinophagaceae	Sediminibacterium	Sediminibacterium salmoneum
Contig_381979	43	12	5	20	-	-	Excinuclease ABC subunit A paralog in greater Bacteroides group	DNA Metabolism	DNA repair	DNA_repair,_UvrABC_system	root	cellular organisms	Bacteria	Bacteroidetes/Chlorobi group	Bacteroidetes	Sphingobacteriia	Sphingobacteriales	Chitinophagaceae	Sediminibacterium	Sediminibacterium salmoneum
Contig_3218	25	21	14	20	-	-	Manganese ABC transporter, periplasmic-binding protein SitA	Membrane Transport	Transport_of_Manganese	Manganese ABC transporter, periplasmic-binding protein SitA	root	cellular organisms	Bacteria	Bacteroidetes/Chlorobi group	Bacteroidetes	Flavobacteriia	Flavobacteriales	Flavobacteriaceae	Cellulophaga	Cellulophaga baltica
Contig_41180	11	39	10	20	-	-	SSU ribosomal protein S3p (S3e)	Protein Metabolism	Protein biosynthesis	Ribosome_SSU_bacterial	root	cellular organisms	Bacteria	Proteobacteria	Gammaproteobacteria	Xanthomonadales	Sinobacteraceae	Nevskia	Nevskia ramosa
Contig_201031	31	28	1	20	-	-	FKBP-type peptidyl-prolyl cis-trans isomerase fklB (EC 5.2.1.8)	Protein Metabolism	Protein folding	Peptidyl-prolyl_cis-trans_isomerase	root	cellular organisms	Bacteria	Proteobacteria	Alphaproteobacteria	Sphingomonadales	Sphingomonadaceae	Sphingobium	Sphingobium xenophagum
Contig_306716	2	56	2	20	-	-	LSU ribosomal protein L16p (L10e)	Protein Metabolism	Protein biosynthesis	Ribosome_LSU_bacterial	root	cellular organisms	Bacteria	Proteobacteria	Gammaproteobacteria	Chromatiales	Chromatiaceae	Marichromatium	Marichromatium purpuratum	Marichromatium purpuratum 984
Contig_309139	36	24	0	20	-	-	ATP-dependent Clp protease proteolytic subunit (EC 3.4.21.92)	Protein Metabolism	Protein degradation	Proteolysis_in_bacteria,_ATP-dependent	root	cellular organisms	Bacteria	Bacteroidetes/Chlorobi group	Bacteroidetes	Sphingobacteriia	Sphingobacteriales	Chitinophagaceae	Niabella	Niabella aurantiaca
Contig_35456	13	35	12	20	-	-	cAMP-binding proteins - catabolite gene activator and regulatory subunit of cAMP-dependent protein kinases	Regulation and Cell signaling	cAMP_signaling_in_bacteria	cAMP-binding proteins - catabolite gene activator and regulatory subunit of cAMP-dependent protein kinases	root	cellular organisms	Bacteria	Bacteroidetes/Chlorobi group	Bacteroidetes	Flavobacteriia	Flavobacteriales	Flavobacteriaceae	Chryseobacterium	Chryseobacterium formosense
Contig_338446	33	27	0	20	-	-	Two-component system response regulator	Regulation and Cell signaling	Two-component_regulatory_systems_in_Campylobacter	Two-component system response regulator	root	cellular organisms	Bacteria	Bacteroidetes/Chlorobi group	Bacteroidetes	Flavobacteriia	Flavobacteriales	Flavobacteriaceae	Cellulophaga	Cellulophaga baltica
Contig_565005	34	26	0	20	-	-	Membrane-associated zinc metalloprotease	Regulation and Cell signaling	Sex_pheromones_in_Enterococcus_faecalis_and_other_Firmicutes	Membrane-associated zinc metalloprotease	root	cellular organisms	Bacteria	Proteobacteria	Betaproteobacteria	Methylophilales	Methylophilaceae
Contig_23859	26	24	10	20	-	-	Transcription termination protein NusA	RNA Metabolism	Transcription	Transcription_factors_bacterial	root	cellular organisms	Bacteria	Bacteroidetes/Chlorobi group	Bacteroidetes	Sphingobacteriia	Sphingobacteriales	Chitinophagaceae	Sediminibacterium
Contig_50068	4	36	20	20	-	-	Signal peptidase I	Virulence, Disease and Defense	Adhesion	Streptococcus_pyogenes_recombinatorial_zone	root	cellular organisms	Bacteria	Bacteroidetes/Chlorobi group	Bacteroidetes	Flavobacteriia	Flavobacteriales	Flavobacteriaceae	Flavobacterium	Flavobacterium filum
Contig_158894	33	27	0	20	-	-	Response regulator of zinc sigma-54-dependent two-component system	Virulence, Disease and Defense	Resistance to antibiotics and toxic compounds	Zinc_resistance	root	cellular organisms	Bacteria	Bacteroidetes/Chlorobi group	Bacteroidetes	Cytophagia	Cytophagales	Cytophagaceae	Cytophaga	Cytophaga fermentans	Cytophaga fermentans DSM 9555 = JCM 21142
Contig_104443	37	22	1	20	-	-	Arginine/ornithine antiporter ArcD	Amino Acids and Derivatives	Arginine	urea cycle, polyamines	root	cellular organisms	Bacteria	Firmicutes	Bacilli	Bacillales	Staphylococcaceae	Staphylococcus	Staphylococcus aureus	Staphylococcus aureus F26051
Contig_133490	10	49	0	19.6667	-	-	Nucleoside permease NupC	Carbohydrates	Monosaccharides	Deoxyribose_and_Deoxynucleoside_Catabolism	root	cellular organisms	Bacteria	Proteobacteria	Gammaproteobacteria	Alteromonadales	Ferrimonadaceae	Ferrimonas	Ferrimonas senticii
Contig_235771	20	39	0	19.6667	-	-	Periplasmic beta-glucosidase (EC 3.2.1.21)	Carbohydrates	Di- and oligosaccharides	Beta-Glucoside_Metabolism	root	cellular organisms	Bacteria	Proteobacteria	Gammaproteobacteria	Enterobacteriales	Enterobacteriaceae	Salmonella	Salmonella enterica
Contig_13186	19	38	2	19.6667	-	-	Enoyl-[acyl-carrier-protein] reductase [NADH] (EC 1.3.1.9)	Cell Wall and Capsule	Cell wall of Mycobacteria	mycolic_acid_synthesis	root	cellular organisms	Bacteria	Bacteroidetes/Chlorobi group	Bacteroidetes	Cytophagia	Cytophagales	Cytophagaceae	Dyadobacter	Dyadobacter crusticola
Contig_49241	13	46	0	19.6667	-	-	Penicillin-insensitive transglycosylase (EC 2.4.2.-) & transpeptidase PBP-1C	Cell Wall and Capsule	Peptidoglycan_Biosynthesis	Penicillin-insensitive transglycosylase (EC 2.4.2.-) & transpeptidase PBP-1C	root	cellular organisms	Bacteria	Bacteroidetes/Chlorobi group	Bacteroidetes	Cytophagia	Cytophagales	Cytophagaceae	Flectobacillus	Flectobacillus major
Contig_540989	29	28	2	19.6667	-	-	RecA protein	DNA Metabolism	DNA repair	DNA_repair,_bacterial	root	cellular organisms	Bacteria	Bacteroidetes/Chlorobi group	Bacteroidetes	Sphingobacteriia	Sphingobacteriales	Chitinophagaceae	Sediminibacterium	Sediminibacterium salmoneum
Contig_2417	12	38	9	19.6667	-	-	undecaprenyl diphosphate synthase	Fatty Acids, Lipids, and Isoprenoids	Isoprenoids	polyprenyl_synthesis	root	cellular organisms	Bacteria	Proteobacteria	Betaproteobacteria	Methylophilales	Methylophilaceae	Methylophilus	Methylophilus sp. 5
Contig_88579	13	29	17	19.6667	-	-	Ferrous iron transport protein B	Iron acquisition and metabolism	Campylobacter_Iron_Metabolism	Ferrous iron transport protein B	root	cellular organisms	Bacteria	Bacteroidetes/Chlorobi group	Bacteroidetes	Cytophagia	Cytophagales	Cytophagaceae	Adhaeribacter	Adhaeribacter aquaticus
Contig_298631	15	25	19	19.6667	-	-	TonB-dependent receptor	Iron acquisition and metabolism	Iron_acquisition_in_Vibrio	TonB-dependent receptor	root	cellular organisms	Bacteria	Bacteroidetes/Chlorobi group	Bacteroidetes	Cytophagia	Cytophagales	Cytophagaceae	Flexibacter	Flexibacter roseolus
Contig_309053	20	39	0	19.6667	-	-	Hypoxanthine-guanine phosphoribosyltransferase (EC 2.4.2.8)	Nucleosides and Nucleotides	Purines	Purine_conversions	root	cellular organisms	Bacteria	Proteobacteria	delta/epsilon subdivisions	Deltaproteobacteria	Desulfovibrionales	Desulfovibrionaceae	Desulfovibrio	Desulfovibrio acrylicus
Contig_63233	16	21	22	19.6667	-	-	Predicted ATPase related to phosphate starvation-inducible protein PhoH	Phosphorus Metabolism	Phosphate_metabolism	Predicted ATPase related to phosphate starvation-inducible protein PhoH	root	cellular organisms	Bacteria	Cyanobacteria	Oscillatoriophycideae	Chroococcales	Synechococcus	Synechococcus sp. NKBG042902
Contig_6006	9	33	17	19.6667	-	-	SSU ribosomal protein S3p (S3e)	Protein Metabolism	Protein biosynthesis	Ribosome_SSU_bacterial	root	cellular organisms	Bacteria	Cyanobacteria	Oscillatoriophycideae	Chroococcales	Candidatus Atelocyanobacterium	Candidatus Atelocyanobacterium thalassa	Candidatus Atelocyanobacterium thalassa isolate SIO64986
Contig_19422	10	45	4	19.6667	-	-	SSU ribosomal protein S8p (S15Ae)	Protein Metabolism	Protein biosynthesis	Ribosome_SSU_bacterial	root	cellular organisms	Bacteria	Proteobacteria	Gammaproteobacteria	Xanthomonadales	Sinobacteraceae	Nevskia	Nevskia ramosa
Contig_362510	13	45	1	19.6667	-	-	LSU ribosomal protein L16p (L10e)	Protein Metabolism	Protein biosynthesis	Ribosome_LSU_bacterial	root	cellular organisms	Bacteria	Proteobacteria	Gammaproteobacteria	Methylococcales	Methylococcaceae	Methylocaldum	Methylocaldum szegediense
Contig_51971	30	28	1	19.6667	-	-	NADH dehydrogenase subunit 1	Respiration	Electron donating reactions	Respiratory_Complex_I	root	cellular organisms	Eukaryota	Stramenopiles	Eustigmatophyceae	Eustigmatales	Monodopsidaceae	Nannochloropsis	Nannochloropsis granulata
Contig_568806	27	32	0	19.6667	K03879	NADH-ubiquinone oxidoreductase chain 2 [EC:1.6.5.3]	NADH dehydrogenase subunit 2	Respiration	Electron donating reactions	Respiratory_Complex_I	root	cellular organisms	Bacteria	Proteobacteria	Alphaproteobacteria	Caulobacterales	Caulobacteraceae	Brevundimonas	Brevundimonas naejangsanensis
Contig_250090	4	55	0	19.6667	-	-	ABC transporter involved in cytochrome c biogenesis, CcmB subunit	Respiration	Biogenesis_of_c-type_cytochromes	ABC transporter involved in cytochrome c biogenesis, CcmB subunit	root	cellular organisms	Bacteria	Bacteroidetes/Chlorobi group	Bacteroidetes	Cytophagia	Cytophagales	Cyclobacteriaceae	Algoriphagus	Algoriphagus marincola
Contig_433896	14	40	5	19.6667	-	-	Chaperone protein DnaK	Stress Response	Heat shock	Heat_shock_dnaK_gene_cluster_extended	root	cellular organisms	Eukaryota	Stramenopiles	Bacillariophyta	Bacillariophyceae	Bacillariophycidae	Bacillariales	Bacillariaceae	Cylindrotheca	Cylindrotheca closterium
Contig_426202	12	47	0	19.6667	-	-	Clumping factor ClfB, fibrinogen binding protein	Virulence, Disease and Defense	Adhesion	Adhesins_in_Staphylococcus	root	cellular organisms	Bacteria	Bacteroidetes/Chlorobi group	Bacteroidetes	Cytophagia	Cytophagales	Flammeovirgaceae	Flexithrix	Flexithrix dorotheae
Contig_34540	14	36	8	19.3333	-	-	Polysaccharide deacetylase	Carbohydrates	Glycoside hydrolases	Predicted_carbohydrate_hydrolases	root	cellular organisms	Bacteria	Fusobacteria	Fusobacteriia	Fusobacteriales	Fusobacteriaceae	Fusobacterium	Fusobacterium nucleatum	Fusobacterium nucleatum 13_3C
Contig_260049	11	33	14	19.3333	K01834	2,3-bisphosphoglycerate-dependent phosphoglycerate mutase [EC:5.4.2.1]	Phosphoglycerate mutase (EC 5.4.2.1)	Carbohydrates	Central carbohydrate metabolism	Entner-Doudoroff_Pathway	root	cellular organisms	Bacteria	Firmicutes	Clostridia	Clostridiales	Peptoniphilaceae	Helcococcus	Helcococcus sueciensis
Contig_467700	23	35	0	19.3333	-	-	Arabinose 5-phosphate isomerase (EC 5.3.1.13)	Cell Wall and Capsule	Gram-Negative cell wall components	KDO2-Lipid_A_biosynthesis	root	cellular organisms	Bacteria	Proteobacteria	Alphaproteobacteria	Rickettsiales	Rickettsiaceae	Rickettsieae	Rickettsia	spotted fever group	Rickettsia monacensis
Contig_13313	8	29	21	19.3333	-	-	Penicillin-binding protein 2 (PBP-2)	Cell Wall and Capsule	Peptidoglycan_Biosynthesis	Penicillin-binding protein 2 (PBP-2)	root	cellular organisms	Bacteria	Proteobacteria	Betaproteobacteria	Burkholderiales	Burkholderiaceae	Burkholderia	pseudomallei group	Burkholderia pseudomallei	Burkholderia pseudomallei NCTC 13178
Contig_334942	11	47	0	19.3333	K00761	uracil phosphoribosyltransferase [EC:2.4.2.9]	Uracil phosphoribosyltransferase (EC 2.4.2.9)	Clustering-based subsystems	LMPTP_YwlE_cluster	Uracil phosphoribosyltransferase (EC 2.4.2.9)	root	cellular organisms	Bacteria	Proteobacteria	Alphaproteobacteria	Rhodospirillales	Rhodospirillaceae	Dongia	Dongia sp. URHE0060
Contig_21055	14	20	24	19.3333	-	-	Putative DNA-binding protein in cluster with Type I restriction-modification system	DNA Metabolism	Restriction-Modification_System	Putative DNA-binding protein in cluster with Type I restriction-modification system	root	cellular organisms	Bacteria	Firmicutes	Bacilli	Lactobacillales	Streptococcaceae	Streptococcus	Streptococcus mitis
Contig_347675	23	35	0	19.3333	-	-	DNA-binding protein HU-beta	DNA Metabolism	DNA_structural_proteins,_bacterial	DNA-binding protein HU-beta	root	cellular organisms	Bacteria	Bacteroidetes/Chlorobi group	Bacteroidetes	Sphingobacteriia	Sphingobacteriales	Chitinophagaceae	Sediminibacterium
Contig_161613	23	35	0	19.3333	K00630	glycerol-3-phosphate O-acyltransferase [EC:2.3.1.15]	Glycerol-3-phosphate acyltransferase (EC 2.3.1.15)	Fatty Acids, Lipids, and Isoprenoids	Phospholipids	Glycerolipid_and_Glycerophospholipid_Metabolism_in_Bacteria	root	cellular organisms	Eukaryota	Viridiplantae	Chlorophyta	Trebouxiophyceae	Chlorellales	Chlorellaceae	Auxenochlorella	Auxenochlorella protothecoides
Contig_270168	19	38	1	19.3333	-	-	Malonyl CoA-acyl carrier protein transacylase (EC 2.3.1.39)	Fatty Acids, Lipids, and Isoprenoids	Fatty acids	Fatty_Acid_Biosynthesis_FASII	root	cellular organisms	Bacteria	Actinobacteria <phylum>	Actinobacteria	Actinobacteridae	Actinomycetales	Streptomycineae	Streptomycetaceae	Streptomyces	Streptomyces sclerotialus
Contig_220896	19	26	13	19.3333	-	-	Biopolymer transport protein ExbD/TolR	Membrane Transport	Ton_and_Tol_transport_systems	Biopolymer transport protein ExbD/TolR	root	cellular organisms	Bacteria	Bacteroidetes/Chlorobi group	Bacteroidetes	Cytophagia	Cytophagales	Cytophagaceae	Hymenobacter	Hymenobacter norwichensis
Contig_313107	15	43	0	19.3333	-	-	Flagellar motor rotation protein MotA	Motility and Chemotaxis	Flagellar motility in Prokaryota	Flagellar_motility	root	cellular organisms	Bacteria	Proteobacteria	Betaproteobacteria	Methylophilales	Methylophilaceae	Methylobacillus	Methylobacillus glycogenes
Contig_204552	21	37	0	19.3333	-	-	GMP synthase [glutamine-hydrolyzing] (EC 6.3.5.2)	Nucleosides and Nucleotides	Purines	Purine_conversions	root	cellular organisms	Bacteria	Bacteroidetes/Chlorobi group	Bacteroidetes	Sphingobacteriia	Sphingobacteriales	Chitinophagaceae	Sediminibacterium	Sediminibacterium salmoneum
Contig_2680	16	28	14	19.3333	K01338	ATP-dependent Lon protease [EC:3.4.21.53]	ATP-dependent protease La (EC 3.4.21.53) Type I	Protein Metabolism	Protein degradation	Proteasome_bacterial	root	cellular organisms	Bacteria	Proteobacteria	Alphaproteobacteria	Rhodobacterales	Rhodobacteraceae	Haematobacter	Haematobacter massiliensis
Contig_57673	19	18	21	19.3333	-	-	Asparaginyl-tRNA synthetase (EC 6.1.1.22)	Protein Metabolism	Protein biosynthesis	tRNA_aminoacylation,_Asp_and_Asn	root	cellular organisms	Bacteria	Bacteroidetes/Chlorobi group	Bacteroidetes	Flavobacteriia	Flavobacteriales	Flavobacteriaceae	Flavobacterium	Flavobacterium antarcticum
Contig_366281	22	19	17	19.3333	-	-	SSU ribosomal protein S8p (S15Ae)	Protein Metabolism	Protein biosynthesis	Ribosome_SSU_bacterial	root	cellular organisms	Bacteria	Bacteroidetes/Chlorobi group	Bacteroidetes	Cytophagia	Cytophagales	Cytophagaceae	Hymenobacter	Hymenobacter norwichensis
Contig_472553	14	17	27	19.3333	-	-	SSU ribosomal protein S1p	Protein Metabolism	Protein biosynthesis	Ribosome_SSU_bacterial	root	cellular organisms	Bacteria	Spirochaetes	Spirochaetia	Spirochaetales	Leptospiraceae	Leptospira	Leptospira interrogans
Contig_324387	22	36	0	19.3333	-	-	Antiphagocytic M protein	Regulation and Cell signaling	Regulation of virulence	Streptococcal_Mga_Regulon	root	cellular organisms	Bacteria	Firmicutes	Bacilli	Lactobacillales	Streptococcaceae	Streptococcus	Streptococcus dysgalactiae group	Streptococcus equi	Streptococcus equi subsp. zooepidemicus
Contig_503696	22	23	13	19.3333	-	-	NADH dehydrogenase subunit 5	Respiration	Electron donating reactions	Respiratory_Complex_I	root	cellular organisms	Eukaryota	Rhodophyta	Florideophyceae	Corallinophycidae	Corallinales	Sporolithaceae	Sporolithon	Sporolithon durum
Contig_84343	14	35	9	19.3333	-	-	RNA polymerase sigma-54 factor RpoN	RNA Metabolism	Transcription	Transcription_initiation,_bacterial_sigma_factors	root	cellular organisms	Bacteria	Bacteroidetes/Chlorobi group	Bacteroidetes	Sphingobacteriia	Sphingobacteriales	Sphingobacteriaceae	Pedobacter	Pedobacter sp. V48
Contig_235603	20	29	9	19.3333	-	-	Cobalt-zinc-cadmium resistance protein	Virulence, Disease and Defense	Resistance to antibiotics and toxic compounds	Cobalt-zinc-cadmium_resistance	root	cellular organisms	Bacteria	Bacteroidetes/Chlorobi group	Bacteroidetes	Flavobacteriia	Flavobacteriales	Flavobacteriaceae	Flavobacterium	Flavobacterium chungangense
Contig_296344	20	38	0	19.3333	-	-	Fibrinogen-binding protein	Virulence, Disease and Defense	Streptococcus_pyogenes_Virulome	Fibrinogen-binding protein	root	cellular organisms	Bacteria	Actinobacteria <phylum>	Actinobacteria	Actinobacteridae	Actinomycetales	Pseudonocardineae	Pseudonocardiaceae	Actinokineospora	Actinokineospora inagensis
Contig_157642	14	37	7	19.3333	-	-	Acetylornithine aminotransferase (EC 2.6.1.11)	Amino Acids and Derivatives	Arginine	urea cycle, polyamines	root	cellular organisms	Bacteria	Bacteroidetes/Chlorobi group	Bacteroidetes	Cytophagia	Cytophagales	Cytophagaceae	Dyadobacter	Dyadobacter alkalitolerans
Contig_219046	22	35	0	19	-	-	Trehalase (EC 3.2.1.28)	Carbohydrates	Di- and oligosaccharides	Trehalose_Uptake_and_Utilization	root	cellular organisms	Bacteria	Bacteroidetes/Chlorobi group	Bacteroidetes	Cytophagia	Cytophagales	Cytophagaceae	Runella	Runella limosa
Contig_9965	16	14	27	19	-	-	Nicotinate-nucleotide adenylyltransferase (EC 2.7.7.18)	Cofactors, Vitamins, Prosthetic Groups, Pigments	NAD and NADP	NAD_regulation	root	cellular organisms	Bacteria	Bacteroidetes/Chlorobi group	Bacteroidetes	Cytophagia	Cytophagales	Cytophagaceae	Dyadobacter	Dyadobacter alkalitolerans
Contig_342277	20	36	1	19	-	-	TonB-dependent receptor	Iron acquisition and metabolism	Iron_acquisition_in_Vibrio	TonB-dependent receptor	root	cellular organisms	Bacteria	Bacteroidetes/Chlorobi group	Bacteroidetes	Cytophagia	Cytophagales	Cytophagaceae	Runella	Runella limosa
Contig_369048	6	51	0	19	-	-	TonB-dependent receptor	Iron acquisition and metabolism	Iron_acquisition_in_Vibrio	TonB-dependent receptor	root	cellular organisms	Bacteria	Bacteroidetes/Chlorobi group	Bacteroidetes	Cytophagia	Cytophagales	Cytophagaceae	Dyadobacter	Dyadobacter alkalitolerans
Contig_436776	39	18	0	19	-	-	Kup system potassium uptake protein	Potassium metabolism	Potassium_homeostasis	Kup system potassium uptake protein	root	cellular organisms	Bacteria	Bacteroidetes/Chlorobi group	Bacteroidetes	Sphingobacteriia	Sphingobacteriales	Chitinophagaceae	Sediminibacterium	Sediminibacterium sp. OR43
Contig_361823	17	39	1	19	-	-	cAMP-binding proteins - catabolite gene activator and regulatory subunit of cAMP-dependent protein kinases	Regulation and Cell signaling	cAMP_signaling_in_bacteria	cAMP-binding proteins - catabolite gene activator and regulatory subunit of cAMP-dependent protein kinases	root	cellular organisms	Bacteria	Bacteroidetes/Chlorobi group	Bacteroidetes	Flavobacteriia	Flavobacteriales	Flavobacteriaceae	Elizabethkingia	Elizabethkingia anophelis
Contig_176103	4	52	1	19	K03934	NADH dehydrogenase (ubiquinone) Fe-S protein 1 [EC:1.6.5.3 1.6.99.3]	NADH-ubiquinone oxidoreductase chain G (EC 1.6.5.3)	Respiration	Electron donating reactions	Respiratory_Complex_I	root	cellular organisms	Eukaryota	Opisthokonta	Fungi	Dikarya	Ascomycota	saccharomyceta	Pezizomycotina	leotiomyceta	Eurotiomycetes	Eurotiomycetidae	Eurotiales	Aspergillaceae	Penicillium	Penicillium roqueforti	Penicillium roqueforti FM164
Contig_202762	11	46	0	19	-	-	NADH dehydrogenase subunit 5	Respiration	Electron donating reactions	Respiratory_Complex_I	Not assigned
Contig_222574	13	38	6	19	-	-	NADH dehydrogenase subunit 5	Respiration	Electron donating reactions	Respiratory_Complex_I	root	cellular organisms	Eukaryota	Stramenopiles	Eustigmatophyceae	Eustigmatales	Monodopsidaceae	Nannochloropsis	Nannochloropsis granulata
Contig_183496	24	32	1	19	-	-	ATP-dependent RNA helicase RhlE	RNA Metabolism	RNA processing and modification	ATP-dependent_RNA_helicases,_bacterial	root	cellular organisms	Bacteria	Bacteroidetes/Chlorobi group	Bacteroidetes	Sphingobacteriia	Sphingobacteriales	Sphingobacteriaceae	Pedobacter	Pedobacter borealis
Contig_570407	33	24	0	19	-	-	Phenazine biosynthesis protein PhzF	Secondary Metabolism	Bacterial cytostatics, differentiation factors and antibiotics	Phenazine_biosynthesis	root	cellular organisms	Bacteria	Bacteroidetes/Chlorobi group	Bacteroidetes	Sphingobacteriia	Sphingobacteriales	Chitinophagaceae	Sediminibacterium	Sediminibacterium sp. OR43
Contig_54716	26	27	4	19	-	-	Transcriptional regulator, Crp/Fnr family	Stress Response	Oxidative stress	Oxidative_stress	root	cellular organisms	Bacteria	Bacteroidetes/Chlorobi group	Bacteroidetes	Cytophagia	Cytophagales	Cytophagaceae	Runella	Runella limosa
Contig_365803	33	24	0	19	-	-	diguanylate cyclase/phosphodiesterase (GGDEF & EAL domains) with PAS/PAC sensor(s)	Stress Response	Bacterial_hemoglobins	diguanylate cyclase/phosphodiesterase (GGDEF & EAL domains) with PAS/PAC sensor(s)	root	cellular organisms	Bacteria	Bacteroidetes/Chlorobi group	Bacteroidetes	Flavobacteriia	Flavobacteriales	Flavobacteriaceae	Aquimarina	Aquimarina macrocephali
Contig_382191	25	32	0	19	-	-	Beta-lactamase	Virulence, Disease and Defense	Resistance to antibiotics and toxic compounds	Beta-lactamase	root	cellular organisms	Bacteria	Bacteroidetes/Chlorobi group	Bacteroidetes	Cytophagia	Cytophagales	Cytophagaceae	Runella	Runella zeae
Contig_129803	9	32	15	18.6667	-	-	Altronate oxidoreductase (EC 1.1.1.58)	Carbohydrates	Monosaccharides	D-Galacturonate_and_D-Glucuronate_Utilization	root	cellular organisms	Bacteria	Bacteroidetes/Chlorobi group	Bacteroidetes	Bacteroidia	Bacteroidales	Porphyromonadaceae	Dysgonomonas	Dysgonomonas capnocytophagoides
Contig_471241	43	13	0	18.6667	-	-	Endo-1,4-beta-xylanase A precursor (EC 3.2.1.8)	Carbohydrates	Monosaccharides	Xylose_utilization	root	cellular organisms	Bacteria	Bacteroidetes/Chlorobi group	Bacteroidetes	Flavobacteriia	Flavobacteriales	Flavobacteriaceae	Flavobacterium	Flavobacterium chungangense
Contig_97379	25	17	14	18.6667	-	-	Glutamyl-tRNA synthetase (EC 6.1.1.17)	Cofactors, Vitamins, Prosthetic Groups, Pigments	Tetrapyrroles	Heme_and_Siroheme_Biosynthesis	root	cellular organisms	Bacteria	Proteobacteria	Gammaproteobacteria	Thiotrichales	Piscirickettsiaceae	Thiomicrospira	Thiomicrospira kuenenii
Contig_353765	43	13	0	18.6667	-	-	Biotin-protein ligase (EC 6.3.4.15)	Cofactors, Vitamins, Prosthetic Groups, Pigments	Biotin	Biotin_biosynthesis	root	cellular organisms	Bacteria	Bacteroidetes/Chlorobi group	Bacteroidetes	Bacteroidia	Bacteroidales	Bacteroidaceae	Bacteroides	Bacteroides vulgatus	Bacteroides vulgatus str. 3775 SL(B) 10 (iv)
Contig_166421	14	42	0	18.6667	-	-	ATP-dependent DNA helicase RecQ	DNA Metabolism	DNA repair	DNA_repair,_bacterial_RecFOR_pathway	root	cellular organisms	Bacteria	Bacteroidetes/Chlorobi group	Bacteroidetes	Cytophagia	Cytophagales	Cyclobacteriaceae	Algoriphagus	Algoriphagus mannitolivorans
Contig_232311	23	33	0	18.6667	-	-	Transcription-repair coupling factor	DNA Metabolism	DNA replication	DNA-replication	root	cellular organisms	Bacteria	Bacteroidetes/Chlorobi group	Bacteroidetes	Sphingobacteriia	Sphingobacteriales	Chitinophagaceae	Sediminibacterium	Sediminibacterium salmoneum
Contig_45569	22	34	0	18.6667	-	-	undecaprenyl diphosphate synthase	Fatty Acids, Lipids, and Isoprenoids	Isoprenoids	polyprenyl_synthesis	root	cellular organisms	Bacteria	Bacteroidetes/Chlorobi group	Bacteroidetes	Cytophagia	Cytophagales	Cytophagaceae	Flectobacillus	Flectobacillus major
Contig_213336	10	28	18	18.6667	-	-	SSU ribosomal protein S10p (S20e)	Protein Metabolism	Protein biosynthesis	Ribosome_SSU_bacterial	root	cellular organisms	Bacteria	Proteobacteria	delta/epsilon subdivisions	Deltaproteobacteria	Desulfobacterales	Desulfobacteraceae	Desulforegula	Desulforegula conservatrix
Contig_391667	42	14	0	18.6667	-	-	[NiFe] hydrogenase metallocenter assembly protein HypE	Respiration	Electron donating reactions	NiFe_hydrogenase_maturation	root	cellular organisms	Bacteria	Bacteroidetes/Chlorobi group	Bacteroidetes	Cytophagia	Cytophagales	Cytophagaceae	Runella	Runella limosa
Contig_302784	21	32	3	18.6667	-	-	RNA polymerase sigma-54 factor RpoN	RNA Metabolism	Transcription	Transcription_initiation,_bacterial_sigma_factors	root	cellular organisms	Bacteria	Bacteroidetes/Chlorobi group	Bacteroidetes	Cytophagia	Cytophagales	Cytophagaceae	Adhaeribacter	Adhaeribacter aquaticus
Contig_449987	14	32	10	18.6667	-	-	Alkyl hydroperoxide reductase protein C (EC 1.6.4.-)	Sulfur Metabolism	Thioredoxin-disulfide_reductase	Alkyl hydroperoxide reductase protein C (EC 1.6.4.-)	root	cellular organisms	Bacteria	Bacteroidetes/Chlorobi group	Bacteroidetes	Cytophagia	Cytophagales	Cytophagaceae	Dyadobacter	Dyadobacter alkalitolerans
Contig_571358	25	30	0	18.3333	-	-	Beta-glucosidase (EC 3.2.1.21)	Carbohydrates	Di- and oligosaccharides	Fructooligosaccharides(FOS)_and_Raffinose_Utilization	root	cellular organisms	Bacteria	Bacteroidetes/Chlorobi group	Bacteroidetes	Bacteroidia	Bacteroidales	Draconibacteriaceae	Draconibacterium	Draconibacterium orientale
Contig_120686	21	19	15	18.3333	-	-	UDP-3-O-[3-hydroxymyristoyl] glucosamine N-acyltransferase (EC 2.3.1.-)	Cell Wall and Capsule	Gram-Negative cell wall components	KDO2-Lipid_A_biosynthesis	root	cellular organisms	Bacteria	Bacteroidetes/Chlorobi group	Bacteroidetes	Cytophagia	Cytophagales	Cytophagaceae	Flectobacillus	Flectobacillus major
Contig_148033	27	27	1	18.3333	-	-	UDP-N-acetylglucosamine--N-acetylmuramyl-(pentapeptide) pyrophosphoryl-undecaprenol N-acetylglucosamine transferase (EC 2.4.1.227)	Cell Wall and Capsule	Peptidoglycan_Biosynthesis	UDP-N-acetylglucosamine--N-acetylmuramyl-(pentapeptide) pyrophosphoryl-undecaprenol N-acetylglucosamine transferase (EC 2.4.1.227)	root	cellular organisms	Bacteria	Bacteroidetes/Chlorobi group	Bacteroidetes	Sphingobacteriia	Sphingobacteriales	Chitinophagaceae	Sediminibacterium	Sediminibacterium salmoneum
Contig_211822	22	30	3	18.3333	-	-	3-polyprenyl-4-hydroxybenzoate carboxy-lyase (EC 4.1.1.-)	Cofactors, Vitamins, Prosthetic Groups, Pigments	Quinone cofactors	Ubiquinone_Biosynthesis	root	cellular organisms	Bacteria	Firmicutes	Bacilli	Bacillales	Paenibacillaceae	Paenibacillus	Paenibacillus pini	Paenibacillus pini JCM 16418
Contig_380486	15	31	9	18.3333	-	-	4-hydroxythreonine-4-phosphate dehydrogenase (EC 1.1.1.262)	Cofactors, Vitamins, Prosthetic Groups, Pigments	Pyridoxine	Pyridoxin_(Vitamin_B6)_Biosynthesis	root	cellular organisms	Bacteria	Bacteroidetes/Chlorobi group	Bacteroidetes	Cytophagia	Cytophagales	Cytophagaceae	Adhaeribacter	Adhaeribacter aquaticus
Contig_247723	26	29	0	18.3333	-	-	Holliday junction DNA helicase RuvA	DNA Metabolism	DNA recombination	RuvABC_plus_a_hypothetical	root	cellular organisms	Bacteria	Bacteroidetes/Chlorobi group	Bacteroidetes	Sphingobacteriia	Sphingobacteriales	Chitinophagaceae	Sediminibacterium	Sediminibacterium salmoneum
Contig_552465	29	20	6	18.3333	-	-	Helicase PriA essential for oriC/DnaA-independent DNA replication	DNA Metabolism	DNA replication	DNA-replication	root	cellular organisms	Bacteria	Firmicutes	Clostridia	Clostridiales	Clostridiaceae	Clostridium	environmental samples <Clostridium>	Clostridium sp. CAG:609
Contig_42371	23	25	7	18.3333	-	-	Type I restriction-modification system, specificity subunit S (EC 3.1.21.3)	DNA Metabolism	Restriction-Modification_System	Type I restriction-modification system, specificity subunit S (EC 3.1.21.3)	root	cellular organisms	Bacteria	Proteobacteria	Gammaproteobacteria	Enterobacteriales	Enterobacteriaceae	Klebsiella	Klebsiella oxytoca	Klebsiella oxytoca MGH 41
Contig_200641	11	44	0	18.3333	-	-	Polyhydroxyalkanoic acid synthase	Fatty Acids, Lipids, and Isoprenoids	Polyhydroxybutyrate_metabolism	Polyhydroxyalkanoic acid synthase	root	cellular organisms	Bacteria	Proteobacteria	Gammaproteobacteria	Legionellales	Legionellaceae	Legionella	Legionella pneumophila
Contig_473933	20	27	8	18.3333	-	-	Outer membrane lipoprotein omp16 precursor	Membrane Transport	Ton_and_Tol_transport_systems	Outer membrane lipoprotein omp16 precursor	root	cellular organisms	Bacteria	Bacteroidetes/Chlorobi group	Bacteroidetes	Cytophagia	Cytophagales	Cytophagaceae	Hymenobacter	Hymenobacter sp. APR13
Contig_356306	26	29	0	18.3333	K00264	glutamate synthase (NADPH/NADH) [EC:1.4.1.13 1.4.1.14]	Glutamate synthase [NADPH] large chain (EC 1.4.1.13)	Nitrogen Metabolism	Ammonia_assimilation	Glutamate synthase [NADPH] large chain (EC 1.4.1.13)	root	cellular organisms	Eukaryota	Stramenopiles	Oomycetes	Saprolegniales	Saprolegniaceae	Aphanomyces	Aphanomyces astaci
Contig_400609	31	22	2	18.3333	-	-	Assimilatory nitrate reductase large subunit (EC:1.7.99.4)	Nitrogen Metabolism	Nitrate_and_nitrite_ammonification	Assimilatory nitrate reductase large subunit (EC:1.7.99.4)	root	cellular organisms	Bacteria	Proteobacteria	Betaproteobacteria	Methylophilales	Methylophilaceae	Methylophilus	Methylophilus sp. 5
Contig_1486	15	36	4	18.3333	-	-	LSU ribosomal protein L6p (L9e)	Protein Metabolism	Protein biosynthesis	Ribosome_LSU_bacterial	root	cellular organisms	Bacteria	Proteobacteria	Betaproteobacteria	Methylophilales	Methylophilaceae	Methylobacillus	Methylobacillus glycogenes
Contig_58271	5	8	42	18.3333	-	-	Heat shock protein 60 family co-chaperone GroES	Protein Metabolism	Protein folding	GroEL_GroES	root	cellular organisms	Bacteria	Proteobacteria	Betaproteobacteria	unclassified Betaproteobacteria	Candidatus Accumulibacter	Candidatus Accumulibacter sp. BA-91
Contig_91620	25	30	0	18.3333	-	-	GTPase and tRNA-U34 5-formylation enzyme TrmE	Protein Metabolism	Protein biosynthesis	Universal_GTPases	root	cellular organisms	Bacteria	Bacteroidetes/Chlorobi group	Bacteroidetes	Sphingobacteriia	Sphingobacteriales	Chitinophagaceae	Sediminibacterium	Sediminibacterium salmoneum
Contig_108120	17	35	3	18.3333	-	-	GTPase and tRNA-U34 5-formylation enzyme TrmE	Protein Metabolism	Protein biosynthesis	Universal_GTPases	root	cellular organisms	Bacteria	Proteobacteria	delta/epsilon subdivisions	Deltaproteobacteria	unclassified Deltaproteobacteria	Candidatus Babela	Candidatus Babela massiliensis
Contig_221133	13	35	7	18.3333	-	-	LSU ribosomal protein L35p	Protein Metabolism	Protein biosynthesis	Ribosome_LSU_bacterial	root	cellular organisms	Bacteria	Proteobacteria	Gammaproteobacteria	Xanthomonadales	Sinobacteraceae	Nevskia	Nevskia ramosa
Contig_227096	22	30	3	18.3333	-	-	LSU ribosomal protein L27p	Protein Metabolism	Protein biosynthesis	Ribosome_LSU_bacterial	root	cellular organisms	Bacteria	Bacteroidetes/Chlorobi group	Bacteroidetes	Sphingobacteriia	Sphingobacteriales	Chitinophagaceae	Sediminibacterium	Sediminibacterium salmoneum
Contig_285506	19	30	6	18.3333	-	-	SSU ribosomal protein S5p (S2e)	Protein Metabolism	Protein biosynthesis	Ribosome_SSU_bacterial	Not assigned
Contig_188121	14	39	2	18.3333	K03883	NADH-ubiquinone oxidoreductase chain 5 [EC:1.6.5.3]	NADH dehydrogenase subunit 5	Respiration	Electron donating reactions	Respiratory_Complex_I	root	cellular organisms	Eukaryota	Viridiplantae	Chlorophyta	prasinophytes	Mamiellophyceae	Mamiellales	Bathycoccaceae	Bathycoccus	Bathycoccus prasinos
Contig_285770	15	40	0	18.3333	-	-	NADH-ubiquinone oxidoreductase chain D (EC 1.6.5.3)	Respiration	Electron donating reactions	Respiratory_Complex_I	root	cellular organisms	Bacteria	Bacteroidetes/Chlorobi group	Bacteroidetes	Flavobacteriia	Flavobacteriales	Flavobacteriaceae	Flavobacterium	Flavobacterium antarcticum
Contig_20393	18	30	7	18.3333	-	-	Glutathione peroxidase (EC 1.11.1.9)	Stress Response	Oxidative stress	Glutathione:_Redox_cycle	root	cellular organisms	Bacteria	Proteobacteria	Gammaproteobacteria	Alteromonadales	Alteromonadaceae	Marinobacter	Marinobacter sp. AK21
Contig_34212	25	27	3	18.3333	-	-	Cobalt-zinc-cadmium resistance protein CzcA	Virulence, Disease and Defense	Resistance to antibiotics and toxic compounds	Cobalt-zinc-cadmium_resistance	root	cellular organisms	Bacteria	Bacteroidetes/Chlorobi group	Bacteroidetes	Cytophagia	Cytophagales	Cytophagaceae	Runella	Runella limosa
Contig_61024	0	5	50	18.3333	-	-	Signal peptidase I	Virulence, Disease and Defense	Adhesion	Streptococcus_pyogenes_recombinatorial_zone	root	cellular organisms	Bacteria	Proteobacteria	Gammaproteobacteria	Legionellales	Legionellaceae	Legionella	Legionella pneumophila
Contig_148941	10	24	21	18.3333	-	-	Spermidine synthase (EC 2.5.1.16)	Amino Acids and Derivatives	Arginine	urea cycle, polyamines	root	cellular organisms	Bacteria	Bacteroidetes/Chlorobi group	Bacteroidetes	Flavobacteriia	Flavobacteriales	Flavobacteriaceae	Flavobacterium	Flavobacterium enshiense
Contig_18930	16	27	11	18	-	-	NADH dehydrogenase (EC 1.6.99.3)	Carbohydrates	CO2 fixation	Carboxysome	root	cellular organisms	Bacteria	Bacteroidetes/Chlorobi group	Bacteroidetes	Cytophagia	Cytophagales	Cytophagaceae	Runella	Runella limosa
Contig_90782	20	33	1	18	-	-	UDP-glucose 4-epimerase (EC 5.1.3.2)	Carbohydrates	Di- and oligosaccharides	Lactose_and_Galactose_Uptake_and_Utilization	root	cellular organisms	Bacteria	Proteobacteria	Alphaproteobacteria	Rhodospirillales	Rhodospirillaceae	Phaeospirillum	Phaeospirillum fulvum
Contig_236447	5	49	0	18	-	-	Beta-glucosidase (EC 3.2.1.21)	Carbohydrates	Di- and oligosaccharides	Fructooligosaccharides(FOS)_and_Raffinose_Utilization	root	cellular organisms	Bacteria	Bacteroidetes/Chlorobi group	Bacteroidetes	Bacteroidia	Bacteroidales	Porphyromonadaceae	Dysgonomonas	Dysgonomonas capnocytophagoides
Contig_390256	12	42	0	18	K01900	succinyl-CoA synthetase beta subunit [EC:6.2.1.4 6.2.1.5]	Succinyl-CoA ligase [ADP-forming] beta chain (EC 6.2.1.5)	Carbohydrates	One-carbon Metabolism	Serine-glyoxylate_cycle	root	cellular organisms	Eukaryota	Alveolata	Ciliophora	Intramacronucleata	Oligohymenophorea	Hymenostomatida	Tetrahymenina	Tetrahymenidae	Tetrahymena	Tetrahymena thermophila	Tetrahymena thermophila SB210
Contig_327131	14	33	7	18	-	-	Ubiquinone biosynthesis monooxygenase UbiB	Cofactors, Vitamins, Prosthetic Groups, Pigments	Quinone cofactors	Ubiquinone_Biosynthesis	root	cellular organisms	Bacteria	Bacteroidetes/Chlorobi group	Bacteroidetes	Cytophagia	Cytophagales	Cytophagaceae	Runella	Runella limosa
Contig_366	14	18	22	18	-	-	ATP-dependent DNA helicase UvrD/PcrA	DNA Metabolism	DNA repair	DNA_repair,_bacterial_UvrD_and_related_helicases	root	cellular organisms	Bacteria	Bacteroidetes/Chlorobi group	Bacteroidetes	Sphingobacteriia	Sphingobacteriales	Chitinophagaceae	Sediminibacterium	Sediminibacterium sp. OR43
Contig_147422	15	32	7	18	-	-	Type III restriction-modification system methylation subunit (EC 2.1.1.72)	DNA Metabolism	Restriction-Modification_System	Type III restriction-modification system methylation subunit (EC 2.1.1.72)	root	cellular organisms	Bacteria	Proteobacteria	Gammaproteobacteria	Pseudomonadales	Pseudomonadaceae	Pseudomonas	Pseudomonas aeruginosa group	Pseudomonas aeruginosa
Contig_18999	21	33	0	18	-	-	TonB-dependent receptor	Iron acquisition and metabolism	Iron_acquisition_in_Vibrio	TonB-dependent receptor	root	cellular organisms	Bacteria	Bacteroidetes/Chlorobi group	Bacteroidetes	Cytophagia	Cytophagales	Cytophagaceae	Dyadobacter	Dyadobacter alkalitolerans
Contig_154810	19	32	3	18	-	-	TonB-dependent receptor	Iron acquisition and metabolism	Iron_acquisition_in_Vibrio	TonB-dependent receptor	root	cellular organisms	Bacteria	Bacteroidetes/Chlorobi group	Bacteroidetes	Sphingobacteriia	Sphingobacteriales	Chitinophagaceae	Sediminibacterium	Sediminibacterium salmoneum
Contig_283829	20	34	0	18	-	-	TonB-dependent receptor	Iron acquisition and metabolism	Iron_acquisition_in_Vibrio	TonB-dependent receptor	root	cellular organisms	Bacteria	Proteobacteria	Alphaproteobacteria	Rhodobacterales	Hyphomonadaceae	Hyphomonas	Hyphomonas adhaerens	Hyphomonas adhaerens MHS-3
Contig_509292	21	33	0	18	-	-	Na+/H+ antiporter NhaA type	Membrane Transport	Uni- Sym- and Antiporters	Na(+)_H(+)_antiporter	root	cellular organisms	Bacteria	Bacteroidetes/Chlorobi group	Bacteroidetes	Sphingobacteriia	Sphingobacteriales	Chitinophagaceae	Sediminibacterium	Sediminibacterium salmoneum
Contig_199366	18	36	0	18	-	-	Na+/H+ antiporter	Miscellaneous	ZZ_gjo_need_homes	Na+/H+ antiporter	root	cellular organisms	Bacteria	Proteobacteria	Alphaproteobacteria	Rhizobiales	Bradyrhizobiaceae	Bradyrhizobium	Bradyrhizobium japonicum	Bradyrhizobium japonicum SEMIA 5079
Contig_386902	33	16	5	18	-	-	Alkaline phosphatase (EC 3.1.3.1)	Phosphorus Metabolism	Phosphate_metabolism	Alkaline phosphatase (EC 3.1.3.1)	root	cellular organisms	Bacteria	Bacteroidetes/Chlorobi group	Bacteroidetes	Cytophagia	Cytophagales	Cytophagaceae	Hymenobacter	Hymenobacter swuensis	Hymenobacter swuensis DY53
Contig_34873	20	12	22	18	-	-	LSU ribosomal protein L19p	Protein Metabolism	Protein biosynthesis	Ribosome_LSU_bacterial	root	cellular organisms	Bacteria	Proteobacteria	Alphaproteobacteria	Rhizobiales	Bradyrhizobiaceae	Bosea	Bosea sp. 117
Contig_61990	39	13	2	18	-	-	GTP-binding and nucleic acid-binding protein YchF	Protein Metabolism	Protein biosynthesis	Universal_GTPases	root	cellular organisms	Bacteria	Proteobacteria	Gammaproteobacteria	Acidithiobacillales	Acidithiobacillaceae	Acidithiobacillus	Acidithiobacillus thiooxidans
Contig_116817	10	20	24	18	-	-	SSU ribosomal protein S18p	Protein Metabolism	Protein biosynthesis	Ribosome_SSU_bacterial	root	cellular organisms	Bacteria	Actinobacteria <phylum>	Actinobacteria	Actinobacteridae	Actinomycetales	Pseudonocardineae	Pseudonocardiaceae	Pseudonocardia	Pseudonocardia acaciae
Contig_207682	23	30	1	18	-	-	NADH-ubiquinone oxidoreductase chain J (EC 1.6.5.3)	Respiration	Electron donating reactions	Respiratory_Complex_I	root	cellular organisms	Bacteria	Proteobacteria	Betaproteobacteria	Methylophilales	Methylophilaceae	Methylobacillus	Methylobacillus glycogenes
Contig_189503	17	28	9	18	-	-	DNA-directed RNA polymerase beta' subunit (EC 2.7.7.6)	RNA Metabolism	Transcription	RNA_polymerase_bacterial	root	cellular organisms	Bacteria	Proteobacteria	delta/epsilon subdivisions	Deltaproteobacteria	unclassified Deltaproteobacteria	Candidatus Babela	Candidatus Babela massiliensis
Contig_101853	12	30	12	18	-	-	Retron-type reverse transcriptase	RNA Metabolism	Group_II_intron-associated_genes	Retron-type reverse transcriptase	root	cellular organisms	Bacteria	Actinobacteria <phylum>	Actinobacteria	Actinobacteridae	Actinomycetales	Corynebacterineae	Nocardiaceae	Nocardia	Nocardia otitidiscaviarum
Contig_228470	21	33	0	18	-	-	Dihydroflavonol-4-reductase (EC 1.1.1.219)	Secondary Metabolism	Biosynthesis of phenylpropanoids	Biflavanoid_biosynthesis	root	cellular organisms	Bacteria	Bacteroidetes/Chlorobi group	Bacteroidetes	Sphingobacteriia	Sphingobacteriales	Chitinophagaceae	Sediminibacterium	Sediminibacterium sp. OR43
Contig_59870	9	21	24	18	-	-	NAD-dependent protein deacetylase of SIR2 family	Stress Response	Oxidative stress	Redox-dependent_regulation_of_nucleus_processes	root	cellular organisms	Bacteria	Bacteroidetes/Chlorobi group	Bacteroidetes	Flavobacteriia	Flavobacteriales	Flavobacteriaceae	Cellulophaga	Cellulophaga baltica
Contig_274627	16	37	1	18	-	-	Chaperone protein DnaJ	Stress Response	Heat shock	Heat_shock_dnaK_gene_cluster_extended	root	cellular organisms	Bacteria	Proteobacteria	delta/epsilon subdivisions	Deltaproteobacteria	Desulfobacterales	Desulfobacteraceae	Candidatus Magnetoglobus	Candidatus Magnetoglobus multicellularis	Candidatus Magnetoglobus multicellularis str. Araruama
Contig_499304	9	44	0	17.6667	-	-	Phosphate acetyltransferase (EC 2.3.1.8)	Carbohydrates	Sugar alcohols	Ethanolamine_utilization	root	cellular organisms	Bacteria	Bacteroidetes/Chlorobi group	Bacteroidetes	Flavobacteriia	Flavobacteriales	Flavobacteriaceae	Flavobacterium	Flavobacterium chungangense
Contig_503373	14	33	6	17.6667	-	-	RNA polymerase sigma factor RpoD	Cell Division and Cell Cycle	Macromolecular_synthesis_operon	RNA polymerase sigma factor RpoD	root	cellular organisms	Bacteria	Proteobacteria	delta/epsilon subdivisions	Deltaproteobacteria	unclassified Deltaproteobacteria	Candidatus Babela	Candidatus Babela massiliensis
Contig_57470	11	33	9	17.6667	-	-	CRISPR-associated helicase Cas3	DNA Metabolism	CRISPs	CRISPRs	root	cellular organisms	Bacteria	Bacteroidetes/Chlorobi group	Bacteroidetes	Cytophagia	Cytophagales	Cytophagaceae	Runella	Runella limosa
Contig_186210	12	34	7	17.6667	-	-	Excinuclease ABC subunit A paralog in greater Bacteroides group	DNA Metabolism	DNA repair	DNA_repair,_UvrABC_system	root	cellular organisms	Bacteria	Bacteroidetes/Chlorobi group	Bacteroidetes	Cytophagia	Cytophagales	Cytophagaceae	Hymenobacter	Hymenobacter norwichensis
Contig_243185	27	26	0	17.6667	-	-	Phosphatidylserine decarboxylase (EC 4.1.1.65)	Fatty Acids, Lipids, and Isoprenoids	Phospholipids	Glycerolipid_and_Glycerophospholipid_Metabolism_in_Bacteria	root	cellular organisms	Bacteria	Bacteroidetes/Chlorobi group	Bacteroidetes	Cytophagia	Cytophagales	Cyclobacteriaceae	Algoriphagus	Algoriphagus vanfongensis
Contig_60297	21	9	23	17.6667	-	-	Fumarylacetoacetate hydrolase family protein	Metabolism of Aromatic Compounds	Gentisare_degradation	Fumarylacetoacetate hydrolase family protein	root	cellular organisms	Bacteria	Bacteroidetes/Chlorobi group	Bacteroidetes	Cytophagia	Cytophagales	Cytophagaceae	Adhaeribacter	Adhaeribacter aquaticus
Contig_151495	21	18	14	17.6667	-	-	Translation elongation factor Tu	Protein Metabolism	Protein biosynthesis	Universal_GTPases	root	cellular organisms	Bacteria	Proteobacteria	Alphaproteobacteria	Rhizobiales	Bradyrhizobiaceae	Bradyrhizobium	Bradyrhizobium japonicum
Contig_247058	11	42	0	17.6667	-	-	4-keto-6-deoxy-N-Acetyl-D-hexosaminyl-(Lipid carrier) aminotransferase	Protein Metabolism	Protein processing and modification	N-linked_Glycosylation_in_Bacteria	root	cellular organisms	Bacteria	Firmicutes	Bacilli	Bacillales	Bacillaceae	Bacillus	Bacillus cereus group	Bacillus weihenstephanensis	Bacillus weihenstephanensis FSL H7-687
Contig_438961	39	14	0	17.6667	-	-	Translation elongation factor Tu	Protein Metabolism	Protein biosynthesis	Universal_GTPases	root	cellular organisms	Bacteria	Proteobacteria	Alphaproteobacteria	Sphingomonadales	Sphingomonadaceae	Sphingobium	Sphingobium sp. C100
Contig_473571	14	37	2	17.6667	-	-	LSU ribosomal protein L10p (P0)	Protein Metabolism	Protein biosynthesis	Ribosome_LSU_bacterial	root	cellular organisms	Bacteria	Proteobacteria	Gammaproteobacteria	Xanthomonadales	Sinobacteraceae	Nevskia	Nevskia ramosa
Contig_552792	26	16	11	17.6667	-	-	LSU ribosomal protein L2p (L8e)	Protein Metabolism	Protein biosynthesis	Ribosome_LSU_bacterial	root	cellular organisms	Eukaryota	Stramenopiles	PX clade	Phaeophyceae	Fucales	Sargassaceae	Sargassum	Sargassum horneri
Contig_568521	28	18	7	17.6667	-	-	SSU ribosomal protein S6p	Protein Metabolism	Protein biosynthesis	Ribosome_SSU_bacterial	root	cellular organisms	Bacteria	Bacteroidetes/Chlorobi group	Bacteroidetes	Sphingobacteriia	Sphingobacteriales	Chitinophagaceae	Sediminibacterium	Sediminibacterium salmoneum
Contig_176609	25	24	4	17.6667	-	-	cAMP-binding proteins - catabolite gene activator and regulatory subunit of cAMP-dependent protein kinases	Regulation and Cell signaling	cAMP_signaling_in_bacteria	cAMP-binding proteins - catabolite gene activator and regulatory subunit of cAMP-dependent protein kinases	root	cellular organisms	Bacteria	Bacteroidetes/Chlorobi group	Bacteroidetes	Cytophagia	Cytophagales	Cytophagaceae	Runella	Runella limosa
Contig_181526	18	35	0	17.6667	-	-	GTP pyrophosphokinase (EC 2.7.6.5), (p)ppGpp synthetase II	Regulation and Cell signaling	Stringent_Response,_(p)ppGpp_metabolism	GTP pyrophosphokinase (EC 2.7.6.5), (p)ppGpp synthetase II	root	cellular organisms	Bacteria	Bacteroidetes/Chlorobi group	Bacteroidetes	Sphingobacteriia	Sphingobacteriales	Chitinophagaceae	Sediminibacterium	Sediminibacterium salmoneum
Contig_39327	19	24	10	17.6667	K03883	NADH-ubiquinone oxidoreductase chain 5 [EC:1.6.5.3]	NADH dehydrogenase subunit 5	Respiration	Electron donating reactions	Respiratory_Complex_I	root	cellular organisms	Bacteria	Proteobacteria	Alphaproteobacteria	Rickettsiales	Anaplasmataceae	Candidatus Xenolissoclinum	Candidatus Xenolissoclinum pacificiensis	Candidatus Xenolissoclinum pacificiensis L6
Contig_82717	24	18	11	17.6667	-	-	NADH dehydrogenase subunit 1	Respiration	Electron donating reactions	Respiratory_Complex_I	root	cellular organisms	Eukaryota	Stramenopiles	Eustigmatophyceae	Eustigmatales	Monodopsidaceae	Nannochloropsis	Nannochloropsis granulata
Contig_97997	20	20	13	17.6667	-	-	NADH-ubiquinone oxidoreductase chain L (EC 1.6.5.3)	Respiration	Electron donating reactions	Respiratory_Complex_I	root	cellular organisms	Bacteria	Bacteroidetes/Chlorobi group	Bacteroidetes	Cytophagia	Cytophagales	Cytophagaceae	Runella	Runella limosa
Contig_394926	25	28	0	17.6667	-	-	Alternative cytochrome c oxidase polypeptide CoxP (EC 1.9.3.1)	Respiration	Electron accepting reactions	Terminal_cytochrome_C_oxidases	root	cellular organisms	Bacteria	Proteobacteria	Gammaproteobacteria	Alteromonadales	Alteromonadaceae	Marinobacterium	Marinobacterium jannaschii
Contig_53003	6	11	36	17.6667	-	-	DNA-directed RNA polymerase alpha subunit (EC 2.7.7.6)	RNA Metabolism	Transcription	RNA_polymerase_bacterial	root	cellular organisms	Bacteria	Proteobacteria	Gammaproteobacteria	Vibrionales	Vibrionaceae	Photobacterium	Photobacterium halotolerans
Contig_101010	14	37	2	17.6667	-	-	DNA-directed RNA polymerase beta subunit (EC 2.7.7.6)	RNA Metabolism	Transcription	RNA_polymerase_bacterial	root	cellular organisms	Bacteria	Proteobacteria	delta/epsilon subdivisions	Deltaproteobacteria	unclassified Deltaproteobacteria	Candidatus Babela	Candidatus Babela massiliensis
Contig_364895	9	25	19	17.6667	-	-	Transcription termination factor Rho	RNA Metabolism	Transcription	Transcription_factors_bacterial	root	cellular organisms	Bacteria	Proteobacteria	Alphaproteobacteria	Rhizobiales	Aurantimonadaceae	Aurantimonas	Aurantimonas coralicida
Contig_112124	19	34	0	17.6667	-	-	Alkyl hydroperoxide reductase subunit C-like protein	Sulfur Metabolism	Thioredoxin-disulfide_reductase	Alkyl hydroperoxide reductase subunit C-like protein	root	cellular organisms	Bacteria	Bacteroidetes/Chlorobi group	Bacteroidetes	Sphingobacteriia	Sphingobacteriales	Sphingobacteriaceae	Pedobacter	Pedobacter arcticus
Contig_281172	16	35	2	17.6667	-	-	Probable Co/Zn/Cd efflux system membrane fusion protein	Virulence, Disease and Defense	Resistance to antibiotics and toxic compounds	Cobalt-zinc-cadmium_resistance	root	cellular organisms	Bacteria	Bacteroidetes/Chlorobi group	Bacteroidetes	Cytophagia	Cytophagales	Cytophagaceae	unclassified Cytophagaceae	Cytophagaceae bacterium JGI 0001001-B3
Contig_341500	12	32	9	17.6667	-	-	Internalin-like protein (LPXTG motif) Lmo0331 homolog	Virulence, Disease and Defense	Invasion and intracellular resistance	Listeria_surface_proteins:_Internalin-like_proteins	root	cellular organisms	Bacteria	Bacteroidetes/Chlorobi group	Bacteroidetes	Flavobacteriia	Flavobacteriales	Flavobacteriaceae	Flavobacterium	Flavobacterium gelidilacus
Contig_429114	16	27	10	17.6667	-	-	Internalin-like protein (LPXTG motif) Lmo0331 homolog	Virulence, Disease and Defense	Invasion and intracellular resistance	Listeria_surface_proteins:_Internalin-like_proteins	root	cellular organisms	Bacteria	Bacteroidetes/Chlorobi group	Bacteroidetes	Flavobacteriia	Flavobacteriales	Flavobacteriaceae	Aquimarina	Aquimarina sp. 22II-S11-z7
Contig_351505	26	27	0	17.6667	-	-	Beta-lactamase	Virulence, Disease and Defense	Resistance to antibiotics and toxic compounds	Beta-lactamase	root	cellular organisms	Bacteria	Bacteroidetes/Chlorobi group	Bacteroidetes	Cytophagia	Cytophagales	Cytophagaceae	Dyadobacter	Dyadobacter crusticola
Contig_511406	27	19	7	17.6667	-	-	Cyanophycinase (EC 3.4.15.6)	Amino Acids and Derivatives	Arginine	urea cycle, polyamines	root	cellular organisms	Bacteria	Bacteroidetes/Chlorobi group	Bacteroidetes	Flavobacteriia	Flavobacteriales	Flavobacteriaceae	Flavobacterium	Flavobacterium sp. KJJ
Contig_227033	13	39	0	17.3333	-	-	dehydrogenase clustered with L-fuconate utilization genes	Carbohydrates	Monosaccharides	L-fucose_utilization_temp	root	cellular organisms	Bacteria	Bacteroidetes/Chlorobi group	Bacteroidetes	Flavobacteriia	Flavobacteriales	Flavobacteriaceae	Arenibacter	Arenibacter algicola
Contig_26723	7	15	30	17.3333	-	-	dTDP-glucose 4,6-dehydratase (EC 4.2.1.46)	Cell Wall and Capsule	Cell wall of Mycobacteria	linker_unit-arabinogalactan_synthesis	root	cellular organisms	Bacteria	Bacteroidetes/Chlorobi group	Bacteroidetes	Flavobacteriia	Flavobacteriales	Flavobacteriaceae	Flavobacterium	Flavobacterium chungangense
Contig_510917	16	35	1	17.3333	-	-	O-antigen flippase Wzx	Cell Wall and Capsule	Gram-Negative cell wall components	KDO2-Lipid_A_biosynthesis	root	cellular organisms	Bacteria	Bacteroidetes/Chlorobi group	Bacteroidetes	Flavobacteriia	Flavobacteriales	Flavobacteriaceae	Cellulophaga	Cellulophaga baltica
Contig_226362	19	33	0	17.3333	-	-	ATP-dependent DNA helicase UvrD/PcrA	DNA Metabolism	DNA repair	DNA_repair,_bacterial_UvrD_and_related_helicases	root	cellular organisms	Bacteria	Firmicutes	Clostridia	Clostridiales	Lachnospiraceae	Blautia	environmental samples <Blautia>	Blautia sp. CAG:52
Contig_314992	17	22	13	17.3333	-	-	ATP-dependent DNA helicase UvrD/PcrA	DNA Metabolism	DNA repair	DNA_repair,_bacterial_UvrD_and_related_helicases	root	cellular organisms	Bacteria	Bacteroidetes/Chlorobi group	Bacteroidetes	Sphingobacteriia	Sphingobacteriales	Chitinophagaceae	Sediminibacterium	Sediminibacterium salmoneum
Contig_546320	35	12	5	17.3333	-	-	ATP-dependent DNA helicase RecQ	DNA Metabolism	DNA repair	DNA_repair,_bacterial_RecFOR_pathway	root	cellular organisms	Bacteria	Bacteroidetes/Chlorobi group	Bacteroidetes	Sphingobacteriia	Sphingobacteriales	Chitinophagaceae	Sediminibacterium	Sediminibacterium sp. OR43
Contig_23407	7	26	19	17.3333	-	-	Type I restriction-modification system, specificity subunit S (EC 3.1.21.3)	DNA Metabolism	Restriction-Modification_System	Type I restriction-modification system, specificity subunit S (EC 3.1.21.3)	root	cellular organisms	Bacteria	Proteobacteria	Gammaproteobacteria	Enterobacteriales	Enterobacteriaceae	Edwardsiella	Edwardsiella piscicida
Contig_91039	15	37	0	17.3333	-	-	Type I restriction-modification system, restriction subunit R (EC 3.1.21.3)	DNA Metabolism	Restriction-Modification_System	Type I restriction-modification system, restriction subunit R (EC 3.1.21.3)	root	cellular organisms	Bacteria	Bacteroidetes/Chlorobi group	Bacteroidetes	Cytophagia	Cytophagales	Cyclobacteriaceae	Algoriphagus	Algoriphagus marincola
Contig_340109	30	14	8	17.3333	-	-	Type I restriction-modification system, restriction subunit R (EC 3.1.21.3)	DNA Metabolism	Restriction-Modification_System	Type I restriction-modification system, restriction subunit R (EC 3.1.21.3)	root	cellular organisms	Bacteria	Deinococcus-Thermus	Deinococci	Thermales	Thermaceae	Meiothermus	Meiothermus timidus
Contig_123923	14	28	10	17.3333	-	-	3-oxoacyl-[acyl-carrier protein] reductase (EC 1.1.1.100)	Fatty Acids, Lipids, and Isoprenoids	Fatty acids	Fatty_Acid_Biosynthesis_FASII	root	cellular organisms	Bacteria	Bacteroidetes/Chlorobi group	Bacteroidetes	Flavobacteriia	Flavobacteriales	Flavobacteriaceae	Gillisia	Gillisia sp. JM1
Contig_62941	14	24	14	17.3333	-	-	TonB-dependent receptor	Iron acquisition and metabolism	Iron_acquisition_in_Vibrio	TonB-dependent receptor	root	cellular organisms	Bacteria	Bacteroidetes/Chlorobi group	Bacteroidetes	Cytophagia	Cytophagales	Cytophagaceae	Sporocytophaga	Sporocytophaga myxococcoides
Contig_57249	14	32	6	17.3333	-	-	Type IV fimbrial biogenesis protein PilY1	Membrane Transport	Protein and nucleoprotein secretion system, Type IV	Type_IV_pilus	root	cellular organisms	Bacteria	Bacteroidetes/Chlorobi group	Bacteroidetes	Cytophagia	Cytophagales	Cytophagaceae	Sporocytophaga	Sporocytophaga myxococcoides
Contig_508234	16	33	3	17.3333	-	-	Sodium-Choline Symporter	Membrane Transport	Choline_Transport	Sodium-Choline Symporter	root	cellular organisms	Bacteria	Bacteroidetes/Chlorobi group	Bacteroidetes	Sphingobacteriia	Sphingobacteriales	Sphingobacteriaceae	Pedobacter	Pedobacter borealis
Contig_348876	18	28	6	17.3333	-	-	Chemotaxis protein methyltransferase CheR (EC 2.1.1.80)	Motility and Chemotaxis	Bacterial_Chemotaxis	Chemotaxis protein methyltransferase CheR (EC 2.1.1.80)	root	cellular organisms	Bacteria	Bacteroidetes/Chlorobi group	Bacteroidetes	Flavobacteriia	Flavobacteriales	Flavobacteriaceae	Flavobacterium	Flavobacterium limnosediminis
Contig_329120	21	25	6	17.3333	-	-	Trk system potassium uptake protein TrkA	Potassium metabolism	Glutathione-regulated_potassium-efflux_system_and_associated_functions	Trk system potassium uptake protein TrkA	root	cellular organisms	Bacteria	Firmicutes	Clostridia	Clostridiales	Peptococcaceae	Desulfotomaculum	Desulfotomaculum thermocisternum
Contig_529729	27	25	0	17.3333	-	-	Kup system potassium uptake protein	Potassium metabolism	Potassium_homeostasis	Kup system potassium uptake protein	root	cellular organisms	Bacteria	Bacteroidetes/Chlorobi group	Bacteroidetes	Sphingobacteriia	Sphingobacteriales	Chitinophagaceae	Sediminibacterium	Sediminibacterium sp. C3
Contig_30152	16	33	3	17.3333	-	-	ATP-dependent protease La (EC 3.4.21.53) Type I	Protein Metabolism	Protein degradation	Proteasome_bacterial	root	cellular organisms	Bacteria	Firmicutes	Bacilli	Bacillales	Paenibacillaceae	Paenibacillus	Paenibacillus darwinianus
Contig_36373	19	23	10	17.3333	-	-	ATP-dependent protease La (EC 3.4.21.53) Type I	Protein Metabolism	Protein degradation	Proteasome_bacterial	root	cellular organisms	Bacteria	Bacteroidetes/Chlorobi group	Bacteroidetes	Sphingobacteriia	Sphingobacteriales	Chitinophagaceae	Sediminibacterium	Sediminibacterium salmoneum
Contig_467920	35	17	0	17.3333	-	-	Thioredoxin	Protein Metabolism	Selenoproteins	Glycine_reductase,_sarcosine_reductase_and_betaine_reductase	root	cellular organisms	Bacteria	Bacteroidetes/Chlorobi group	Bacteroidetes	Sphingobacteriia	Sphingobacteriales	Chitinophagaceae	Sediminibacterium	Sediminibacterium salmoneum
Contig_302008	17	33	2	17.3333	-	-	cAMP-binding proteins - catabolite gene activator and regulatory subunit of cAMP-dependent protein kinases	Regulation and Cell signaling	cAMP_signaling_in_bacteria	cAMP-binding proteins - catabolite gene activator and regulatory subunit of cAMP-dependent protein kinases	root	cellular organisms	Bacteria	Bacteroidetes/Chlorobi group	Bacteroidetes	Cytophagia	Cytophagales	Cytophagaceae	Sporocytophaga	Sporocytophaga myxococcoides
Contig_9459	25	22	5	17.3333	-	-	RNA polymerase sigma-70 factor	RNA Metabolism	Transcription	Transcription_initiation,_bacterial_sigma_factors	root	cellular organisms	Bacteria	Bacteroidetes/Chlorobi group	Bacteroidetes	Cytophagia	Cytophagales	Cytophagaceae	Dyadobacter	Dyadobacter alkalitolerans
Contig_102116	11	30	11	17.3333	-	-	tRNA-i(6)A37 methylthiotransferase	RNA Metabolism	RNA processing and modification	tRNA_processing	root	cellular organisms	Bacteria	Bacteroidetes/Chlorobi group	Bacteroidetes	Cytophagia	Cytophagales	Cytophagaceae	Flexibacter	Flexibacter roseolus
Contig_206167	19	32	1	17.3333	-	-	Chaperone protein DnaK	Stress Response	Heat shock	Heat_shock_dnaK_gene_cluster_extended	root	cellular organisms	Bacteria	Cyanobacteria	Oscillatoriophycideae	Chroococcales	Candidatus Atelocyanobacterium	Candidatus Atelocyanobacterium thalassa	Candidatus Atelocyanobacterium thalassa isolate SIO64986
Contig_226486	24	27	1	17.3333	-	-	Non-specific DNA-binding protein Dps	Stress Response	Oxidative stress	Oxidative_stress	root	cellular organisms	Bacteria	Bacteroidetes/Chlorobi group	Bacteroidetes	Flavobacteriia	Flavobacteriales	Flavobacteriaceae	Flavobacterium	Flavobacterium chungangense
Contig_277264	15	28	8	17	-	-	Cystathionine beta-lyase (EC 4.4.1.8)	Amino Acids and Derivatives	Lysine, threonine, methionine, and cysteine	Methionine_Biosynthesis	root	cellular organisms	Bacteria	Bacteroidetes/Chlorobi group	Bacteroidetes	Sphingobacteriia	Sphingobacteriales	Chitinophagaceae	Sediminibacterium	Sediminibacterium sp. OR43
Contig_15004	21	12	18	17	-	-	Fucose permease	Carbohydrates	Monosaccharides	L-fucose_utilization_temp	root	cellular organisms	Bacteria	Bacteroidetes/Chlorobi group	Bacteroidetes	Flavobacteriia	Flavobacteriales	Flavobacteriaceae	Elizabethkingia	Elizabethkingia anophelis
Contig_346101	25	26	0	17	-	-	Mannonate dehydratase (EC 4.2.1.8)	Carbohydrates	Monosaccharides	D-Galacturonate_and_D-Glucuronate_Utilization	root	cellular organisms	Bacteria	Bacteroidetes/Chlorobi group	Bacteroidetes	Sphingobacteriia	Sphingobacteriales	Chitinophagaceae	Sediminibacterium	Sediminibacterium sp. OR43
Contig_427741	20	23	8	17	-	-	Isocitrate dehydrogenase [NADP] (EC 1.1.1.42)	Carbohydrates	Central carbohydrate metabolism	TCA_Cycle	root	cellular organisms	Bacteria	Proteobacteria	Alphaproteobacteria	Rickettsiales	Rickettsiaceae	Rickettsieae	Rickettsia	spotted fever group	Rickettsia monacensis
Contig_68651	16	17	18	17	-	-	Circadian input kinase A	Cell Division and Cell Cycle	Cyanobacterial_Circadian_Clock	Circadian input kinase A	root	cellular organisms	Bacteria	Bacteroidetes/Chlorobi group	Bacteroidetes	Flavobacteriia	Flavobacteriales	Flavobacteriaceae	Flavobacterium	Flavobacterium cauense
Contig_263233	24	24	3	17	-	-	Penicillin-binding protein 2 (PBP-2)	Cell Wall and Capsule	Peptidoglycan_Biosynthesis	Penicillin-binding protein 2 (PBP-2)	root	cellular organisms	Bacteria	Bacteroidetes/Chlorobi group	Bacteroidetes	Bacteroidia	Bacteroidales	Porphyromonadaceae	Parabacteroides	environmental samples <Parabacteroides>	Parabacteroides merdae CAG:48
Contig_29675	22	13	16	17	-	-	Menaquinone via futalosine step 1	Cofactors, Vitamins, Prosthetic Groups, Pigments	Quinone cofactors	Menaquinone_Biosynthesis_via_Futalosine	root	cellular organisms	Bacteria	Bacteroidetes/Chlorobi group	Bacteroidetes	Sphingobacteriia	Sphingobacteriales	Chitinophagaceae	Sediminibacterium	Sediminibacterium sp. OR43
Contig_394590	30	18	3	17	-	-	DNA-binding protein HU	DNA Metabolism	DNA_structural_proteins,_bacterial	DNA-binding protein HU	root	cellular organisms	Bacteria	Bacteroidetes/Chlorobi group	Bacteroidetes	Sphingobacteriia	Sphingobacteriales	Chitinophagaceae	Sediminibacterium
Contig_208287	30	21	0	17	-	-	TonB-dependent receptor	Iron acquisition and metabolism	Iron_acquisition_in_Vibrio	TonB-dependent receptor	root	cellular organisms	Bacteria	Bacteroidetes/Chlorobi group	Bacteroidetes	Cytophagia	Cytophagales	Cytophagaceae	Runella	Runella limosa
Contig_322993	11	40	0	17	K00451	homogentisate 1,2-dioxygenase [EC:1.13.11.5]	Homogentisate 1,2-dioxygenase (EC 1.13.11.5)	Metabolism of Aromatic Compounds	Metabolism of central aromatic intermediates	Homogentisate_pathway_of_aromatic_compound_degradation	root	cellular organisms	Bacteria	Proteobacteria	Betaproteobacteria	Burkholderiales	Burkholderiaceae	Burkholderia	Burkholderia andropogonis
Contig_345537	14	29	8	17	-	-	Polyphosphate kinase (EC 2.7.4.1)	Nucleosides and Nucleotides	Purines	Purine_conversions	root	cellular organisms	Bacteria	Bacteroidetes/Chlorobi group	Bacteroidetes	Cytophagia	Cytophagales	Cytophagaceae	Spirosoma	Spirosoma luteum
Contig_528441	21	28	2	17	-	-	SSU ribosomal protein S2p (SAe)	Protein Metabolism	Protein biosynthesis	Ribosome_SSU_bacterial	root	cellular organisms	Bacteria	Cyanobacteria	Oscillatoriophycideae	Chroococcales	Synechococcus	Synechococcus sp. NKBG15041c
Contig_117248	18	31	2	17	-	-	cAMP-binding proteins - catabolite gene activator and regulatory subunit of cAMP-dependent protein kinases	Regulation and Cell signaling	cAMP_signaling_in_bacteria	cAMP-binding proteins - catabolite gene activator and regulatory subunit of cAMP-dependent protein kinases	root	cellular organisms	Bacteria	Bacteroidetes/Chlorobi group	Bacteroidetes	Cytophagia	Cytophagales	Cytophagaceae	Sporocytophaga	Sporocytophaga myxococcoides
Contig_326491	26	25	0	17	-	-	cAMP-binding proteins - catabolite gene activator and regulatory subunit of cAMP-dependent protein kinases	Regulation and Cell signaling	cAMP_signaling_in_bacteria	cAMP-binding proteins - catabolite gene activator and regulatory subunit of cAMP-dependent protein kinases	root	cellular organisms	Bacteria	Bacteroidetes/Chlorobi group	Bacteroidetes	Cytophagia	Cytophagales	Cytophagaceae	Dyadobacter	Dyadobacter alkalitolerans
Contig_228438	23	24	4	17	-	-	Formate hydrogenlyase transcriptional activator	Respiration	Formate_hydrogenase	Formate hydrogenlyase transcriptional activator	Not assigned
Contig_24294	24	2	25	17	-	-	Non-specific DNA-binding protein Dps	Stress Response	Oxidative stress	Oxidative_stress	root	cellular organisms	Bacteria	Bacteroidetes/Chlorobi group	Bacteroidetes	Flavobacteriia	Flavobacteriales	Flavobacteriaceae	Chryseobacterium	Chryseobacterium caeni
Contig_125040	15	28	8	17	-	-	Agmatine deiminase (EC 3.5.3.12)	Amino Acids and Derivatives	Arginine	urea cycle, polyamines	root	cellular organisms	Bacteria	Bacteroidetes/Chlorobi group	Bacteroidetes	Sphingobacteriia	Sphingobacteriales	Sphingobacteriaceae	Pedobacter	Pedobacter borealis
Contig_5846	10	9	31	16.6667	-	-	Lysine/cadaverine antiporter membrane protein CadB	Amino Acids and Derivatives	Lysine, threonine, methionine, and cysteine	Lysine_degradation	root	cellular organisms	Bacteria	Bacteroidetes/Chlorobi group	Bacteroidetes	Flavobacteriia	Flavobacteriales	Flavobacteriaceae	Maribacter	Maribacter antarcticus
Contig_162970	15	35	0	16.6667	-	-	Acetyl-coenzyme A synthetase (EC 6.2.1.1)	Amino Acids and Derivatives	Branched-chain amino acids	Ketoisovalerate_oxidoreductase	root	cellular organisms	Bacteria	Bacteroidetes/Chlorobi group	Bacteroidetes	Flavobacteriia	Flavobacteriales	Flavobacteriaceae	Flavobacterium	Flavobacterium daejeonense
Contig_214390	30	20	0	16.6667	-	-	Cysteine desulfurase (EC 2.8.1.7)	Amino Acids and Derivatives	Alanine, serine, and glycine	Alanine_biosynthesis	root	cellular organisms	Bacteria	Bacteroidetes/Chlorobi group	Bacteroidetes	Cytophagia	Cytophagales	Cytophagaceae	Flectobacillus	Flectobacillus major
Contig_438573	17	29	4	16.6667	-	-	Proline iminopeptidase (EC 3.4.11.5)	Amino Acids and Derivatives	Proline and 4-hydroxyproline	Proline,_4-hydroxyproline_uptake_and_utilization	root	cellular organisms	Bacteria	Proteobacteria	Gammaproteobacteria	unclassified Gammaproteobacteria	Competibacteraceae	Candidatus Competibacter	Candidatus Competibacter denitrificans	Candidatus Competibacter denitrificans Run_A_D11
Contig_185109	6	44	0	16.6667	K01610	phosphoenolpyruvate carboxykinase (ATP) [EC:4.1.1.49]	Phosphoenolpyruvate carboxykinase [ATP] (EC 4.1.1.49)	Carbohydrates	Central carbohydrate metabolism	Pyruvate_metabolism_I:_anaplerotic_reactions,_PEP	root	cellular organisms	Eukaryota	Opisthokonta	Fungi	Fungi incertae sedis	Early diverging fungal lineages	Mucoromycotina	Mucorales	Cunninghamellaceae	Absidia	Absidia idahoensis	Absidia idahoensis var. thermophila
Contig_360725	19	31	0	16.6667	-	-	Galactoside O-acetyltransferase (EC 2.3.1.18)	Carbohydrates	Di- and oligosaccharides	Lactose_utilization	root	cellular organisms	Bacteria	Bacteroidetes/Chlorobi group	Bacteroidetes	Flavobacteriia	Flavobacteriales	Flavobacteriaceae	Chryseobacterium	Chryseobacterium hispalense
Contig_191630	15	35	0	16.6667	-	-	Endonuclease III (EC 4.2.99.18)	Cell Division and Cell Cycle	Control_of_cell_elongation_-_division_cycle_in_Bacilli	Endonuclease III (EC 4.2.99.18)	root	cellular organisms	Bacteria	Bacteroidetes/Chlorobi group	Bacteroidetes	Flavobacteriia	Flavobacteriales	Flavobacteriaceae	Flavobacterium	Flavobacterium chungangense
Contig_343875	7	42	1	16.6667	-	-	DNA primase (EC 2.7.7.-)	Cell Division and Cell Cycle	Macromolecular_synthesis_operon	DNA primase (EC 2.7.7.-)	root	cellular organisms	Bacteria	Proteobacteria	delta/epsilon subdivisions	Epsilonproteobacteria	Campylobacterales	Campylobacteraceae	Arcobacter	Arcobacter sp. AF1581
Contig_187172	24	26	0	16.6667	-	-	Cell division protein BolA	Clustering-based subsystems	Bacterial_Cell_Division	Cell division protein BolA	root	cellular organisms	Bacteria	Proteobacteria	Gammaproteobacteria	Pseudomonadales	Pseudomonadaceae	Pseudomonas	Pseudomonas aeruginosa group	Pseudomonas mendocina
Contig_277380	16	29	5	16.6667	-	-	Cell division protein FtsH (EC 3.4.24.-)	Clustering-based subsystems	Bacterial_Cell_Division	Cell division protein FtsH (EC 3.4.24.-)	root	cellular organisms	Archaea	Euryarchaeota	Methanococci	Methanococcales	Methanocaldococcaceae	Methanocaldococcus	Methanocaldococcus villosus
Contig_306552	3	47	0	16.6667	-	-	DNA mismatch repair protein MutS	DNA Metabolism	DNA repair	DNA_repair,_bacterial_MutL-MutS_system	root	cellular organisms	Bacteria	Proteobacteria	Alphaproteobacteria	Rickettsiales	Rickettsiaceae	Rickettsieae	Rickettsia	spotted fever group	Rickettsia japonica
Contig_408265	14	19	17	16.6667	-	-	Replicative DNA helicase (EC 3.6.1.-)	DNA Metabolism	DNA replication	DNA-replication	root	cellular organisms	Bacteria	Bacteroidetes/Chlorobi group	Bacteroidetes	Bacteroidia	Bacteroidales	Bacteroidaceae	Bacteroides	Bacteroides fragilis	Bacteroides fragilis str. 3397 T10
Contig_38293	23	12	15	16.6667	-	-	Acetyl-coenzyme A carboxyl transferase beta chain (EC 6.4.1.2)	Fatty Acids, Lipids, and Isoprenoids	Fatty acids	Fatty_Acid_Biosynthesis_FASII	root	cellular organisms	Bacteria	Bacteroidetes/Chlorobi group	Bacteroidetes	Cytophagia	Cytophagales	Cytophagaceae	Dyadobacter	Dyadobacter alkalitolerans
Contig_8723	0	11	39	16.6667	-	-	TonB-dependent receptor	Iron acquisition and metabolism	Iron_acquisition_in_Vibrio	TonB-dependent receptor	root	cellular organisms	Bacteria	Proteobacteria	Alphaproteobacteria	Rhodobacterales	Hyphomonadaceae	Hyphomonas	Hyphomonas oceanitis	Hyphomonas oceanitis SCH89
Contig_62332	14	23	13	16.6667	-	-	TonB-dependent receptor	Iron acquisition and metabolism	Iron_acquisition_in_Vibrio	TonB-dependent receptor	root	cellular organisms	Bacteria	Bacteroidetes/Chlorobi group	Bacteroidetes	Cytophagia	Cytophagales	Cytophagaceae	Flexibacter	Flexibacter elegans
Contig_144400	26	22	2	16.6667	-	-	Ferric siderophore transport system, periplasmic binding protein TonB	Iron acquisition and metabolism	Campylobacter_Iron_Metabolism	Ferric siderophore transport system, periplasmic binding protein TonB	root	cellular organisms	Bacteria	Bacteroidetes/Chlorobi group	Bacteroidetes	Cytophagia	Cytophagales	Cytophagaceae	Dyadobacter	Dyadobacter alkalitolerans
Contig_146379	18	27	5	16.6667	-	-	Ferrous iron transport protein B	Iron acquisition and metabolism	Campylobacter_Iron_Metabolism	Ferrous iron transport protein B	root	cellular organisms	Bacteria	Bacteroidetes/Chlorobi group	Bacteroidetes	Cytophagia	Cytophagales	Cytophagaceae	Dyadobacter	Dyadobacter alkalitolerans
Contig_219581	17	31	2	16.6667	-	-	TonB-dependent receptor	Iron acquisition and metabolism	Iron_acquisition_in_Vibrio	TonB-dependent receptor	root	cellular organisms	Bacteria	Bacteroidetes/Chlorobi group	Bacteroidetes	Cytophagia	Cytophagales	Cytophagaceae	Dyadobacter	Dyadobacter alkalitolerans
Contig_116667	23	23	4	16.6667	-	-	Multimodular transpeptidase-transglycosylase (EC 2.4.1.129) (EC 3.4.-.-)	Membrane Transport	Protein and nucleoprotein secretion system, Type IV	Type_IV_pilus	root	cellular organisms	Bacteria	unclassified Bacteria	Calescamantes	unclassified Calescamantes	Calescamantes bacterium JGI 0000106-I17
Contig_165994	13	37	0	16.6667	-	-	Phosphonate ABC transporter phosphate-binding periplasmic component (TC 3.A.1.9.1)	Membrane Transport	ABC transporters	ABC_transporter_alkylphosphonate_(TC_3.A.1.9.1)	root	cellular organisms	Bacteria	Proteobacteria	Alphaproteobacteria	Rhizobiales	Bradyrhizobiaceae	Bradyrhizobium	Bradyrhizobium japonicum
Contig_7075	14	25	11	16.6667	-	-	LSU ribosomal protein L11p (L12e)	Protein Metabolism	Protein biosynthesis	Ribosome_LSU_bacterial	root	cellular organisms	Eukaryota	Stramenopiles	Bacillariophyta	Bacillariophyceae	Bacillariophycidae	Cymbellales	Gomphonemataceae	Didymosphenia	Didymosphenia geminata
Contig_97198	21	29	0	16.6667	-	-	SSU ribosomal protein S17p (S11e)	Protein Metabolism	Protein biosynthesis	Ribosome_SSU_bacterial	root	cellular organisms	Bacteria	Bacteroidetes/Chlorobi group	Bacteroidetes	Cytophagia	Cytophagales	Cytophagaceae	Dyadobacter	Dyadobacter alkalitolerans
Contig_59184	2	33	15	16.6667	-	-	GTP pyrophosphokinase (EC 2.7.6.5), (p)ppGpp synthetase II	Regulation and Cell signaling	Stringent_Response,_(p)ppGpp_metabolism	GTP pyrophosphokinase (EC 2.7.6.5), (p)ppGpp synthetase II	root	cellular organisms	Bacteria	Proteobacteria	Alphaproteobacteria	Rhodospirillales	Rhodospirillaceae	Thalassospira	Thalassospira lucentensis
Contig_285826	27	23	0	16.6667	-	-	NADH dehydrogenase subunit 2	Respiration	Electron donating reactions	Respiratory_Complex_I	root	cellular organisms	Eukaryota	Stramenopiles	Eustigmatophyceae	Eustigmatales	Monodopsidaceae	Nannochloropsis	Nannochloropsis salina
Contig_197009	30	20	0	16.6667	-	-	Transcription termination protein NusA	RNA Metabolism	Transcription	Transcription_factors_bacterial	root	cellular organisms	Bacteria	Proteobacteria	Alphaproteobacteria	Rickettsiales	Rickettsiaceae	Rickettsieae	Rickettsia	spotted fever group	Rickettsia monacensis
Contig_64054	23	21	6	16.6667	-	-	Deoxyhypusine synthase	Secondary Metabolism	Plant Alkaloids	Alkaloid_biosynthesis_from_L-lysine	root	cellular organisms	Bacteria	Bacteroidetes/Chlorobi group	Bacteroidetes	Sphingobacteriia	Sphingobacteriales	Chitinophagaceae	Sediminibacterium	Sediminibacterium salmoneum
Contig_53108	7	26	17	16.6667	-	-	internalin, putative	Virulence, Disease and Defense	Invasion and intracellular resistance	Listeria_surface_proteins:_Internalin-like_proteins	root	cellular organisms	Bacteria	Cyanobacteria	Nostocales	Nostocaceae	Aphanizomenon	Aphanizomenon flos-aquae
Contig_117188	29	19	2	16.6667	-	-	Cobalt-zinc-cadmium resistance protein CzcA	Virulence, Disease and Defense	Resistance to antibiotics and toxic compounds	Cobalt-zinc-cadmium_resistance	root	cellular organisms	Bacteria	Bacteroidetes/Chlorobi group	Bacteroidetes	Flavobacteriia	Flavobacteriales	Flavobacteriaceae	Chryseobacterium	Chryseobacterium daeguense
Contig_441934	18	29	3	16.6667	-	-	Fibrinogen-binding protein	Virulence, Disease and Defense	Streptococcus_pyogenes_Virulome	Fibrinogen-binding protein	root	cellular organisms	Bacteria	Firmicutes	Bacilli	Bacillales	Staphylococcaceae	Staphylococcus	Staphylococcus epidermidis	Staphylococcus epidermidis VCU013
Contig_244048	19	31	0	16.6667	-	-	Argininosuccinate lyase (EC 4.3.2.1)	Amino Acids and Derivatives	Arginine	urea cycle, polyamines	root	cellular organisms	Bacteria	Proteobacteria	Gammaproteobacteria	Legionellales	Legionellaceae	Legionella	Legionella pneumophila
Contig_292212	33	16	0	16.3333	-	-	Methionine ABC transporter ATP-binding protein	Amino Acids and Derivatives	Lysine, threonine, methionine, and cysteine	Methionine_Biosynthesis	root	cellular organisms	Bacteria	Bacteroidetes/Chlorobi group	Bacteroidetes	Sphingobacteriia	Sphingobacteriales	Chitinophagaceae	Sediminibacterium	Sediminibacterium salmoneum
Contig_143114	28	18	3	16.3333	-	-	Glucokinase (EC 2.7.1.2)	Carbohydrates	Central carbohydrate metabolism	Entner-Doudoroff_Pathway	root	cellular organisms	Bacteria	Proteobacteria	Betaproteobacteria	Methylophilales	Methylophilaceae	Methylophilus	Methylophilus sp. 5
Contig_207914	29	18	2	16.3333	-	-	Acetate kinase (EC 2.7.2.1)	Carbohydrates	Central carbohydrate metabolism	Pyruvate_metabolism_II:_acetyl-CoA,_acetogenesis_from_pyruvate	root	cellular organisms	Bacteria	Bacteroidetes/Chlorobi group	Bacteroidetes	Flavobacteriia	Flavobacteriales	Flavobacteriaceae	Flavobacterium	Flavobacterium daejeonense
Contig_164906	35	14	0	16.3333	-	-	Segregation and condensation protein A	Cell Division and Cell Cycle	Two_cell_division_clusters_relating_to_chromosome_partitioning	Segregation and condensation protein A	root	cellular organisms	Bacteria	Bacteroidetes/Chlorobi group	Bacteroidetes	Cytophagia	Cytophagales	Cytophagaceae	unclassified Cytophagaceae	Cytophagaceae bacterium JGI 0001001-B3
Contig_213328	40	9	0	16.3333	-	-	N-Acetylneuraminate cytidylyltransferase (EC 2.7.7.43)	Cell Wall and Capsule	Capsular and extracellular polysacchrides	CMP-N-acetylneuraminate_Biosynthesis	root	cellular organisms	Bacteria	Bacteroidetes/Chlorobi group	Bacteroidetes	Sphingobacteriia	Sphingobacteriales	Sphingobacteriaceae	Pedobacter	Pedobacter glucosidilyticus
Contig_301309	14	30	5	16.3333	-	-	D-alanyl-D-alanine carboxypeptidase (EC 3.4.16.4)	Cell Wall and Capsule	Peptidoglycan_Biosynthesis	D-alanyl-D-alanine carboxypeptidase (EC 3.4.16.4)	root	cellular organisms	Bacteria	Bacteroidetes/Chlorobi group	Bacteroidetes	Cytophagia	Cytophagales	Cytophagaceae	Dyadobacter	Dyadobacter tibetensis
Contig_24920	11	31	7	16.3333	-	-	DNA ligase (EC 6.5.1.2)	DNA Metabolism	DNA repair	DNA_Repair_Base_Excision	root	cellular organisms	Bacteria	Bacteroidetes/Chlorobi group	Bacteroidetes	Flavobacteriia	Flavobacteriales	Flavobacteriaceae	Flavobacterium	Flavobacterium cauense
Contig_465571	19	20	10	16.3333	-	-	DNA polymerase III alpha subunit (EC 2.7.7.7)	DNA Metabolism	DNA replication	DNA-replication	root	cellular organisms	Bacteria	Bacteroidetes/Chlorobi group	Bacteroidetes	Flavobacteriia	Flavobacteriales	Flavobacteriaceae	Flavobacterium	Flavobacterium hydatis
Contig_18472	7	9	33	16.3333	-	-	TonB-dependent receptor	Iron acquisition and metabolism	Iron_acquisition_in_Vibrio	TonB-dependent receptor	root	cellular organisms	Bacteria	Bacteroidetes/Chlorobi group	Bacteroidetes	Cytophagia	Cytophagales	Cytophagaceae	Dyadobacter	Dyadobacter beijingensis
Contig_534605	33	16	0	16.3333	-	-	Protein-L-isoaspartate O-methyltransferase (EC 2.1.1.77)	Membrane Transport	Ton_and_Tol_transport_systems	Protein-L-isoaspartate O-methyltransferase (EC 2.1.1.77)	root	cellular organisms	Bacteria	Bacteroidetes/Chlorobi group	Bacteroidetes	Sphingobacteriia	Sphingobacteriales	Chitinophagaceae	Sediminibacterium	Sediminibacterium salmoneum
Contig_98992	13	24	12	16.3333	-	-	Flagellin protein FlaA	Motility and Chemotaxis	Flagellar motility in Prokaryota	Flagellum_in_Campylobacter	root	cellular organisms	Bacteria	Proteobacteria	Alphaproteobacteria	Rhodobacterales	Hyphomonadaceae	Ponticaulis	Ponticaulis koreensis
Contig_569072	17	30	2	16.3333	-	-	Cell division protein FtsI [Peptidoglycan synthetase] (EC 2.4.1.129)	Motility and Chemotaxis	Flagellar motility in Prokaryota	Flagellum_in_Campylobacter	root	cellular organisms	Bacteria	Bacteroidetes/Chlorobi group	Bacteroidetes	Sphingobacteriia	Sphingobacteriales	Chitinophagaceae	Sediminibacterium	Sediminibacterium sp. OR43
Contig_106458	22	18	9	16.3333	-	-	GMP synthase [glutamine-hydrolyzing] (EC 6.3.5.2)	Nucleosides and Nucleotides	Purines	Purine_conversions	root	cellular organisms	Bacteria	Bacteroidetes/Chlorobi group	Bacteroidetes	Cytophagia	Cytophagales	Cytophagaceae	Dyadobacter	Dyadobacter alkalitolerans
Contig_151816	13	34	2	16.3333	-	-	Ribonucleotide reductase of class Ia (aerobic), alpha subunit (EC 1.17.4.1)	Nucleosides and Nucleotides	Ribonucleotide_reduction	Ribonucleotide reductase of class Ia (aerobic), alpha subunit (EC 1.17.4.1)	root	cellular organisms	Bacteria	Bacteroidetes/Chlorobi group	Bacteroidetes	Cytophagia	Cytophagales	Cytophagaceae	Hymenobacter	Hymenobacter norwichensis
Contig_91580	29	11	9	16.3333	-	-	Large-conductance mechanosensitive channel	Potassium metabolism	Potassium_homeostasis	Large-conductance mechanosensitive channel	root	cellular organisms	Bacteria	Bacteroidetes/Chlorobi group	Bacteroidetes	Flavobacteriia	Flavobacteriales	Flavobacteriaceae	Flavobacterium	Flavobacterium chungangense
Contig_499227	10	39	0	16.3333	-	-	DnaJ-class molecular chaperone CbpA	Protein Metabolism	Protein folding	Protein_chaperones	root	cellular organisms	Bacteria	Bacteroidetes/Chlorobi group	Bacteroidetes	Flavobacteriia	Flavobacteriales	Flavobacteriaceae	Arenibacter	Arenibacter algicola
Contig_267867	9	40	0	16.3333	-	-	Two-component system response regulator	Regulation and Cell signaling	Two-component_regulatory_systems_in_Campylobacter	Two-component system response regulator	root	cellular organisms	Bacteria	Proteobacteria	Betaproteobacteria	Burkholderiales	Burkholderiaceae	Burkholderia	Burkholderia ferrariae
Contig_177657	13	36	0	16.3333	-	-	NADH dehydrogenase subunit 1	Respiration	Electron donating reactions	Respiratory_Complex_I	root	cellular organisms	Bacteria	Proteobacteria	Alphaproteobacteria	Rhodospirillales	Rhodospirillaceae	Magnetospirillum	Magnetospirillum gryphiswaldense
Contig_198824	14	32	3	16.3333	-	-	NADH dehydrogenase subunit 4L	Respiration	Electron donating reactions	Respiratory_Complex_I	root	cellular organisms	Eukaryota	Viridiplantae	Chlorophyta	Trebouxiophyceae	Chlorellales	Chlorellaceae	Chlorella	Chlorella sorokiniana
Contig_208845	11	38	0	16.3333	-	-	NADH dehydrogenase subunit 5	Respiration	Electron donating reactions	Respiratory_Complex_I	Not assigned
Contig_217924	2	36	11	16.3333	-	-	ATP synthase B' chain (EC 3.6.3.14)	Respiration	ATP synthases	F0F1-type_ATP_synthase	root	cellular organisms	Eukaryota	Stramenopiles	Bacillariophyta	Bacillariophyceae	Bacillariophycidae	Cymbellales	Gomphonemataceae	Didymosphenia	Didymosphenia geminata
Contig_428754	10	32	7	16.3333	-	-	NADH dehydrogenase subunit 3	Respiration	Electron donating reactions	Respiratory_Complex_I	root	cellular organisms	Bacteria	Proteobacteria	Alphaproteobacteria	Rhodospirillales	Rhodospirillaceae	Rhodovibrio	Rhodovibrio salinarum
Contig_471504	14	35	0	16.3333	K01239	purine nucleosidase [EC:3.2.2.1]	Inosine-uridine preferring nucleoside hydrolase (EC 3.2.2.1)	RNA Metabolism	RNA processing and modification	Queuosine-Archaeosine_Biosynthesis	root	cellular organisms	Eukaryota	Alveolata	Ciliophora	Intramacronucleata	Oligohymenophorea	Hymenostomatida	Tetrahymenina	Tetrahymenidae	Tetrahymena	Tetrahymena thermophila	Tetrahymena thermophila SB210
Contig_56147	38	9	2	16.3333	-	-	MiaB family protein, possibly involved in tRNA or rRNA modification	Stress Response	Heat shock	Heat_shock_dnaK_gene_cluster_extended	root	cellular organisms	Bacteria	Bacteroidetes/Chlorobi group	Bacteroidetes	Sphingobacteriia	Sphingobacteriales	Chitinophagaceae	Sediminibacterium	Sediminibacterium salmoneum
Contig_529658	26	9	14	16.3333	-	-	Acriflavin resistance protein	Virulence, Disease and Defense	Resistance to antibiotics and toxic compounds	Multidrug_Resistance_Efflux_Pumps	root	cellular organisms	Bacteria	Bacteroidetes/Chlorobi group	Bacteroidetes	Sphingobacteriia	Sphingobacteriales	Chitinophagaceae	Sediminibacterium	Sediminibacterium sp. OR43
Contig_242365	20	26	2	16	-	-	2-amino-3-ketobutyrate coenzyme A ligase (EC 2.3.1.29)	Amino Acids and Derivatives	Alanine, serine, and glycine	Glycine_Biosynthesis	root	cellular organisms	Bacteria	Bacteroidetes/Chlorobi group	Bacteroidetes	Sphingobacteriia	Sphingobacteriales	Chitinophagaceae	Sediminibacterium	Sediminibacterium salmoneum
Contig_278692	14	31	3	16	-	-	Cystathionine beta-synthase (EC 4.2.1.22)	Amino Acids and Derivatives	Lysine, threonine, methionine, and cysteine	Methionine_Biosynthesis	root	cellular organisms	Bacteria	Actinobacteria <phylum>	Actinobacteria	Actinobacteridae	Actinomycetales	Streptomycineae	Streptomycetaceae	Streptomyces	Streptomyces violens
Contig_48164	13	30	5	16	-	-	Electron transfer flavoprotein, beta subunit	Carbohydrates	Fermentation	Acetyl-CoA_fermentation_to_Butyrate	root	cellular organisms	Bacteria	Bacteroidetes/Chlorobi group	Bacteroidetes	Cytophagia	Cytophagales	Cyclobacteriaceae	Algoriphagus	Algoriphagus mannitolivorans
Contig_183029	11	37	0	16	-	-	Xanthan biosynthesis chain length determinant protein GumC	Cell Wall and Capsule	Capsular and extracellular polysacchrides	Xanthan_Exopolysaccharide_Biosynthesis_and_Export	root	cellular organisms	Bacteria	Proteobacteria	Alphaproteobacteria	Sphingomonadales	Sphingomonadaceae	Sphingopyxis	Sphingopyxis baekryungensis
Contig_81520	23	7	18	16	-	-	Gene SCO4494, often clustered with other genes in menaquinone via futalosine pathway	Cofactors, Vitamins, Prosthetic Groups, Pigments	Quinone cofactors	Menaquinone_Biosynthesis_via_Futalosine	root	cellular organisms	Bacteria	Bacteroidetes/Chlorobi group	Bacteroidetes	Sphingobacteriia	Sphingobacteriales	Chitinophagaceae	Sediminibacterium	Sediminibacterium salmoneum
Contig_172717	29	19	0	16	-	-	Glutamine amidotransferase chain of NAD synthetase	Cofactors, Vitamins, Prosthetic Groups, Pigments	NAD and NADP	NAD_and_NADP_cofactor_biosynthesis_global	root	cellular organisms	Bacteria	Bacteroidetes/Chlorobi group	Bacteroidetes	Cytophagia	Cytophagales	Cyclobacteriaceae	Algoriphagus	Algoriphagus marincola
Contig_65223	14	24	10	16	-	-	Ferric siderophore transport system, periplasmic binding protein TonB	Iron acquisition and metabolism	Campylobacter_Iron_Metabolism	Ferric siderophore transport system, periplasmic binding protein TonB	root	cellular organisms	Bacteria	Bacteroidetes/Chlorobi group	Bacteroidetes	Sphingobacteriia	Sphingobacteriales	Saprospiraceae	Lewinella	Lewinella cohaerens
Contig_50971	22	11	15	16	-	-	DNA topoisomerase I (EC 5.99.1.2)	Membrane Transport	Protein and nucleoprotein secretion system, Type IV	pVir_Plasmid_of_Campylobacter	root	cellular organisms	Bacteria	Firmicutes	Clostridia	Clostridiales	Clostridiaceae	Clostridium	Clostridium tetanomorphum	Clostridium tetanomorphum DSM 665
Contig_228962	14	32	2	16	-	-	Outer membrane lipoprotein omp16 precursor	Membrane Transport	Ton_and_Tol_transport_systems	Outer membrane lipoprotein omp16 precursor	root	cellular organisms	Bacteria	Bacteroidetes/Chlorobi group	Bacteroidetes	Cytophagia	Cytophagales	Cytophagaceae	Sporocytophaga	Sporocytophaga myxococcoides
Contig_213819	18	30	0	16	-	-	Flagellar basal-body rod protein FlgB	Motility and Chemotaxis	Flagellar motility in Prokaryota	Flagellum	root	cellular organisms	Bacteria	Proteobacteria	Betaproteobacteria	Methylophilales	Methylophilaceae	Methylophilus	Methylophilus sp. 5
Contig_208885	24	24	0	16	-	-	Conjugative transposon protein TraN	Phages, Prophages, Transposable elements, Plasmids	Transposable elements	Conjugative_transposon,_Bacteroidales	root	cellular organisms	Bacteria	Bacteroidetes/Chlorobi group	Bacteroidetes	Sphingobacteriia	Sphingobacteriales	Chitinophagaceae	Sediminibacterium	Sediminibacterium sp. OR53
Contig_333290	14	31	3	16	-	-	Alkaline phosphatase (EC 3.1.3.1)	Phosphorus Metabolism	Phosphate_metabolism	Alkaline phosphatase (EC 3.1.3.1)	root	cellular organisms	Bacteria	Proteobacteria	Alphaproteobacteria	Rhizobiales	Rhizobiaceae	Sinorhizobium/Ensifer group	Ensifer	Ensifer sp. TW10
Contig_57536	12	28	8	16	-	-	Leucyl/phenylalanyl-tRNA--protein transferase (EC 2.3.2.6)	Protein Metabolism	Protein degradation	Protein_degradation	root	cellular organisms	Bacteria	Bacteroidetes/Chlorobi group	Bacteroidetes	Cytophagia	Cytophagales	Cytophagaceae	Runella	Runella limosa
Contig_206227	8	40	0	16	-	-	LSU ribosomal protein L35p	Protein Metabolism	Protein biosynthesis	Ribosome_LSU_bacterial	root	cellular organisms	Bacteria	Firmicutes	Clostridia	Clostridiales	Clostridiaceae	Proteiniclasticum	Proteiniclasticum ruminis
Contig_340291	13	25	10	16	-	-	tRNA (Guanine37-N1) -methyltransferase (EC 2.1.1.31)	Protein Metabolism	Protein biosynthesis	Ribosome_biogenesis_bacterial	root	cellular organisms	Bacteria	Proteobacteria	delta/epsilon subdivisions	Deltaproteobacteria	unclassified Deltaproteobacteria	Candidatus Babela	Candidatus Babela massiliensis
Contig_390928	23	23	2	16	-	-	LSU ribosomal protein L3p (L3e)	Protein Metabolism	Protein biosynthesis	Ribosome_LSU_bacterial	root	cellular organisms	Bacteria	Bacteroidetes/Chlorobi group	Bacteroidetes	Sphingobacteriia	Sphingobacteriales	Chitinophagaceae	Sediminibacterium	Sediminibacterium salmoneum
Contig_444391	11	33	4	16	K02132	F-type H+-transporting ATPase subunit alpha [EC:3.6.3.14]	ATP synthase alpha chain (EC 3.6.3.14)	Respiration	ATP synthases	F0F1-type_ATP_synthase	root	cellular organisms	Bacteria	Proteobacteria	Alphaproteobacteria	Rhodospirillales	Rhodospirillaceae	Azospirillum	Azospirillum brasilense
Contig_14350	20	24	4	16	-	-	RNA polymerase sigma-54 factor RpoN	RNA Metabolism	Transcription	Transcription_initiation,_bacterial_sigma_factors	root	cellular organisms	Bacteria	Proteobacteria	Betaproteobacteria	Methylophilales	Methylophilaceae	Methylophilus	Methylophilus sp. OH31
Contig_69332	17	17	14	16	-	-	DNA-directed RNA polymerase beta subunit (EC 2.7.7.6)	RNA Metabolism	Transcription	RNA_polymerase_bacterial	root	cellular organisms	Bacteria	Cyanobacteria	Prochlorales	Prochlorococcaceae	Prochlorococcus	Prochlorococcus sp. scB241_527L22
Contig_180199	39	9	0	16	-	-	Permease of the drug/metabolite transporter (DMT) superfamily	RNA Metabolism	RNA processing and modification	Queuosine-Archaeosine_Biosynthesis	root	cellular organisms	Bacteria	Bacteroidetes/Chlorobi group	Bacteroidetes	Sphingobacteriia	Sphingobacteriales	Chitinophagaceae	Sediminibacterium	Sediminibacterium salmoneum
Contig_182947	20	24	4	16	-	-	DNA-directed RNA polymerase beta' subunit (EC 2.7.7.6)	RNA Metabolism	Transcription	RNA_polymerase_bacterial	root	cellular organisms	Bacteria	Bacteroidetes/Chlorobi group	Bacteroidetes	Cytophagia	Cytophagales	Cytophagaceae	unclassified Cytophagaceae	Cytophagaceae bacterium JGI 0001001-B3
Contig_122584	10	27	11	16	-	-	Phytochrome, two-component sensor histidine kinase (EC 2.7.3.-)	Stress Response	Oxidative stress	Oxidative_stress	root	cellular organisms	Bacteria	Bacteroidetes/Chlorobi group	Bacteroidetes	Flavobacteriia	Flavobacteriales	Flavobacteriaceae	Flavobacterium	Flavobacterium soli
Contig_413395	18	15	15	16	-	-	Similarity with glutathionylspermidine synthase (EC 6.3.1.8), group 1	Stress Response	Oxidative stress	Glutathionylspermidine_and_Trypanothione	root	cellular organisms	Bacteria	Bacteroidetes/Chlorobi group	Bacteroidetes	Flavobacteriia	Flavobacteriales	Flavobacteriaceae	Chryseobacterium	Chryseobacterium sp. JM1
Contig_541552	23	25	0	16	-	-	Transcriptional regulator, Crp/Fnr family	Stress Response	Oxidative stress	Oxidative_stress	root	cellular organisms	Bacteria	Bacteroidetes/Chlorobi group	Bacteroidetes	Sphingobacteriia	Sphingobacteriales	Chitinophagaceae	Sediminibacterium	Sediminibacterium salmoneum
Contig_52207	13	22	13	16	-	-	internalin, putative	Virulence, Disease and Defense	Invasion and intracellular resistance	Listeria_surface_proteins:_Internalin-like_proteins	root	cellular organisms	Bacteria	Bacteroidetes/Chlorobi group	Bacteroidetes	Cytophagia	Cytophagales	Cytophagaceae	Pontibacter	Pontibacter actiniarum
Contig_562809	17	26	5	16	-	-	Beta-lactamase	Virulence, Disease and Defense	Resistance to antibiotics and toxic compounds	Beta-lactamase	root	cellular organisms	Bacteria	Bacteroidetes/Chlorobi group	Bacteroidetes	Cytophagia	Cytophagales	Flammeovirgaceae	Nafulsella	Nafulsella turpanensis
Contig_72909	14	27	6	15.6667	-	-	Methionine ABC transporter ATP-binding protein	Amino Acids and Derivatives	Lysine, threonine, methionine, and cysteine	Methionine_Biosynthesis	root	cellular organisms	Bacteria	Proteobacteria	delta/epsilon subdivisions	Deltaproteobacteria	unclassified Deltaproteobacteria	Candidatus Babela	Candidatus Babela massiliensis
Contig_13524	15	18	14	15.6667	-	-	Alpha-N-arabinofuranosidase 2 (EC 3.2.1.55)	Carbohydrates	Monosaccharides	L-Arabinose_utilization	root	cellular organisms	Bacteria	Bacteroidetes/Chlorobi group	Bacteroidetes	Flavobacteriia	Flavobacteriales	Flavobacteriaceae	Flavobacterium	Flavobacterium chungangense
Contig_151898	21	26	0	15.6667	-	-	Glycerophosphoryl diester phosphodiesterase (EC 3.1.4.46)	Carbohydrates	Sugar alcohols	Glycerol_and_Glycerol-3-phosphate_Uptake_and_Utilization	root	cellular organisms	Bacteria	Bacteroidetes/Chlorobi group	Bacteroidetes	Cytophagia	Cytophagales	Cytophagaceae	Dyadobacter	Dyadobacter alkalitolerans
Contig_403584	18	22	7	15.6667	-	-	COG2152 predicted glycoside hydrolase	Carbohydrates	Glycoside hydrolases	Predicted_carbohydrate_hydrolases	root	cellular organisms	Bacteria	Bacteroidetes/Chlorobi group	Bacteroidetes	Cytophagia	Cytophagales	Cytophagaceae	Runella	Runella limosa
Contig_38615	32	15	0	15.6667	-	-	Glucose-1-phosphate cytidylyltransferase (EC 2.7.7.33)	Cell Wall and Capsule	Capsular and extracellular polysacchrides	dTDP-rhamnose_synthesis	root	cellular organisms	Bacteria	Bacteroidetes/Chlorobi group	Bacteroidetes	Flavobacteriia	Flavobacteriales	Flavobacteriaceae	Flavobacterium	Flavobacterium sp. KJJ
Contig_241269	24	19	4	15.6667	-	-	Minor teichoic acid biosynthesis protein GgaB	Cell Wall and Capsule	Gram-Positive cell wall components	Teichoic_and_lipoteichoic_acids_biosynthesis	root	cellular organisms	Bacteria	Bacteroidetes/Chlorobi group	Bacteroidetes	Sphingobacteriia	Sphingobacteriales	Chitinophagaceae	Niabella	Niabella soli	Niabella soli DSM 19437
Contig_398330	11	34	2	15.6667	-	-	Glucose-1-phosphate cytidylyltransferase (EC 2.7.7.33)	Cell Wall and Capsule	Capsular and extracellular polysacchrides	dTDP-rhamnose_synthesis	root	cellular organisms	Bacteria	Bacteroidetes/Chlorobi group	Bacteroidetes	Flavobacteriia	Flavobacteriales	Flavobacteriaceae	Flavobacterium	Flavobacterium daejeonense
Contig_446302	11	36	0	15.6667	-	-	Adenylylsulfate kinase (EC 2.7.1.25)	Cell Wall and Capsule	Capsular and extracellular polysacchrides	O-Methyl_Phosphoramidate_Capsule_Modification_in_Campylobacter	root	cellular organisms	Bacteria	Bacteroidetes/Chlorobi group	Bacteroidetes	Bacteroidia	Bacteroidales	Bacteroidaceae	Bacteroides	environmental samples <Bacteroides>	Bacteroides plebeius CAG:211
Contig_226055	20	27	0	15.6667	K01915	glutamine synthetase [EC:6.3.1.2]	Glutamine synthetase type III, GlnN (EC 6.3.1.2)	Cell Wall and Capsule	Peptidoglycan_Biosynthesis	Glutamine synthetase type III, GlnN (EC 6.3.1.2)	root	cellular organisms	Eukaryota	Cryptophyta	Pyrenomonadales	Geminigeraceae	Guillardia	Guillardia theta	Guillardia theta CCMP2712
Contig_291650	11	36	0	15.6667	K00616	transaldolase [EC:2.2.1.2]	Transaldolase (EC 2.2.1.2)	Cofactors, Vitamins, Prosthetic Groups, Pigments	Folate and pterines	Folate_Biosynthesis	root	cellular organisms	Bacteria	Cyanobacteria	Nostocales	Nostocaceae	Richelia	Richelia intracellularis
Contig_311284	13	34	0	15.6667	-	-	alternate gene name: yzbB	Cofactors, Vitamins, Prosthetic Groups, Pigments	Folate and pterines	Folate_Biosynthesis	root	cellular organisms	Bacteria	Bacteroidetes/Chlorobi group	Bacteroidetes	Cytophagia	Cytophagales	Cytophagaceae	Adhaeribacter	Adhaeribacter aquaticus
Contig_370222	19	26	2	15.6667	-	-	Glutamyl-tRNA synthetase (EC 6.1.1.17)	Cofactors, Vitamins, Prosthetic Groups, Pigments	Tetrapyrroles	Heme_and_Siroheme_Biosynthesis	root	cellular organisms	Bacteria	Bacteroidetes/Chlorobi group	Bacteroidetes	Flavobacteriia	Flavobacteriales	Flavobacteriaceae	Flavobacterium	Flavobacterium chungangense
Contig_13973	9	5	33	15.6667	-	-	Helicase PriA essential for oriC/DnaA-independent DNA replication	DNA Metabolism	DNA replication	DNA-replication	root	cellular organisms	Bacteria	Proteobacteria	Alphaproteobacteria	Rickettsiales	Rickettsiaceae	Rickettsieae	Rickettsia	spotted fever group	Rickettsia monacensis
Contig_98901	25	12	10	15.6667	-	-	Recombination protein RecR	DNA Metabolism	DNA repair	DNA_repair,_bacterial_RecFOR_pathway	root	cellular organisms	Bacteria	Bacteroidetes/Chlorobi group	Bacteroidetes	Sphingobacteriia	Sphingobacteriales	Chitinophagaceae	Sediminibacterium	Sediminibacterium salmoneum
Contig_101055	15	24	8	15.6667	-	-	ATP-dependent DNA helicase UvrD/PcrA	DNA Metabolism	DNA repair	DNA_repair,_bacterial_UvrD_and_related_helicases	root	cellular organisms	Bacteria	Bacteroidetes/Chlorobi group	Bacteroidetes	Bacteroidia	Bacteroidales	Prevotellaceae	Prevotella	Prevotella albensis
Contig_213615	7	21	19	15.6667	-	-	RecA protein	DNA Metabolism	DNA repair	DNA_repair,_bacterial	root	cellular organisms	Bacteria	Proteobacteria	delta/epsilon subdivisions	Deltaproteobacteria	unclassified Deltaproteobacteria	Candidatus Babela	Candidatus Babela massiliensis
Contig_424669	12	35	0	15.6667	K01613	phosphatidylserine decarboxylase [EC:4.1.1.65]	Phosphatidylserine decarboxylase (EC 4.1.1.65)	Fatty Acids, Lipids, and Isoprenoids	Phospholipids	Glycerolipid_and_Glycerophospholipid_Metabolism_in_Bacteria	root	cellular organisms	Bacteria	Proteobacteria	delta/epsilon subdivisions	Epsilonproteobacteria	Campylobacterales	Campylobacteraceae	Campylobacter	Campylobacter jejuni	Campylobacter jejuni K1
Contig_401585	20	27	0	15.6667	-	-	TonB-dependent receptor	Iron acquisition and metabolism	Iron_acquisition_in_Vibrio	TonB-dependent receptor	root	cellular organisms	Bacteria	Bacteroidetes/Chlorobi group	Bacteroidetes	Flavobacteriia	Flavobacteriales	Flavobacteriaceae	Flavobacterium	Flavobacterium sp. EM1308
Contig_155614	7	32	8	15.6667	-	-	Minor curlin subunit CsgB, nucleation component of curlin monomers	Membrane Transport	Protein secretion system, Type VIII (Extracellular nucleation/precipitation pathway, ENP)	Curli_production	root	cellular organisms	Bacteria	Proteobacteria	Alphaproteobacteria	Sphingomonadales	Erythrobacteraceae	Erythrobacter	Erythrobacter sp. JL475
Contig_209894	22	25	0	15.6667	-	-	Biopolymer transport protein ExbD/TolR	Membrane Transport	Ton_and_Tol_transport_systems	Biopolymer transport protein ExbD/TolR	root	cellular organisms	Bacteria	Bacteroidetes/Chlorobi group	Bacteroidetes	Cytophagia	Cytophagales	Cytophagaceae	Dyadobacter	Dyadobacter alkalitolerans
Contig_186409	17	24	6	15.6667	-	-	Long-chain-fatty-acid--CoA ligase (EC 6.2.1.3)	Metabolism of Aromatic Compounds	Peripheral pathways for catabolism of aromatic compounds	n-Phenylalkanoic_acid_degradation	root	cellular organisms	Bacteria	Bacteroidetes/Chlorobi group	Bacteroidetes	Sphingobacteriia	Sphingobacteriales	Chitinophagaceae	Sediminibacterium	Sediminibacterium salmoneum
Contig_124790	6	28	13	15.6667	-	-	Methylglutaconyl-CoA hydratase (EC 4.2.1.18)	Metabolism of Aromatic Compounds	Benzoate_transport_and_degradation_cluster	Methylglutaconyl-CoA hydratase (EC 4.2.1.18)	root	cellular organisms	Bacteria	Bacteroidetes/Chlorobi group	Bacteroidetes	Flavobacteriia	Flavobacteriales	Flavobacteriaceae	Chryseobacterium	Chryseobacterium daeguense
Contig_16932	10	17	20	15.6667	-	-	Chemotaxis regulator - transmits chemoreceptor signals to flagelllar motor components CheY	Motility and Chemotaxis	Bacterial_Chemotaxis	Chemotaxis regulator - transmits chemoreceptor signals to flagelllar motor components CheY	root	cellular organisms	Bacteria	Bacteroidetes/Chlorobi group	Bacteroidetes	Bacteroidia	Bacteroidales	Draconibacteriaceae	Draconibacterium	Draconibacterium orientale
Contig_247036	26	20	1	15.6667	-	-	FKBP-type peptidyl-prolyl cis-trans isomerase SlyD (EC 5.2.1.8)	Potassium metabolism	Potassium_homeostasis	FKBP-type peptidyl-prolyl cis-trans isomerase SlyD (EC 5.2.1.8)	root	cellular organisms	Bacteria	Bacteroidetes/Chlorobi group	Bacteroidetes	Cytophagia	Cytophagales	Cyclobacteriaceae	Algoriphagus	Algoriphagus mannitolivorans
Contig_25855	35	12	0	15.6667	-	-	GTPase and tRNA-U34 5-formylation enzyme TrmE	Protein Metabolism	Protein biosynthesis	Universal_GTPases	root	cellular organisms	Bacteria	Firmicutes	Bacilli	Bacillales	Paenibacillaceae	Paenibacillus	Paenibacillus durus
Contig_319386	23	24	0	15.6667	-	-	Thioredoxin reductase (EC 1.8.1.9)	Protein Metabolism	Selenoproteins	Glycine_reductase,_sarcosine_reductase_and_betaine_reductase	root	cellular organisms	Bacteria	Bacteroidetes/Chlorobi group	Bacteroidetes	Flavobacteriia	Flavobacteriales	Flavobacteriaceae	Flavobacterium	Flavobacterium chungangense
Contig_417787	9	38	0	15.6667	-	-	LSU ribosomal protein L21p	Protein Metabolism	Protein biosynthesis	Ribosome_LSU_bacterial	root	cellular organisms	Bacteria	Proteobacteria	delta/epsilon subdivisions	Deltaproteobacteria	unclassified Deltaproteobacteria	Candidatus Babela	Candidatus Babela massiliensis
Contig_10155	31	11	5	15.6667	-	-	Hydrogen peroxide-inducible genes activator	Regulation and Cell signaling	DNA-binding_regulatory_proteins,_strays	Hydrogen peroxide-inducible genes activator	root	cellular organisms	Bacteria	Bacteroidetes/Chlorobi group	Bacteroidetes	Sphingobacteriia	Sphingobacteriales	Chitinophagaceae	Sediminibacterium	Sediminibacterium sp. OR43
Contig_32182	17	28	2	15.6667	-	-	Adenylate cyclase (EC 4.6.1.1)	Regulation and Cell signaling	cAMP_signaling_in_bacteria	Adenylate cyclase (EC 4.6.1.1)	root	cellular organisms	Bacteria	Chloroflexi	Chloroflexia	Chloroflexales	Chloroflexineae	Chloroflexaceae	Chloroflexus	Chloroflexus sp. MS-G
Contig_213233	20	27	0	15.6667	-	-	D-tyrosyl-tRNA(Tyr) deacylase	Regulation and Cell signaling	Stringent_Response,_(p)ppGpp_metabolism	D-tyrosyl-tRNA(Tyr) deacylase	root	cellular organisms	Bacteria	Bacteroidetes/Chlorobi group	Bacteroidetes	Flavobacteriia	Flavobacteriales	Flavobacteriaceae	Flavobacterium	Flavobacterium antarcticum
Contig_271306	14	30	3	15.6667	-	-	NADH dehydrogenase subunit 5	Respiration	Electron donating reactions	Respiratory_Complex_I	root	cellular organisms	Eukaryota	Stramenopiles	Eustigmatophyceae	Eustigmatales	Monodopsidaceae	Nannochloropsis	Nannochloropsis granulata
Contig_57684	9	25	13	15.6667	-	-	Cytochrome c-type biogenesis protein ResA	Respiration	Biogenesis_of_c-type_cytochromes	Cytochrome c-type biogenesis protein ResA	root	cellular organisms	Bacteria	Proteobacteria	Betaproteobacteria	Burkholderiales	Burkholderiaceae	Burkholderia	Burkholderia bryophila
Contig_148841	25	13	9	15.6667	-	-	RNA polymerase sigma-70 factor	RNA Metabolism	Transcription	Transcription_initiation,_bacterial_sigma_factors	root	cellular organisms	Bacteria	Bacteroidetes/Chlorobi group	Bacteroidetes	Flavobacteriia	Flavobacteriales	Flavobacteriaceae	Flavobacterium	Flavobacterium cauense
Contig_31962	14	14	19	15.6667	-	-	DNA gyrase subunit B (EC 5.99.1.3)	Virulence, Disease and Defense	Resistance to antibiotics and toxic compounds	Resistance_to_fluoroquinolones	root	cellular organisms	Bacteria	Firmicutes	Bacilli	Lactobacillales	Streptococcaceae	Streptococcus	Streptococcus equinus	Streptococcus equinus ATCC 33317
Contig_39337	19	26	2	15.6667	-	-	Probable Co/Zn/Cd efflux system membrane fusion protein	Virulence, Disease and Defense	Resistance to antibiotics and toxic compounds	Cobalt-zinc-cadmium_resistance	root	cellular organisms	Bacteria	Bacteroidetes/Chlorobi group	Bacteroidetes	unclassified Bacteroidetes	unclassified Bacteroidetes (miscellaneous)	Bacteroidetes bacterium SCGC AAA027-G08
Contig_172729	21	22	4	15.6667	-	-	Spermidine Putrescine ABC transporter permease component potC (TC_3.A.1.11.1)	Amino Acids and Derivatives	Arginine	urea cycle, polyamines	root	cellular organisms	Bacteria	Firmicutes	Bacilli	Bacillales	Listeriaceae	Listeria	Listeria grayi	Listeria grayi FSL F6-1183
Contig_569389	5	35	6	15.3333	-	-	Acetolactate synthase large subunit (EC 2.2.1.6)	Amino Acids and Derivatives	Branched-chain amino acids	Branched-Chain_Amino_Acid_Biosynthesis	root	cellular organisms	Bacteria	Cyanobacteria	Oscillatoriophycideae	Chroococcales	Synechococcus	Candidatus Synechococcus spongiarum
Contig_1528	13	13	20	15.3333	-	-	Polysaccharide deacetylase	Carbohydrates	Glycoside hydrolases	Predicted_carbohydrate_hydrolases	root	cellular organisms	Bacteria	Bacteroidetes/Chlorobi group	Bacteroidetes	Cytophagia	Cytophagales	Cytophagaceae	Dyadobacter	Dyadobacter alkalitolerans
Contig_14612	12	33	1	15.3333	-	-	Sucrose phosphorylase (EC 2.4.1.7)	Carbohydrates	Di- and oligosaccharides	Sucrose_utilization_Shewanella	root	cellular organisms	Bacteria	Bacteroidetes/Chlorobi group	Bacteroidetes	unclassified Bacteroidetes	unclassified Bacteroidetes (miscellaneous)
Contig_27332	9	11	26	15.3333	-	-	Mannose-1-phosphate guanylyltransferase (GDP) (EC 2.7.7.22)	Carbohydrates	Monosaccharides	Mannose_Metabolism	root	cellular organisms	Bacteria	Bacteroidetes/Chlorobi group	Bacteroidetes	Cytophagia	Cytophagales	Cytophagaceae	Dyadobacter	Dyadobacter alkalitolerans
Contig_67430	17	29	0	15.3333	-	-	N-acetylglucosamine related transporter, NagX	Carbohydrates	Aminosugars	Chitin_and_N-acetylglucosamine_utilization	root	cellular organisms	Bacteria	Bacteroidetes/Chlorobi group	Bacteroidetes	Cytophagia	Cytophagales	Cytophagaceae	Runella	Runella limosa
Contig_133053	19	22	5	15.3333	-	-	Enolase (EC 4.2.1.11)	Carbohydrates	Central carbohydrate metabolism	Entner-Doudoroff_Pathway	root	cellular organisms	Bacteria	Actinobacteria <phylum>	Actinobacteria	Actinobacteridae	Actinomycetales	Actinomycineae	Actinomycetaceae	Actinobaculum	Actinobaculum urinale
Contig_167272	7	32	7	15.3333	-	-	Carbonic anhydrase (EC 4.2.1.1)	Carbohydrates	CO2 fixation	Carboxysome	root	cellular organisms	Bacteria	Proteobacteria	Alphaproteobacteria	Caulobacterales	Caulobacteraceae	Asticcacaulis	Asticcacaulis sp. YBE204
Contig_215040	8	38	0	15.3333	-	-	Alpha-1,2-mannosidase	Carbohydrates	Monosaccharides	Mannose_Metabolism	root	cellular organisms	Bacteria	Bacteroidetes/Chlorobi group	Bacteroidetes	Flavobacteriia	Flavobacteriales	Flavobacteriaceae	Arenibacter	Arenibacter algicola
Contig_65969	13	26	7	15.3333	-	-	Alpha-D-GlcNAc alpha-1,2-L-rhamnosyltransferase (EC 2.4.1.-)	Cell Wall and Capsule	Capsular and extracellular polysacchrides	Rhamnose_containing_glycans	root	cellular organisms	Bacteria	Bacteroidetes/Chlorobi group	Bacteroidetes	Sphingobacteriia	Sphingobacteriales	Chitinophagaceae	unclassified Chitinophagaceae	Chitinophagaceae bacterium JGI 0001013-J17
Contig_214764	26	20	0	15.3333	-	-	Cell division protein FtsK	Clustering-based subsystems	Bacterial_Cell_Division	Cell division protein FtsK	root	cellular organisms	Bacteria	Bacteroidetes/Chlorobi group	Bacteroidetes	Sphingobacteriia	Sphingobacteriales	Chitinophagaceae	Sediminibacterium	Sediminibacterium salmoneum
Contig_28874	17	24	5	15.3333	-	-	Sua5 YciO YrdC YwlC family protein	Cofactors, Vitamins, Prosthetic Groups, Pigments	Tetrapyrroles	Experimental_tye	root	cellular organisms	Bacteria	Bacteroidetes/Chlorobi group	Bacteroidetes	Sphingobacteriia	Sphingobacteriales	Chitinophagaceae	Sediminibacterium	Sediminibacterium salmoneum
Contig_44732	14	13	19	15.3333	-	-	ATP-dependent DNA helicase UvrD/PcrA	DNA Metabolism	DNA repair	DNA_repair,_bacterial_UvrD_and_related_helicases	root	cellular organisms	Bacteria	Bacteroidetes/Chlorobi group	Bacteroidetes	Flavobacteriia	Flavobacteriales	Flavobacteriaceae	Cellulophaga	Cellulophaga geojensis	Cellulophaga geojensis KL-A
Contig_160477	20	24	2	15.3333	-	-	DNA mismatch repair protein MutS	DNA Metabolism	DNA repair	DNA_repair,_bacterial_MutL-MutS_system	root	cellular organisms	Bacteria	Bacteroidetes/Chlorobi group	Bacteroidetes	Sphingobacteriia	Sphingobacteriales	Chitinophagaceae	Sediminibacterium	Sediminibacterium sp. OR43
Contig_238861	10	36	0	15.3333	-	-	DNA polymerase I (EC 2.7.7.7)	DNA Metabolism	DNA replication	DNA-replication	Not assigned
Contig_35375	11	33	2	15.3333	-	-	Type I restriction-modification system, specificity subunit S (EC 3.1.21.3)	DNA Metabolism	Restriction-Modification_System	Type I restriction-modification system, specificity subunit S (EC 3.1.21.3)	root	cellular organisms	Bacteria	Proteobacteria	delta/epsilon subdivisions	Deltaproteobacteria	Desulfovibrionales	Desulfovibrionaceae	Desulfovibrio	Desulfovibrio bastinii
Contig_1716	23	23	0	15.3333	-	-	TonB-dependent receptor	Iron acquisition and metabolism	Iron_acquisition_in_Vibrio	TonB-dependent receptor	root	cellular organisms	Bacteria	Bacteroidetes/Chlorobi group	Bacteroidetes	Sphingobacteriia	Sphingobacteriales	Chitinophagaceae	Sediminibacterium	Sediminibacterium salmoneum
Contig_96809	3	29	14	15.3333	-	-	Predicted signal transduction protein	Motility and Chemotaxis	Flagellar motility in Prokaryota	Flagellar_motility	root	cellular organisms	Bacteria	Proteobacteria	Betaproteobacteria	Methylophilales	Methylophilaceae	unclassified Methylophilaceae	Methylophilaceae bacterium 11
Contig_200956	30	16	0	15.3333	-	-	Phosphoribosylformylglycinamidine cyclo-ligase (EC 6.3.3.1)	Nucleosides and Nucleotides	Purines	De_Novo_Purine_Biosynthesis	root	cellular organisms	Bacteria	Bacteroidetes/Chlorobi group	Bacteroidetes	Sphingobacteriia	Sphingobacteriales	Chitinophagaceae	Sediminibacterium	Sediminibacterium salmoneum
Contig_49665	3	26	17	15.3333	-	-	Chaperone protein HtpG	Protein Metabolism	Protein folding	Protein_chaperones	root	cellular organisms	Bacteria	Proteobacteria	Alphaproteobacteria	Rickettsiales	Rickettsiaceae	Rickettsieae	Rickettsia	Rickettsia sp. ISO7
Contig_80757	6	24	16	15.3333	-	-	SSU ribosomal protein S2p (SAe)	Protein Metabolism	Protein biosynthesis	Ribosome_SSU_bacterial	root	cellular organisms	Bacteria	Cyanobacteria	Nostocales	Nostocaceae	Dolichospermum	Dolichospermum circinale
Contig_231335	17	29	0	15.3333	-	-	Thioredoxin	Protein Metabolism	Selenoproteins	Glycine_reductase,_sarcosine_reductase_and_betaine_reductase	root	cellular organisms	Bacteria	Bacteroidetes/Chlorobi group	Bacteroidetes	Sphingobacteriia	Sphingobacteriales	Chitinophagaceae	Chitinophaga	Chitinophaga sp. JGI 0001002-D04
Contig_246436	14	32	0	15.3333	-	-	SSU ribosomal protein S7p (S5e)	Protein Metabolism	Protein biosynthesis	Ribosome_SSU_bacterial	root	cellular organisms	Bacteria	Proteobacteria	Gammaproteobacteria	Xanthomonadales	Sinobacteraceae	Nevskia	Nevskia ramosa
Contig_349448	9	23	14	15.3333	-	-	LSU ribosomal protein L27p	Protein Metabolism	Protein biosynthesis	Ribosome_LSU_bacterial	root	cellular organisms	Bacteria	Proteobacteria	Alphaproteobacteria	Rhizobiales	Phyllobacteriaceae	Mesorhizobium	Mesorhizobium loti
Contig_390898	13	30	3	15.3333	-	-	Translation elongation factor LepA	Protein Metabolism	Protein biosynthesis	Universal_GTPases	root	cellular organisms	Bacteria	Bacteroidetes/Chlorobi group	Bacteroidetes	Sphingobacteriia	Sphingobacteriales	Chitinophagaceae	Sediminibacterium	Sediminibacterium salmoneum
Contig_392997	18	14	14	15.3333	-	-	SSU ribosomal protein S1p	Protein Metabolism	Protein biosynthesis	Ribosome_SSU_bacterial	root	cellular organisms	Bacteria	Bacteroidetes/Chlorobi group	Bacteroidetes	Sphingobacteriia	Sphingobacteriales	Chitinophagaceae	Sediminibacterium	Sediminibacterium salmoneum
Contig_5834	18	10	18	15.3333	-	-	GTP pyrophosphokinase (EC 2.7.6.5), (p)ppGpp synthetase II	Regulation and Cell signaling	Stringent_Response,_(p)ppGpp_metabolism	GTP pyrophosphokinase (EC 2.7.6.5), (p)ppGpp synthetase II	root	cellular organisms	Bacteria	Bacteroidetes/Chlorobi group	Bacteroidetes	Cytophagia	Cytophagales	Cytophagaceae	Hymenobacter	Hymenobacter norwichensis
Contig_106809	5	29	12	15.3333	K03879	NADH-ubiquinone oxidoreductase chain 2 [EC:1.6.5.3]	NADH dehydrogenase subunit 2	Respiration	Electron donating reactions	Respiratory_Complex_I	root	cellular organisms	Eukaryota	Stramenopiles	Eustigmatophyceae	Eustigmatales	Monodopsidaceae	Nannochloropsis	Nannochloropsis salina
Contig_440224	21	10	15	15.3333	K03934	NADH dehydrogenase (ubiquinone) Fe-S protein 1 [EC:1.6.5.3 1.6.99.3]	NADH-ubiquinone oxidoreductase chain G (EC 1.6.5.3)	Respiration	Electron donating reactions	Respiratory_Complex_I	root	cellular organisms	Bacteria	Proteobacteria	Alphaproteobacteria	Rickettsiales	Anaplasmataceae	Ehrlichia	canis group	Ehrlichia chaffeensis	Ehrlichia chaffeensis str. Heartland
Contig_111027	10	30	6	15.3333	-	-	Cytochrome c551/c552	Respiration	Soluble_cytochromes_and_functionally_related_electron_carriers	Cytochrome c551/c552	root	cellular organisms	Bacteria	Bacteroidetes/Chlorobi group	Bacteroidetes	Sphingobacteriia	Sphingobacteriales	Sphingobacteriaceae	Pedobacter	Pedobacter sp. V48
Contig_138677	14	20	12	15.3333	-	-	DNA-directed RNA polymerase beta subunit (EC 2.7.7.6)	RNA Metabolism	Transcription	RNA_polymerase_bacterial	root	cellular organisms	Bacteria	Bacteroidetes/Chlorobi group	Bacteroidetes	Sphingobacteriia	Sphingobacteriales	Chitinophagaceae	Sediminibacterium	Sediminibacterium sp. C3
Contig_203748	26	20	0	15.3333	-	-	Permease of the drug/metabolite transporter (DMT) superfamily	RNA Metabolism	RNA processing and modification	Queuosine-Archaeosine_Biosynthesis	root	cellular organisms	Bacteria	Proteobacteria	Betaproteobacteria	Methylophilales	Methylophilaceae	unclassified Methylophilaceae	Methylophilaceae bacterium 11
Contig_532700	32	10	4	15.3333	-	-	Similarity with glutathionylspermidine synthase (EC 6.3.1.8), group 1	Stress Response	Oxidative stress	Glutathionylspermidine_and_Trypanothione	root	cellular organisms	Bacteria	Bacteroidetes/Chlorobi group	Bacteroidetes	Sphingobacteriia	Sphingobacteriales	Sphingobacteriaceae	Sphingobacterium	Sphingobacterium paucimobilis
Contig_18199	1	12	33	15.3333	-	-	Response regulator of zinc sigma-54-dependent two-component system	Virulence, Disease and Defense	Resistance to antibiotics and toxic compounds	Zinc_resistance	root	cellular organisms	Bacteria	Firmicutes	Bacilli	Bacillales	Paenibacillaceae	Paenibacillus	Paenibacillus alvei
Contig_56987	24	15	7	15.3333	-	-	Undecaprenyl-phosphate N-acetylglucosaminyl 1-phosphate transferase (EC 2.7.8.-)	Virulence, Disease and Defense	Resistance to antibiotics and toxic compounds	Methicillin_resistance_in_Staphylococci	root	cellular organisms	Bacteria	Firmicutes	Bacilli	Bacillales	Bacillaceae	Bacillus	Bacillus sp. FJAT-14515
Contig_149113	17	27	2	15.3333	-	-	Internalin-like protein (LPXTG motif) Lmo0331 homolog	Virulence, Disease and Defense	Invasion and intracellular resistance	Listeria_surface_proteins:_Internalin-like_proteins	root	cellular organisms	Bacteria	Bacteroidetes/Chlorobi group	Bacteroidetes	Flavobacteriia	Flavobacteriales	Flavobacteriaceae	Aquimarina	Aquimarina sp. 22II-S11-z7
Contig_264998	15	25	6	15.3333	-	-	Outer membrane fibronectin-binding protein	Virulence, Disease and Defense	Adhesion	Adhesion_of_Campylobacter	root	cellular organisms	Bacteria	Bacteroidetes/Chlorobi group	Bacteroidetes	Sphingobacteriia	Sphingobacteriales	Chitinophagaceae	Sediminibacterium	Sediminibacterium salmoneum
Contig_376359	29	17	0	15.3333	-	-	Undecaprenyl-phosphate N-acetylglucosaminyl 1-phosphate transferase (EC 2.7.8.-)	Virulence, Disease and Defense	Resistance to antibiotics and toxic compounds	Methicillin_resistance_in_Staphylococci	root	cellular organisms	Bacteria	Bacteroidetes/Chlorobi group	Bacteroidetes	Flavobacteriia	Flavobacteriales	Cryomorphaceae	Crocinitomix	Crocinitomix catalasitica
Contig_14720	17	18	10	15	Unclassified	0	Sulfate permease	Amino Acids and Derivatives	Lysine, threonine, methionine, and cysteine	Cysteine_Biosynthesis	Not assigned
Contig_36277	17	21	7	15	-	-	Ethanolamine permease	Carbohydrates	Sugar alcohols	Ethanolamine_utilization	root	cellular organisms	Bacteria	Bacteroidetes/Chlorobi group	Bacteroidetes	Cytophagia	Cytophagales	Cytophagaceae	Dyadobacter	Dyadobacter alkalitolerans
Contig_110502	15	30	0	15	-	-	COG2152 predicted glycoside hydrolase	Carbohydrates	Glycoside hydrolases	Predicted_carbohydrate_hydrolases	root	cellular organisms	Bacteria	Bacteroidetes/Chlorobi group	Bacteroidetes	Flavobacteriia	Flavobacteriales	Flavobacteriaceae	Chryseobacterium	Chryseobacterium caeni
Contig_33742	22	12	11	15	-	-	D-glycero-D-manno-heptose 1,7-bisphosphate phosphatase (EC 3.1.1.-)	Cell Wall and Capsule	Gram-Negative cell wall components	LOS_core_oligosaccharide_biosynthesis	root	cellular organisms	Bacteria	Bacteroidetes/Chlorobi group	Bacteroidetes	Cytophagia	Cytophagales	Cytophagaceae	Sporocytophaga	Sporocytophaga myxococcoides
Contig_302351	14	31	0	15	-	-	GDP-mannose 4,6-dehydratase (EC 4.2.1.47)	Cell Wall and Capsule	Capsular and extracellular polysacchrides	Colanic_acid_biosynthesis	root	cellular organisms	Bacteria	Bacteroidetes/Chlorobi group	Bacteroidetes	Cytophagia	Cytophagales	Cytophagaceae	Dyadobacter	Dyadobacter crusticola
Contig_98310	4	31	10	15	-	-	Rare lipoprotein A precursor	Cell Wall and Capsule	Peptidoglycan_Biosynthesis	Rare lipoprotein A precursor	root	cellular organisms	Bacteria	Proteobacteria	Alphaproteobacteria	Rickettsiales	Rickettsiaceae	Rickettsieae	Rickettsia	spotted fever group	Rickettsia honei
Contig_87963	16	21	8	15	-	-	Peptide chain release factor 1	Clustering-based subsystems	LMPTP_YwlE_cluster	Peptide chain release factor 1	root	cellular organisms	Bacteria	Cyanobacteria	Oscillatoriophycideae	Chroococcales	Thermosynechococcus	Thermosynechococcus sp. NK55a
Contig_368889	19	26	0	15	-	-	Ribosome-binding factor A	Clustering-based subsystems	NusA-TFII_Cluster	Ribosome-binding factor A	root	cellular organisms	Bacteria	Bacteroidetes/Chlorobi group	Bacteroidetes	Cytophagia	Cytophagales	Cytophagaceae	Runella	Runella limosa
Contig_49083	3	0	42	15	-	-	DUF1801 domain-containing protein	Cofactors, Vitamins, Prosthetic Groups, Pigments	Tetrapyrroles	Experimental_tye	root	cellular organisms	Bacteria	Bacteroidetes/Chlorobi group	Bacteroidetes	Flavobacteriia	Flavobacteriales	Flavobacteriaceae	Flavobacterium	Flavobacterium chungangense
Contig_217868	15	26	4	15	-	-	Protoporphyrin IX Mg-chelatase subunit I (EC 6.6.1.1)	Cofactors, Vitamins, Prosthetic Groups, Pigments	Tetrapyrroles	Chlorophyll_Biosynthesis	root	cellular organisms	Eukaryota	Stramenopiles	Bacillariophyta	Bacillariophyceae	Bacillariophycidae	Bacillariales	Bacillariaceae	Cylindrotheca	Cylindrotheca closterium
Contig_399792	17	22	6	15	-	-	Dethiobiotin synthetase (EC 6.3.3.3)	Cofactors, Vitamins, Prosthetic Groups, Pigments	Biotin	Biotin_biosynthesis	root	cellular organisms	Bacteria	Bacteroidetes/Chlorobi group	Bacteroidetes	Sphingobacteriia	Sphingobacteriales	Chitinophagaceae	Sediminibacterium	Sediminibacterium sp. OR53
Contig_466761	19	22	4	15	Unclassified	0	ATP-dependent DNA helicase RecQ	DNA Metabolism	DNA repair	DNA_repair,_bacterial_RecFOR_pathway	root	cellular organisms	Eukaryota	Alveolata	Ciliophora	Intramacronucleata	Oligohymenophorea	Hymenostomatida	Tetrahymenina	Tetrahymenidae	Tetrahymena	Tetrahymena thermophila	Tetrahymena thermophila SB210
Contig_54395	16	9	20	15	-	-	TonB-dependent receptor	Iron acquisition and metabolism	Iron_acquisition_in_Vibrio	TonB-dependent receptor	root	cellular organisms	Bacteria	Bacteroidetes/Chlorobi group	Bacteroidetes	Sphingobacteriia	Sphingobacteriales	Sphingobacteriaceae	Pedobacter	Pedobacter sp. R20-19
Contig_31373	8	25	12	15	-	-	2-hydroxy-6-oxo-6-phenylhexa-2,4-dienoate hydrolase (EC 3.7.1.-)	Metabolism of Aromatic Compounds	carbazol_degradation_cluster	2-hydroxy-6-oxo-6-phenylhexa-2,4-dienoate hydrolase (EC 3.7.1.-)	root	cellular organisms	Bacteria	Bacteroidetes/Chlorobi group	Bacteroidetes	Cytophagia	Cytophagales	Cytophagaceae	Dyadobacter	Dyadobacter alkalitolerans
Contig_27866	3	29	13	15	Unclassified	0	Peptidyl-tRNA hydrolase, archaeal type (EC 3.1.1.29)	Miscellaneous	ZZ_gjo_need_homes	Peptidyl-tRNA hydrolase, archaeal type (EC 3.1.1.29)	root	cellular organisms	Archaea	Euryarchaeota	Thermococci	Thermococcales	Thermococcaceae	Thermococcus	Thermococcus sp. ES1
Contig_337789	7	38	0	15	K05658	ATP-binding cassette, subfamily B (MDR/TAP), member 1	Lipid A export ATP-binding/permease protein MsbA	Miscellaneous	ZZ_gjo_need_homes	Lipid A export ATP-binding/permease protein MsbA	root	cellular organisms	Eukaryota	Alveolata	Ciliophora	Intramacronucleata	Oligohymenophorea	Hymenostomatida	Tetrahymenina	Tetrahymenidae	Tetrahymena	Tetrahymena thermophila	Tetrahymena thermophila SB210
Contig_19646	16	12	17	15	-	-	16S rRNA processing protein RimM	Protein Metabolism	Protein biosynthesis	Ribosome_biogenesis_bacterial	root	cellular organisms	Bacteria	Bacteroidetes/Chlorobi group	Bacteroidetes	Sphingobacteriia	Sphingobacteriales	Chitinophagaceae	Sediminibacterium	Sediminibacterium salmoneum
Contig_218136	15	30	0	15	-	-	GTP-binding protein EngA	Protein Metabolism	Protein biosynthesis	Universal_GTPases	Not assigned
Contig_327115	19	16	10	15	-	-	Ribosomal protein S12p Asp88 (E. coli) methylthiotransferase	Protein Metabolism	Protein processing and modification	Ribosomal_protein_S12p_Asp_methylthiotransferase	root	cellular organisms	Bacteria	Bacteroidetes/Chlorobi group	Bacteroidetes	Sphingobacteriia	Sphingobacteriales	Chitinophagaceae	Sediminibacterium	Sediminibacterium salmoneum
Contig_105027	7	15	23	15	-	-	cAMP-binding proteins - catabolite gene activator and regulatory subunit of cAMP-dependent protein kinases	Regulation and Cell signaling	cAMP_signaling_in_bacteria	cAMP-binding proteins - catabolite gene activator and regulatory subunit of cAMP-dependent protein kinases	root	cellular organisms	Bacteria	Bacteroidetes/Chlorobi group	Bacteroidetes	Flavobacteriia	Flavobacteriales	Flavobacteriaceae	Chryseobacterium	Chryseobacterium hispalense
Contig_42415	28	13	4	15	K02640	cytochrome b6-f complex subunit 5	Cytochrome b6-f complex subunit V (PetG)	Respiration	Cytochrome_B6-F_complex	Cytochrome b6-f complex subunit V (PetG)	root	cellular organisms	Eukaryota	Rhodophyta	Bangiophyceae	Bangiales	Bangiaceae	Pyropia	Pyropia perforata
Contig_70180	6	19	20	15	-	-	Transcription termination factor Rho	RNA Metabolism	Transcription	Transcription_factors_bacterial	root	cellular organisms	Bacteria	Bacteroidetes/Chlorobi group	Bacteroidetes	Cytophagia	Cytophagales	Cytophagaceae	Hymenobacter	Hymenobacter sp. APR13
Contig_111159	11	22	12	15	-	-	Transcription antitermination protein NusG	RNA Metabolism	Transcription	Transcription_factors_bacterial	root	cellular organisms	Bacteria	Bacteroidetes/Chlorobi group	Bacteroidetes	Bacteroidia	Bacteroidales	Bacteroidaceae	Bacteroides	Bacteroides dorei
Contig_219484	27	13	5	15	-	-	Ribonuclease Z (EC 3.1.26.11)	RNA Metabolism	RNA processing and modification	tRNA_processing	root	cellular organisms	Bacteria	Bacteroidetes/Chlorobi group	Bacteroidetes	Cytophagia	Cytophagales	Cytophagaceae	Adhaeribacter	Adhaeribacter aquaticus
Contig_236637	5	40	0	15	-	-	Cytoplasmic axial filament protein CafA and Ribonuclease G (EC 3.1.4.-)	RNA Metabolism	RNA processing and modification	RNA_processing_and_degradation,_bacterial	root	cellular organisms	Bacteria	Proteobacteria	delta/epsilon subdivisions	Deltaproteobacteria	unclassified Deltaproteobacteria	Candidatus Babela	Candidatus Babela massiliensis
Contig_388946	20	18	7	15	-	-	3'-to-5' exoribonuclease RNase R	RNA Metabolism	RNA processing and modification	RNA_processing_and_degradation,_bacterial	root	cellular organisms	Bacteria	Bacteroidetes/Chlorobi group	Bacteroidetes	Cytophagia	Cytophagales	Cytophagaceae	Dyadobacter	Dyadobacter alkalitolerans
Contig_411351	10	35	0	15	-	-	RNA polymerase sigma-70 factor	RNA Metabolism	Transcription	Transcription_initiation,_bacterial_sigma_factors	root	cellular organisms	Bacteria	Bacteroidetes/Chlorobi group	Bacteroidetes	Cytophagia	Cytophagales	Cytophagaceae	Dyadobacter	Dyadobacter alkalitolerans
Contig_290419	12	31	2	15	-	-	Retron-type reverse transcriptase	RNA Metabolism	Group_II_intron-associated_genes	Retron-type reverse transcriptase	root	cellular organisms	Bacteria	Cyanobacteria	Oscillatoriophycideae	Chroococcales	Crocosphaera	Crocosphaera watsonii	Crocosphaera watsonii WH 0402
Contig_368557	14	31	0	15	-	-	Chalcone synthase (EC 2.3.1.74)	Secondary Metabolism	Biosynthesis of phenylpropanoids	Flavanone_biosynthesis	root	cellular organisms	Bacteria	Bacteroidetes/Chlorobi group	Bacteroidetes	Sphingobacteriia	Sphingobacteriales	Chitinophagaceae	Segetibacter	Segetibacter koreensis
Contig_78649	39	4	2	15	-	-	Hypothetical radical SAM family enzyme, NOT coproporphyrinogen III oxidase, oxygen-independent	Stress Response	Heat shock	Heat_shock_dnaK_gene_cluster_extended	root	cellular organisms	Bacteria	Bacteroidetes/Chlorobi group	Bacteroidetes	Sphingobacteriia	Sphingobacteriales	Chitinophagaceae	Sediminibacterium	Sediminibacterium sp. OR43
Contig_69856	27	10	8	15	-	-	Arsenate reductase (EC 1.20.4.1)	Virulence, Disease and Defense	Resistance to antibiotics and toxic compounds	Arsenic_resistance	root	cellular organisms	Bacteria	Bacteroidetes/Chlorobi group	Bacteroidetes	Cytophagia	Cytophagales	Cytophagaceae	Dyadobacter	Dyadobacter crusticola
Contig_372960	20	25	0	15	-	-	Blue copper oxidase CueO precursor	Virulence, Disease and Defense	Resistance to antibiotics and toxic compounds	Copper_homeostasis	root	cellular organisms	Bacteria	Actinobacteria <phylum>	Actinobacteria	Actinobacteridae	Actinomycetales	Streptomycineae	Streptomycetaceae	Streptomyces	Streptomyces sp. NRRL B-24484
Contig_475734	21	14	10	15	-	-	Beta-lactamase	Virulence, Disease and Defense	Resistance to antibiotics and toxic compounds	Beta-lactamase	root	cellular organisms	Bacteria	Bacteroidetes/Chlorobi group	Bacteroidetes	Sphingobacteriia	Sphingobacteriales	Chitinophagaceae	Sediminibacterium	Sediminibacterium salmoneum
Contig_361399	11	33	0	14.6667	-	-	Carbamoyl-phosphate synthase small chain (EC 6.3.5.5)	Cell Division and Cell Cycle	Macromolecular_synthesis_operon	Carbamoyl-phosphate synthase small chain (EC 6.3.5.5)	root	cellular organisms	Bacteria	Bacteroidetes/Chlorobi group	Bacteroidetes	Cytophagia	Cytophagales	Cytophagaceae	Flectobacillus	Flectobacillus major
Contig_302300	10	28	6	14.6667	-	-	UDP-N-acetylglucosamine 2-epimerase (EC 5.1.3.14)	Cell Wall and Capsule	Capsular and extracellular polysacchrides	CMP-N-acetylneuraminate_Biosynthesis	root	cellular organisms	Bacteria	Proteobacteria	Betaproteobacteria	Burkholderiales	Burkholderiaceae	Pandoraea	Pandoraea pnomenusa
Contig_148025	10	24	10	14.6667	-	-	Glucosamine-6-phosphate deaminase (EC 3.5.99.6)	Cell Wall and Capsule	UDP-N-acetylmuramate_from_Fructose-6-phosphate_Biosynthesis	Glucosamine-6-phosphate deaminase (EC 3.5.99.6)	root	cellular organisms	Bacteria	Bacteroidetes/Chlorobi group	Bacteroidetes	Flavobacteriia	Flavobacteriales	Flavobacteriaceae	Flavobacterium	Flavobacterium daejeonense
Contig_86280	9	27	8	14.6667	-	-	Glutamine amidotransferase chain of NAD synthetase	Cofactors, Vitamins, Prosthetic Groups, Pigments	NAD and NADP	NAD_and_NADP_cofactor_biosynthesis_global	root	cellular organisms	Bacteria	Bacteroidetes/Chlorobi group	Bacteroidetes	Sphingobacteriia	Sphingobacteriales	Chitinophagaceae	Sediminibacterium	Sediminibacterium salmoneum
Contig_138898	13	13	18	14.6667	-	-	Porphobilinogen deaminase (EC 2.5.1.61)	Cofactors, Vitamins, Prosthetic Groups, Pigments	Tetrapyrroles	Heme_and_Siroheme_Biosynthesis	root	cellular organisms	Bacteria	Proteobacteria	Alphaproteobacteria	Rickettsiales	Rickettsiaceae	Rickettsieae	Rickettsia	spotted fever group	Rickettsia monacensis
Contig_155845	21	23	0	14.6667	-	-	DNA mismatch repair protein MutS	DNA Metabolism	DNA repair	DNA_repair,_bacterial_MutL-MutS_system	root	cellular organisms	Bacteria	Bacteroidetes/Chlorobi group	Bacteroidetes	Sphingobacteriia	Sphingobacteriales	Chitinophagaceae	Sediminibacterium	Sediminibacterium salmoneum
Contig_389357	31	13	0	14.6667	-	-	Recombination inhibitory protein MutS2	DNA Metabolism	DNA repair	DNA_repair,_bacterial_MutL-MutS_system	root	cellular organisms	Bacteria	Bacteroidetes/Chlorobi group	Bacteroidetes	Sphingobacteriia	Sphingobacteriales	Chitinophagaceae	Sediminibacterium	Sediminibacterium salmoneum
Contig_396699	9	26	9	14.6667	-	-	Exonuclease SbcC	DNA Metabolism	DNA repair	DNA_repair,_bacterial	Not assigned
Contig_21044	11	29	4	14.6667	-	-	TonB-dependent receptor	Iron acquisition and metabolism	Iron_acquisition_in_Vibrio	TonB-dependent receptor	root	cellular organisms	Bacteria	Bacteroidetes/Chlorobi group	Bacteroidetes	Cytophagia	Cytophagales	Cytophagaceae	Runella	Runella limosa
Contig_31494	13	13	18	14.6667	-	-	Ferrichrome-iron receptor	Iron acquisition and metabolism	Transport_of_Iron	Ferrichrome-iron receptor	root	cellular organisms	Bacteria	Bacteroidetes/Chlorobi group	Bacteroidetes	Cytophagia	Cytophagales	Cytophagaceae	Dyadobacter	Dyadobacter tibetensis
Contig_432565	13	22	9	14.6667	-	-	Na+/H+ antiporter NhaA type	Membrane Transport	Uni- Sym- and Antiporters	Na(+)_H(+)_antiporter	root	cellular organisms	Bacteria	Proteobacteria	Gammaproteobacteria	Enterobacteriales	Enterobacteriaceae	Enterobacter	Enterobacter cloacae complex	Enterobacter cloacae	Enterobacter cloacae BWH 43
Contig_244871	13	22	9	14.6667	-	-	Manganese ABC transporter, inner membrane permease protein SitD	Membrane Transport	Transport_of_Manganese	Manganese ABC transporter, inner membrane permease protein SitD	root	cellular organisms	Bacteria	Bacteroidetes/Chlorobi group	Bacteroidetes	Cytophagia	Cytophagales	Cytophagaceae	Anditalea	Anditalea andensis
Contig_31374	2	24	18	14.6667	-	-	2-hydroxy-6-oxo-6-phenylhexa-2,4-dienoate hydrolase (EC 3.7.1.-)	Metabolism of Aromatic Compounds	carbazol_degradation_cluster	2-hydroxy-6-oxo-6-phenylhexa-2,4-dienoate hydrolase (EC 3.7.1.-)	root	cellular organisms	Bacteria	Bacteroidetes/Chlorobi group	Bacteroidetes	Cytophagia	Cytophagales	Cyclobacteriaceae	Algoriphagus	Algoriphagus mannitolivorans
Contig_22842	22	7	15	14.6667	-	-	Purine nucleoside phosphorylase (EC 2.4.2.1)	Nucleosides and Nucleotides	Purines	Purine_conversions	root	cellular organisms	Bacteria	Firmicutes	Bacilli	Bacillales	Bacillaceae	Bacillus	Bacillus cereus group	Bacillus gaemokensis
Contig_110056	21	4	19	14.6667	-	-	SSU ribosomal protein S15p (S13e)	Protein Metabolism	Protein biosynthesis	Ribosome_SSU_bacterial	root	cellular organisms	Bacteria	Proteobacteria	delta/epsilon subdivisions	Deltaproteobacteria	Desulfobacterales	Desulfobacteraceae	Desulfobacula	Desulfobacula sp. TS
Contig_238507	30	14	0	14.6667	-	-	TldD family protein, Actinobacterial subgroup	Protein Metabolism	Protein degradation	Putative_TldE-TldD_proteolytic_complex	root	cellular organisms	Bacteria	Bacteroidetes/Chlorobi group	Bacteroidetes	Cytophagia	Cytophagales	Cytophagaceae	Dyadobacter	Dyadobacter alkalitolerans
Contig_51889	19	19	6	14.6667	-	-	cAMP-binding proteins - catabolite gene activator and regulatory subunit of cAMP-dependent protein kinases	Regulation and Cell signaling	cAMP_signaling_in_bacteria	cAMP-binding proteins - catabolite gene activator and regulatory subunit of cAMP-dependent protein kinases	root	cellular organisms	Bacteria	Bacteroidetes/Chlorobi group	Bacteroidetes	Flavobacteriia	Flavobacteriales	Flavobacteriaceae	Chryseobacterium	Chryseobacterium hispalense
Contig_196637	6	29	9	14.6667	-	-	Two-component system response regulator	Regulation and Cell signaling	Two-component_regulatory_systems_in_Campylobacter	Two-component system response regulator	root	cellular organisms	Bacteria	Bacteroidetes/Chlorobi group	Bacteroidetes	Flavobacteriia	Flavobacteriales	Flavobacteriaceae	Flavobacterium	Flavobacterium hydatis
Contig_175552	14	28	2	14.6667	K03879	NADH-ubiquinone oxidoreductase chain 2 [EC:1.6.5.3]	NADH dehydrogenase subunit 2	Respiration	Electron donating reactions	Respiratory_Complex_I	root	cellular organisms	Eukaryota	Viridiplantae	Chlorophyta	Chlorophyceae	Sphaeropleales	Sphaeropleales incertae sedis	Bracteacoccus	Bracteacoccus aerius
Contig_180805	28	15	1	14.6667	-	-	Alternative cytochrome c oxidase polypeptide CoxN (EC 1.9.3.1)	Respiration	Electron accepting reactions	Terminal_cytochrome_C_oxidases	root	cellular organisms	Bacteria	Bacteroidetes/Chlorobi group	Bacteroidetes	Sphingobacteriia	Sphingobacteriales	Chitinophagaceae	Sediminibacterium	Sediminibacterium sp. C3
Contig_293397	22	20	2	14.6667	K03879	NADH-ubiquinone oxidoreductase chain 2 [EC:1.6.5.3]	NADH dehydrogenase subunit 2	Respiration	Electron donating reactions	Respiratory_Complex_I	root	cellular organisms	Eukaryota	Stramenopiles	Eustigmatophyceae	Eustigmatales	Monodopsidaceae	Nannochloropsis	Nannochloropsis granulata
Contig_503311	6	17	21	14.6667	-	-	NADH dehydrogenase subunit 5	Respiration	Electron donating reactions	Respiratory_Complex_I	root	cellular organisms	Eukaryota	Stramenopiles	Eustigmatophyceae	Eustigmatales	Monodopsidaceae	Nannochloropsis	Nannochloropsis granulata
Contig_113195	9	23	12	14.6667	-	-	Heme O synthase, protoheme IX farnesyltransferase (EC 2.5.1.-) COX10-CtaB	Respiration	Biogenesis_of_cytochrome_c_oxidases	Heme O synthase, protoheme IX farnesyltransferase (EC 2.5.1.-) COX10-CtaB	root	cellular organisms	Bacteria	Bacteroidetes/Chlorobi group	Bacteroidetes	Cytophagia	Cytophagales	Cytophagaceae	Dyadobacter	Dyadobacter alkalitolerans
Contig_246997	11	27	6	14.6667	-	-	Transcription antitermination protein NusG	RNA Metabolism	Transcription	Transcription_factors_bacterial	root	cellular organisms	Bacteria	Proteobacteria	Gammaproteobacteria	Thiotrichales	Piscirickettsiaceae	Thiomicrospira	Thiomicrospira kuenenii
Contig_41007	20	23	1	14.6667	-	-	Acriflavin resistance protein	Virulence, Disease and Defense	Resistance to antibiotics and toxic compounds	Multidrug_Resistance_Efflux_Pumps	root	cellular organisms	Bacteria	Bacteroidetes/Chlorobi group	Bacteroidetes	Flavobacteriia	Flavobacteriales	Flavobacteriaceae	Flavobacterium	Flavobacterium soli
Contig_105038	34	9	1	14.6667	-	-	Response regulator of zinc sigma-54-dependent two-component system	Virulence, Disease and Defense	Resistance to antibiotics and toxic compounds	Zinc_resistance	root	cellular organisms	Bacteria	Bacteroidetes/Chlorobi group	Bacteroidetes	Cytophagia	Cytophagales	Cyclobacteriaceae	Algoriphagus	Algoriphagus mannitolivorans
Contig_269289	9	35	0	14.6667	-	-	Internalin-like protein (LPXTG motif) Lmo0331 homolog	Virulence, Disease and Defense	Invasion and intracellular resistance	Listeria_surface_proteins:_Internalin-like_proteins	root	cellular organisms	Bacteria	Bacteroidetes/Chlorobi group	Bacteroidetes	Flavobacteriia	Flavobacteriales	Flavobacteriaceae	Aquimarina	Aquimarina macrocephali
Contig_490777	21	19	4	14.6667	-	-	Heavy metal RND efflux outer membrane protein, CzcC family	Virulence, Disease and Defense	Resistance to antibiotics and toxic compounds	Cobalt-zinc-cadmium_resistance	root	cellular organisms	Bacteria	Bacteroidetes/Chlorobi group	Bacteroidetes	Flavobacteriia	Flavobacteriales	Flavobacteriaceae	Gelidibacter	Gelidibacter mesophilus
Contig_497443	19	25	0	14.6667	-	-	Acriflavin resistance protein	Virulence, Disease and Defense	Resistance to antibiotics and toxic compounds	Multidrug_Resistance_Efflux_Pumps	root	cellular organisms	Bacteria	Bacteroidetes/Chlorobi group	Bacteroidetes	Flavobacteriia	Flavobacteriales	Flavobacteriaceae	Flavobacterium	Flavobacterium soli
Contig_324628	10	33	0	14.3333	K01251	adenosylhomocysteinase [EC:3.3.1.1]	Adenosylhomocysteinase (EC 3.3.1.1)	Amino Acids and Derivatives	Lysine, threonine, methionine, and cysteine	Methionine_Degradation	root	cellular organisms	Eukaryota	Alveolata	Apicomplexa	Conoidasida	Coccidia	Eucoccidiorida	Eimeriorina	Sarcocystidae	Toxoplasma	Toxoplasma gondii	Toxoplasma gondii agenotypes	Toxoplasma gondii type III	Toxoplasma gondii VEG
Contig_62170	22	21	0	14.3333	-	-	Altronate hydrolase (EC 4.2.1.7)	Carbohydrates	Monosaccharides	D-Galacturonate_and_D-Glucuronate_Utilization	root	cellular organisms	Bacteria	Firmicutes	Bacilli	Bacillales	Bacillaceae	Bacillus	Bacillus subtilis group	Bacillus subtilis	Bacillus subtilis QH-1
Contig_100093	6	7	30	14.3333	-	-	Alpha-amylase (EC 3.2.1.1)	Carbohydrates	Di- and oligosaccharides	Trehalose_Biosynthesis	root	cellular organisms	Bacteria	Bacteroidetes/Chlorobi group	Bacteroidetes	Flavobacteriia	Flavobacteriales	Flavobacteriaceae	Flavobacterium	Flavobacterium denitrificans
Contig_135163	22	21	0	14.3333	-	-	Alpha-1,2-mannosidase	Carbohydrates	Monosaccharides	Mannose_Metabolism	root	cellular organisms	Bacteria	Bacteroidetes/Chlorobi group	Bacteroidetes	Bacteroidia	Bacteroidales	Bacteroidaceae	Bacteroides	Bacteroides barnesiae
Contig_25523	6	33	4	14.3333	-	-	D-glycero-beta-D-manno-heptose 7-phosphate kinase	Cell Wall and Capsule	Gram-Negative cell wall components	LOS_core_oligosaccharide_biosynthesis	root	cellular organisms	Bacteria	Bacteroidetes/Chlorobi group	Bacteroidetes	Cytophagia	Cytophagales	Cytophagaceae	Dyadobacter	Dyadobacter alkalitolerans
Contig_157199	9	34	0	14.3333	-	-	Ribosome-binding factor A	Clustering-based subsystems	NusA-TFII_Cluster	Ribosome-binding factor A	root	cellular organisms	Bacteria	Bacteroidetes/Chlorobi group	Bacteroidetes	Sphingobacteriia	Sphingobacteriales	Chitinophagaceae	Sediminibacterium	Sediminibacterium salmoneum
Contig_124921	13	26	4	14.3333	-	-	FIG000859: hypothetical protein	DNA Metabolism	DNA recombination	RuvABC_plus_a_hypothetical	root	cellular organisms	Eukaryota	Stramenopiles	Eustigmatophyceae	Eustigmatales	Monodopsidaceae	Nannochloropsis	Nannochloropsis gaditana	Nannochloropsis gaditana CCMP526
Contig_308292	20	19	4	14.3333	-	-	CRISPR-associated helicase Cas3	DNA Metabolism	CRISPs	CRISPRs	root	cellular organisms	Bacteria	Bacteroidetes/Chlorobi group	Bacteroidetes	Cytophagia	Cytophagales	Cytophagaceae	Runella	Runella limosa
Contig_343253	28	15	0	14.3333	-	-	Type I restriction-modification system, restriction subunit R (EC 3.1.21.3)	DNA Metabolism	Restriction-Modification_System	Type I restriction-modification system, restriction subunit R (EC 3.1.21.3)	root	cellular organisms	Bacteria	Proteobacteria	Gammaproteobacteria	Methylococcales	Methylococcaceae	Methylobacter	Methylobacter luteus
Contig_2291	12	20	11	14.3333	-	-	undecaprenyl diphosphate synthase	Fatty Acids, Lipids, and Isoprenoids	Isoprenoids	polyprenyl_synthesis	root	cellular organisms	Bacteria	Bacteroidetes/Chlorobi group	Bacteroidetes	Sphingobacteriia	Sphingobacteriales	Chitinophagaceae	Sediminibacterium	Sediminibacterium sp. C3
Contig_240554	9	34	0	14.3333	-	-	Ribonucleotide reductase of class Ia (aerobic), beta subunit (EC 1.17.4.1)	Nucleosides and Nucleotides	Ribonucleotide_reduction	Ribonucleotide reductase of class Ia (aerobic), beta subunit (EC 1.17.4.1)	root	cellular organisms	Bacteria	Proteobacteria	Alphaproteobacteria	Caulobacterales	Caulobacteraceae	Asticcacaulis	Asticcacaulis sp. AC402
Contig_52449	9	28	6	14.3333	-	-	Translation elongation factor G	Protein Metabolism	Protein biosynthesis	Universal_GTPases	root	cellular organisms	Bacteria	Aquificae <phylum>	Aquificae	Aquificales	Hydrogenothermaceae	Sulfurihydrogenibium	Sulfurihydrogenibium subterraneum
Contig_68152	4	7	32	14.3333	-	-	Periplasmic thiol:disulfide interchange protein DsbA	Protein Metabolism	Protein folding	Periplasmic_disulfide_interchange	root	cellular organisms	Bacteria	Proteobacteria	Alphaproteobacteria	Rickettsiales	Rickettsiaceae	Rickettsieae	Rickettsia	spotted fever group	Rickettsia australis
Contig_440489	27	16	0	14.3333	-	-	SSU ribosomal protein S4p (S9e)	Protein Metabolism	Protein biosynthesis	Ribosome_SSU_bacterial	root	cellular organisms	Bacteria	Cyanobacteria	Oscillatoriophycideae	Chroococcales	Thermosynechococcus	Thermosynechococcus sp. NK55a
Contig_62625	13	23	7	14.3333	-	-	NADH dehydrogenase subunit 1	Respiration	Electron donating reactions	Respiratory_Complex_I	root	cellular organisms	Eukaryota	Rhodophyta	Florideophyceae	Gracilariales	Gracilariaceae	Gracilaria	Gracilaria salicornia
Contig_541784	20	18	5	14.3333	-	-	Type cbb3 cytochrome oxidase biogenesis protein CcoI	Respiration	Biogenesis_of_cbb3-type_cytochrome_c_oxidases	Type cbb3 cytochrome oxidase biogenesis protein CcoI	root	cellular organisms	Bacteria	Bacteroidetes/Chlorobi group	Bacteroidetes	Sphingobacteriia	Sphingobacteriales	Sphingobacteriaceae	Sphingobacterium	Sphingobacterium paucimobilis
Contig_144472	11	30	2	14.3333	K12585	exosome complex exonuclease DIS3/RRP44 [EC:3.1.13.-]	3'-to-5' exoribonuclease RNase R	RNA Metabolism	RNA processing and modification	RNA_processing_and_degradation,_bacterial	root	cellular organisms	Eukaryota	Opisthokonta	Fungi	Fungi incertae sedis	Early diverging fungal lineages	Mortierellomycotina	Mortierellales	Mortierellaceae	Mortierella	Mortierella verticillata	Mortierella verticillata NRRL 6337
Contig_191146	17	26	0	14.3333	-	-	DNA-directed RNA polymerase gamma subunit (EC 2.7.7.6)	RNA Metabolism	Transcription	RNA_polymerase_bacterial	root	cellular organisms	Eukaryota	Stramenopiles	Bacillariophyta	Bacillariophyceae	Bacillariophycidae	Bacillariales	Bacillariaceae	Cylindrotheca	Cylindrotheca closterium
Contig_236930	9	18	16	14.3333	-	-	ATP-dependent RNA helicase RhlE	RNA Metabolism	RNA processing and modification	ATP-dependent_RNA_helicases,_bacterial	root	cellular organisms	Bacteria	Bacteroidetes/Chlorobi group	Bacteroidetes	Cytophagia	Cytophagales	Cytophagaceae	Runella	Runella limosa
Contig_316669	4	36	3	14.3333	-	-	Transcription termination protein NusA	RNA Metabolism	Transcription	Transcription_factors_bacterial	root	cellular organisms	Bacteria	Proteobacteria	delta/epsilon subdivisions	Epsilonproteobacteria	Campylobacterales	Campylobacteraceae	Campylobacter	Campylobacter jejuni	Campylobacter jejuni K5
Contig_22365	3	18	22	14.3333	-	-	Transcriptional regulator, Crp/Fnr family	Stress Response	Oxidative stress	Oxidative_stress	root	cellular organisms	Bacteria	Bacteroidetes/Chlorobi group	Bacteroidetes	Cytophagia	Cytophagales	Cytophagaceae	unclassified Cytophagaceae	Cytophagaceae bacterium JGI 0001001-B3
Contig_343068	15	18	10	14.3333	-	-	diguanylate cyclase/phosphodiesterase (GGDEF & EAL domains) with PAS/PAC sensor(s)	Stress Response	Bacterial_hemoglobins	diguanylate cyclase/phosphodiesterase (GGDEF & EAL domains) with PAS/PAC sensor(s)	root	cellular organisms	Bacteria	Proteobacteria	Gammaproteobacteria	Methylococcales	Methylococcaceae	Methylomonas	Methylomonas sp. 11b
Contig_313886	9	26	7	14	-	-	Branched-chain acyl-CoA dehydrogenase (EC 1.3.99.12)	Amino Acids and Derivatives	Branched-chain amino acids	Isoleucine_degradation	root	cellular organisms	Bacteria	Proteobacteria	Alphaproteobacteria	Rhodospirillales	Rhodospirillaceae	Niveispirillum	Niveispirillum irakense
Contig_409302	19	21	2	14	-	-	Seryl-tRNA synthetase (EC 6.1.1.11)	Amino Acids and Derivatives	Alanine, serine, and glycine	Glycine_and_Serine_Utilization	root	cellular organisms	Bacteria	Proteobacteria	Alphaproteobacteria	Rickettsiales	Rickettsiaceae	Rickettsieae	Rickettsia	spotted fever group	Rickettsia monacensis
Contig_97314	3	23	16	14	-	-	1,4-alpha-glucan (glycogen) branching enzyme, GH-13-type (EC 2.4.1.18)	Carbohydrates	Polysaccharides	Glycogen_metabolism	root	cellular organisms	Bacteria	Proteobacteria	Betaproteobacteria	Methylophilales	Methylophilaceae	Methylotenera	Methylotenera mobilis
Contig_114085	16	22	4	14	-	-	Gluconokinase (EC 2.7.1.12)	Carbohydrates	Central carbohydrate metabolism	Entner-Doudoroff_Pathway	root	cellular organisms	Bacteria	Firmicutes	Bacilli	Bacillales	Bacillaceae	Bacillus	Bacillus cereus group	Bacillus thuringiensis	Bacillus thuringiensis serovar kurstaki	Bacillus thuringiensis serovar kurstaki str. HD-1
Contig_281162	28	14	0	14	-	-	Glycerophosphoryl diester phosphodiesterase (EC 3.1.4.46)	Carbohydrates	Sugar alcohols	Glycerol_and_Glycerol-3-phosphate_Uptake_and_Utilization	root	cellular organisms	Bacteria	Proteobacteria	Alphaproteobacteria	Rhizobiales	Methylobacteriaceae	Methylobacterium	Methylobacterium sp. L2-4
Contig_420046	15	27	0	14	-	-	Pyruvate dehydrogenase E1 component alpha subunit (EC 1.2.4.1)	Carbohydrates	Central carbohydrate metabolism	Pyruvate_metabolism_II:_acetyl-CoA,_acetogenesis_from_pyruvate	root	cellular organisms	Bacteria	Bacteroidetes/Chlorobi group	Bacteroidetes	Sphingobacteriia	Sphingobacteriales	Chitinophagaceae	Sediminibacterium	Sediminibacterium salmoneum
Contig_42285	5	29	8	14	-	-	Chromosome partition protein smc	Cell Division and Cell Cycle	Two_cell_division_clusters_relating_to_chromosome_partitioning	Chromosome partition protein smc	root	cellular organisms	Bacteria	Bacteroidetes/Chlorobi group	Bacteroidetes	Cytophagia	Cytophagales	Cytophagaceae	unclassified Cytophagaceae	Cytophagaceae bacterium JGI 0001001-B3
Contig_411544	24	18	0	14	-	-	Putative CDP-glycosylpolyol phosphate:glycosylpolyol glycosylpolyolphosphotransferase	Cell Wall and Capsule	Gram-Positive cell wall components	Teichoic_and_lipoteichoic_acids_biosynthesis	root	cellular organisms	Bacteria	Bacteroidetes/Chlorobi group	Bacteroidetes	Bacteroidia	Bacteroidales	Bacteroidaceae	Bacteroides	Bacteroides fragilis	Bacteroides fragilis str. 3783N1-2
Contig_496939	24	8	10	14	-	-	Tyrosine-protein kinase Wzc (EC 2.7.10.2)	Cell Wall and Capsule	Capsular and extracellular polysacchrides	Colanic_acid_biosynthesis	root	cellular organisms	Bacteria	Bacteroidetes/Chlorobi group	Bacteroidetes	Cytophagia	Cytophagales	Cytophagaceae	Hymenobacter	Hymenobacter norwichensis
Contig_236678	14	20	8	14	-	-	D-alanine--D-alanine ligase (EC 6.3.2.4)	Cell Wall and Capsule	Peptidoglycan_Biosynthesis	D-alanine--D-alanine ligase (EC 6.3.2.4)	Not assigned
Contig_385976	12	29	1	14	Unclassified	0	Cell division protein FtsH (EC 3.4.24.-)	Clustering-based subsystems	Bacterial_Cell_Division	Cell division protein FtsH (EC 3.4.24.-)	root	cellular organisms	Bacteria	Firmicutes	Clostridia	Clostridiales	Clostridiaceae	Clostridium	Clostridium botulinum	Clostridium botulinum A2B3 87
Contig_37214	10	30	2	14	-	-	Nicotinate-nucleotide adenylyltransferase (EC 2.7.7.18)	Cofactors, Vitamins, Prosthetic Groups, Pigments	NAD and NADP	NAD_regulation	root	cellular organisms	Bacteria	Bacteroidetes/Chlorobi group	Bacteroidetes	Sphingobacteriia	Sphingobacteriales	Chitinophagaceae	Sediminibacterium	Sediminibacterium salmoneum
Contig_196169	12	30	0	14	-	-	6-pyruvoyl tetrahydrobiopterin synthase (EC 4.2.3.12)	Cofactors, Vitamins, Prosthetic Groups, Pigments	Folate and pterines	Pterin_biosynthesis	root	cellular organisms	Bacteria	Bacteroidetes/Chlorobi group	Bacteroidetes	Cytophagia	Cytophagales	Cytophagaceae	Dyadobacter	Dyadobacter alkalitolerans
Contig_162995	21	21	0	14	-	-	CRISPR-associated helicase Cas3	DNA Metabolism	CRISPs	CRISPRs	root	cellular organisms	Bacteria	Bacteroidetes/Chlorobi group	Bacteroidetes	Bacteroidia	Bacteroidales	Bacteroidaceae	Bacteroides	Bacteroides pyogenes
Contig_575557	6	30	6	14	-	-	Replicative DNA helicase (EC 3.6.1.-)	DNA Metabolism	DNA replication	DNA-replication	root	cellular organisms	Eukaryota	Stramenopiles	Bacillariophyta	Fragilariophyceae	Fragilariophycidae	Fragilariales	Fragilariaceae	Asterionella	Asterionella formosa
Contig_9111	5	33	4	14	-	-	DNA-binding protein HU-alpha	DNA Metabolism	DNA_structural_proteins,_bacterial	DNA-binding protein HU-alpha	root	cellular organisms	Bacteria	Proteobacteria	Alphaproteobacteria	Rhizobiales	Phyllobacteriaceae	Aliihoeflea	Aliihoeflea sp. 2WW
Contig_44853	6	30	6	14	K15745	phytoene desaturase (3,4-didehydrolycopene-forming) [EC:1.3.99.30]	Phytoene dehydrogenase (EC 1.14.99.-)	Fatty Acids, Lipids, and Isoprenoids	Isoprenoids	Carotenoids	root	cellular organisms	Bacteria	Bacteroidetes/Chlorobi group	Bacteroidetes	Bacteroidia	Bacteroidales	Porphyromonadaceae	Porphyromonas	Porphyromonas cangingivalis
Contig_58760	8	10	24	14	-	-	TonB-dependent receptor	Iron acquisition and metabolism	Iron_acquisition_in_Vibrio	TonB-dependent receptor	root	cellular organisms	Bacteria	Bacteroidetes/Chlorobi group	Bacteroidetes	Sphingobacteriia	Sphingobacteriales	Sphingobacteriaceae	Pedobacter	Pedobacter borealis
Contig_398979	15	27	0	14	-	-	Minor curlin subunit CsgB, nucleation component of curlin monomers	Membrane Transport	Protein secretion system, Type VIII (Extracellular nucleation/precipitation pathway, ENP)	Curli_production	root	cellular organisms	Bacteria	Proteobacteria	Gammaproteobacteria	Pseudomonadales	Pseudomonadaceae	Pseudomonas	Pseudomonas stutzeri group	Pseudomonas stutzeri subgroup	Pseudomonas stutzeri
Contig_6658	17	25	0	14	-	-	MotA/TolQ/ExbB proton channel family protein	Membrane Transport	Ton_and_Tol_transport_systems	MotA/TolQ/ExbB proton channel family protein	root	cellular organisms	Bacteria	Bacteroidetes/Chlorobi group	Bacteroidetes	Cytophagia	Cytophagales	Cytophagaceae	Flectobacillus	Flectobacillus major
Contig_405480	17	25	0	14	-	-	Nitrite reductase [NAD(P)H] large subunit (EC 1.7.1.4)	Nitrogen Metabolism	Nitrate_and_nitrite_ammonification	Nitrite reductase [NAD(P)H] large subunit (EC 1.7.1.4)	root	cellular organisms	Bacteria	Bacteroidetes/Chlorobi group	Bacteroidetes	Cytophagia	Cytophagales	Cytophagaceae	Runella	Runella limosa
Contig_265628	8	34	0	14	K01756	adenylosuccinate lyase [EC:4.3.2.2]	Adenylosuccinate lyase (EC 4.3.2.2)	Nucleosides and Nucleotides	Purines	Purine_conversions	root	cellular organisms	Bacteria	Proteobacteria	Betaproteobacteria	Burkholderiales	unclassified Burkholderiales	Burkholderiales Genera incertae sedis	Methylibium	Methylibium sp. T29
Contig_391757	15	27	0	14	-	-	Exopolyphosphatase (EC 3.6.1.11)	Phosphorus Metabolism	Phosphate_metabolism	Exopolyphosphatase (EC 3.6.1.11)	root	cellular organisms	Bacteria	Bacteroidetes/Chlorobi group	Bacteroidetes	Cytophagia	Cytophagales	Cyclobacteriaceae	Algoriphagus	Algoriphagus marincola
Contig_37567	5	22	15	14	-	-	Translation elongation factor Tu	Protein Metabolism	Protein biosynthesis	Universal_GTPases	root	cellular organisms	Bacteria	Bacteroidetes/Chlorobi group	Bacteroidetes	Bacteroidia	Bacteroidales	Bacteroidaceae	Bacteroides
Contig_40361	13	24	5	14	Unclassified	0	Thioredoxin	Protein Metabolism	Selenoproteins	Glycine_reductase,_sarcosine_reductase_and_betaine_reductase	root	cellular organisms	Eukaryota	Opisthokonta	Fungi	Dikarya	Ascomycota	saccharomyceta	Pezizomycotina	leotiomyceta	sordariomyceta	Leotiomycetes	Helotiales	Sclerotiniaceae	Sclerotinia	Sclerotinia borealis	Sclerotinia borealis F-4157
Contig_54935	23	19	0	14	-	-	Chaperone protein HtpG	Protein Metabolism	Protein folding	Protein_chaperones	root	cellular organisms	Bacteria	Bacteroidetes/Chlorobi group	Bacteroidetes	Sphingobacteriia	Sphingobacteriales	Chitinophagaceae	Sediminibacterium	Sediminibacterium salmoneum
Contig_68263	11	30	1	14	-	-	Thioredoxin	Protein Metabolism	Selenoproteins	Glycine_reductase,_sarcosine_reductase_and_betaine_reductase	root	cellular organisms	Bacteria	Proteobacteria	Gammaproteobacteria	Xanthomonadales	Xanthomonadaceae	Xanthomonas	Xanthomonas arboricola	Xanthomonas arboricola pv. celebensis
Contig_132110	5	30	7	14	Unclassified	0	COG0536: GTP-binding protein Obg	Protein Metabolism	Protein biosynthesis	Universal_GTPases	root	cellular organisms	Eukaryota	Rhodophyta	Bangiophyceae	Cyanidiales	Cyanidiaceae	Galdieria	Galdieria sulphuraria
Contig_311095	16	25	1	14	-	-	LSU ribosomal protein L20p	Protein Metabolism	Protein biosynthesis	Ribosome_LSU_bacterial	root	cellular organisms	Bacteria	Cyanobacteria	Oscillatoriophycideae	Chroococcales	Rubidibacter	Rubidibacter lacunae
Contig_368757	30	12	0	14	-	-	Thioredoxin reductase (EC 1.8.1.9)	Protein Metabolism	Selenoproteins	Glycine_reductase,_sarcosine_reductase_and_betaine_reductase	root	cellular organisms	Bacteria	Bacteroidetes/Chlorobi group	Bacteroidetes	Sphingobacteriia	Sphingobacteriales	Chitinophagaceae	Sediminibacterium	Sediminibacterium salmoneum
Contig_191537	15	14	13	14	-	-	NADH dehydrogenase subunit 5	Respiration	Electron donating reactions	Respiratory_Complex_I	root	cellular organisms	Eukaryota	Stramenopiles	Oomycetes	Saprolegniales	Saprolegniaceae	Achlya	Achlya hypogyna
Contig_338973	25	17	0	14	-	-	ATP synthase alpha chain (EC 3.6.3.14)	Respiration	ATP synthases	F0F1-type_ATP_synthase	root	cellular organisms	Eukaryota	Rhodophyta	Bangiophyceae	Cyanidiales	Cyanidiaceae	Galdieria	Galdieria sulphuraria
Contig_473783	21	21	0	14	-	-	DNA-directed RNA polymerase delta (= beta'') subunit (EC 2.7.7.6)	RNA Metabolism	Transcription	RNA_polymerase_bacterial	root	cellular organisms	Bacteria	Cyanobacteria	Nostocales	Nostocaceae	Aphanizomenon	Aphanizomenon flos-aquae
Contig_293700	7	35	0	14	Unclassified	0	Chaperone protein DnaJ	Stress Response	Heat shock	Heat_shock_dnaK_gene_cluster_extended	root	cellular organisms	Eukaryota	Cryptophyta	Pyrenomonadales	Geminigeraceae	Guillardia	Guillardia theta	Guillardia theta CCMP2712
Contig_446217	18	23	1	14	-	-	diguanylate cyclase/phosphodiesterase (GGDEF & EAL domains) with PAS/PAC sensor(s)	Stress Response	Bacterial_hemoglobins	diguanylate cyclase/phosphodiesterase (GGDEF & EAL domains) with PAS/PAC sensor(s)	root	cellular organisms	Bacteria	Proteobacteria	Gammaproteobacteria	Alteromonadales	Idiomarinaceae	Idiomarina	Idiomarina sediminum
Contig_253743	26	16	0	14	-	-	Cobalt-zinc-cadmium resistance protein CzcA	Virulence, Disease and Defense	Resistance to antibiotics and toxic compounds	Cobalt-zinc-cadmium_resistance	root	cellular organisms	Bacteria	Bacteroidetes/Chlorobi group	Bacteroidetes	Flavobacteriia	Flavobacteriales	Flavobacteriaceae	Flavobacterium	Flavobacterium antarcticum
Contig_3940	14	7	21	14	-	-	Beta-lactamase	Virulence, Disease and Defense	Resistance to antibiotics and toxic compounds	Beta-lactamase	root	cellular organisms	Bacteria	Bacteroidetes/Chlorobi group	Bacteroidetes	Cytophagia	Cytophagales	Cytophagaceae	Pontibacter	Pontibacter actiniarum
Contig_22710	3	2	36	13.6667	K02437	glycine cleavage system H protein	Glycine cleavage system H protein	Amino Acids and Derivatives	Alanine, serine, and glycine	Glycine_and_Serine_Utilization	root	cellular organisms	Eukaryota	Opisthokonta	Fungi	Dikarya	Basidiomycota	Agaricomycotina	Agaricomycetes	Agaricomycetes incertae sedis	Polyporales	Coriolaceae	Trametes	Trametes versicolor	Trametes versicolor FP-101664 SS1
Contig_204420	28	12	1	13.6667	-	-	Phosphoribosylformimino-5-aminoimidazole carboxamide ribotide isomerase (EC 5.3.1.16)	Amino Acids and Derivatives	Histidine Metabolism	Histidine_Biosynthesis	root	cellular organisms	Bacteria	Bacteroidetes/Chlorobi group	Bacteroidetes	Cytophagia	Cytophagales	Cytophagaceae	Dyadobacter	Dyadobacter crusticola
Contig_248457	27	14	0	13.6667	-	-	Ethanolamine ammonia-lyase light chain (EC 4.3.1.7)	Carbohydrates	Sugar alcohols	Ethanolamine_utilization	root	cellular organisms	Bacteria	Proteobacteria	Gammaproteobacteria	Methylococcales	Methylococcaceae	Methylobacter	Methylobacter tundripaludum
Contig_389438	15	20	6	13.6667	-	-	Altronate hydrolase (EC 4.2.1.7)	Carbohydrates	Monosaccharides	D-Galacturonate_and_D-Glucuronate_Utilization	root	cellular organisms	Bacteria	Bacteroidetes/Chlorobi group	Bacteroidetes	Bacteroidia	Bacteroidales	Porphyromonadaceae	Dysgonomonas	Dysgonomonas capnocytophagoides
Contig_71416	27	10	4	13.6667	-	-	dTDP-4-dehydrorhamnose 3,5-epimerase (EC 5.1.3.13)	Cell Wall and Capsule	Cell wall of Mycobacteria	linker_unit-arabinogalactan_synthesis	root	cellular organisms	Bacteria	Bacteroidetes/Chlorobi group	Bacteroidetes	Bacteroidia	Bacteroidales	Bacteroidaceae	Bacteroides	environmental samples <Bacteroides>	Bacteroides plebeius CAG:211
Contig_280384	6	35	0	13.6667	-	-	Alpha-L-Rha alpha-1,2-L-rhamnosyltransferase/alpha-L-Rha alpha-1,3-L- rhamnosyltransferase (EC 2.4.1.-)	Cell Wall and Capsule	Capsular and extracellular polysacchrides	Rhamnose_containing_glycans	root	cellular organisms	Bacteria	Proteobacteria	Betaproteobacteria	Burkholderiales	Comamonadaceae	Hylemonella	Hylemonella gracilis	Hylemonella gracilis str. Niagara R
Contig_504926	29	12	0	13.6667	-	-	O-antigen flippase Wzx	Cell Wall and Capsule	Gram-Negative cell wall components	KDO2-Lipid_A_biosynthesis	root	cellular organisms	Bacteria	Bacteroidetes/Chlorobi group	Bacteroidetes	Bacteroidia	Bacteroidales	Prevotellaceae	Prevotella	environmental samples <Prevotella>	Prevotella sp. CAG:1185
Contig_75659	18	19	4	13.6667	-	-	4-hydroxybenzoate polyprenyltransferase (EC 2.5.1.-)	Cofactors, Vitamins, Prosthetic Groups, Pigments	Quinone cofactors	Ubiquinone_Biosynthesis	root	cellular organisms	Bacteria	Bacteroidetes/Chlorobi group	Bacteroidetes	Cytophagia	Cytophagales	Cytophagaceae	unclassified Cytophagaceae	Cytophagaceae bacterium JGI 0001001-B3
Contig_566775	14	27	0	13.6667	-	-	Uroporphyrinogen-III methyltransferase (EC 2.1.1.107)	Cofactors, Vitamins, Prosthetic Groups, Pigments	Tetrapyrroles	Heme_and_Siroheme_Biosynthesis	root	cellular organisms	Bacteria	Bacteroidetes/Chlorobi group	Bacteroidetes	Flavobacteriia	Flavobacteriales	Flavobacteriaceae	Flavobacterium	Flavobacterium reichenbachii
Contig_105129	11	14	16	13.6667	K02209	minichromosome maintenance protein 5 (cell division control protein 46)	DNA replication helicase protein MCM	DNA Metabolism	DNA replication	DNA_replication,_archaeal	root	cellular organisms	Eukaryota	Stramenopiles	Oomycetes	Peronosporales	Phytophthora	Phytophthora parasitica	Phytophthora parasitica CJ01A1
Contig_13571	10	25	6	13.6667	-	-	TonB-dependent receptor	Iron acquisition and metabolism	Iron_acquisition_in_Vibrio	TonB-dependent receptor	root	cellular organisms	Bacteria	Bacteroidetes/Chlorobi group	Bacteroidetes	Cytophagia	Cytophagales	Cytophagaceae	Runella	Runella limosa
Contig_21517	17	18	6	13.6667	-	-	Ferric siderophore transport system, periplasmic binding protein TonB	Iron acquisition and metabolism	Campylobacter_Iron_Metabolism	Ferric siderophore transport system, periplasmic binding protein TonB	root	cellular organisms	Bacteria	Bacteroidetes/Chlorobi group	Bacteroidetes	Bacteroidia	Bacteroidales	Bacteroidaceae	Bacteroides	environmental samples <Bacteroides>	Bacteroides coprophilus CAG:333
Contig_36284	12	9	20	13.6667	-	-	TonB-dependent receptor	Iron acquisition and metabolism	Iron_acquisition_in_Vibrio	TonB-dependent receptor	root	cellular organisms	Bacteria	Bacteroidetes/Chlorobi group	Bacteroidetes	Sphingobacteriia	Sphingobacteriales	Chitinophagaceae	Sediminibacterium	Sediminibacterium sp. OR43
Contig_47702	11	20	10	13.6667	-	-	TonB-dependent receptor	Iron acquisition and metabolism	Iron_acquisition_in_Vibrio	TonB-dependent receptor	root	cellular organisms	Bacteria	Bacteroidetes/Chlorobi group	Bacteroidetes	Cytophagia	Cytophagales	Cytophagaceae	Dyadobacter	Dyadobacter alkalitolerans
Contig_243482	11	30	0	13.6667	-	-	TonB-dependent receptor	Iron acquisition and metabolism	Iron_acquisition_in_Vibrio	TonB-dependent receptor	root	cellular organisms	Bacteria	Bacteroidetes/Chlorobi group	Bacteroidetes	Sphingobacteriia	Sphingobacteriales	Chitinophagaceae	Sediminibacterium	Sediminibacterium sp. OR43
Contig_21021	19	12	10	13.6667	-	-	Nucleoside diphosphate kinase (EC 2.7.4.6)	Nucleosides and Nucleotides	Purines	Purine_conversions	root	cellular organisms	Bacteria	Bacteroidetes/Chlorobi group	Bacteroidetes	Flavobacteriia	Flavobacteriales	Flavobacteriaceae	Arenibacter	Arenibacter latericius
Contig_36102	13	16	12	13.6667	-	-	Ribonucleotide reductase of class Ia (aerobic), alpha subunit (EC 1.17.4.1)	Nucleosides and Nucleotides	Ribonucleotide_reduction	Ribonucleotide reductase of class Ia (aerobic), alpha subunit (EC 1.17.4.1)	root	cellular organisms	Bacteria	Proteobacteria	Gammaproteobacteria	Oceanospirillales	Halomonadaceae	Cobetia	Cobetia crustatorum
Contig_246089	16	25	0	13.6667	-	-	LSU ribosomal protein L10p (P0)	Protein Metabolism	Protein biosynthesis	Ribosome_LSU_bacterial	root	cellular organisms	Bacteria	Proteobacteria	Alphaproteobacteria	Rhizobiales	Rhizobiaceae	Sinorhizobium/Ensifer group	Sinorhizobium	Sinorhizobium arboris
Contig_547013	23	18	0	13.6667	-	-	ATP-dependent protease La (EC 3.4.21.53) Type I	Protein Metabolism	Protein degradation	Proteasome_bacterial	root	cellular organisms	Bacteria	Bacteroidetes/Chlorobi group	Bacteroidetes	Flavobacteriia	Flavobacteriales	Flavobacteriaceae	Chryseobacterium	Chryseobacterium daeguense
Contig_107524	8	18	15	13.6667	-	-	Two-component system response regulator	Regulation and Cell signaling	Two-component_regulatory_systems_in_Campylobacter	Two-component system response regulator	root	cellular organisms	Bacteria	Bacteroidetes/Chlorobi group	Bacteroidetes	Flavobacteriia	Flavobacteriales	Flavobacteriaceae	Flavobacterium	Flavobacterium hydatis
Contig_172062	18	20	3	13.6667	K03882	NADH-ubiquinone oxidoreductase chain 4L [EC:1.6.5.3]	NADH dehydrogenase subunit 4L	Respiration	Electron donating reactions	Respiratory_Complex_I	root	cellular organisms	Eukaryota	Viridiplantae	Chlorophyta	Trebouxiophyceae	Chlorellales	Chlorellaceae	Chlorella	Chlorella sorokiniana
Contig_327591	18	23	0	13.6667	-	-	Succinate dehydrogenase cytochrome b subunit	Respiration	Electron donating reactions	Succinate_dehydrogenase	root	cellular organisms	Bacteria	Bacteroidetes/Chlorobi group	Bacteroidetes	Sphingobacteriia	Sphingobacteriales	Chitinophagaceae	Sediminibacterium	Sediminibacterium sp. OR43
Contig_438276	12	20	9	13.6667	-	-	NADH-ubiquinone oxidoreductase chain C (EC 1.6.5.3)	Respiration	Electron donating reactions	Respiratory_Complex_I	root	cellular organisms	Bacteria	Bacteroidetes/Chlorobi group	Bacteroidetes	Sphingobacteriia	Sphingobacteriales	Chitinophagaceae	Sediminibacterium	Sediminibacterium salmoneum
Contig_9767	8	8	25	13.6667	-	-	tRNA delta(2)-isopentenylpyrophosphate transferase (EC 2.5.1.8)	RNA Metabolism	RNA processing and modification	tRNA_processing	root	cellular organisms	Bacteria	Thermodesulfobacteria <phylum>	Thermodesulfobacteria	Thermodesulfobacteriales	Thermodesulfobacteriaceae	Thermodesulfobacterium	Thermodesulfobacterium commune	Thermodesulfobacterium commune DSM 2178
Contig_291974	35	6	0	13.6667	-	-	tRNA(Ile)-lysidine synthetase	RNA Metabolism	RNA processing and modification	tRNA_processing	root	cellular organisms	Bacteria	Bacteroidetes/Chlorobi group	Bacteroidetes	Sphingobacteriia	Sphingobacteriales	Chitinophagaceae	Sediminibacterium	Sediminibacterium salmoneum
Contig_497742	11	25	5	13.6667	K01469	5-oxoprolinase (ATP-hydrolysing) [EC:3.5.2.9]	Similar to 5-oxoprolinase (EC 3.5.2.9) and Methylhydantoinases A, B (EC 3.5.2.14), contradiction in experimental data (see Annotation)	Stress Response	Oxidative stress	Glutathione:_Biosynthesis_and_gamma-glutamyl_cycle	root	cellular organisms	Eukaryota	Opisthokonta	Fungi	Dikarya	Ascomycota	saccharomyceta	Pezizomycotina	leotiomyceta	Eurotiomycetes	Eurotiomycetidae	Onygenales	Arthrodermataceae	Trichophyton	Trichophyton rubrum	Trichophyton rubrum D6
Contig_5247	11	23	7	13.6667	-	-	Acriflavin resistance protein	Virulence, Disease and Defense	Resistance to antibiotics and toxic compounds	Multidrug_Resistance_Efflux_Pumps	root	cellular organisms	Bacteria	Bacteroidetes/Chlorobi group	Bacteroidetes	Sphingobacteriia	Sphingobacteriales	Sphingobacteriaceae	Pedobacter	Pedobacter borealis
Contig_77363	24	11	6	13.6667	-	-	Beta-lactamase	Virulence, Disease and Defense	Resistance to antibiotics and toxic compounds	Beta-lactamase	root	cellular organisms	Bacteria	Bacteroidetes/Chlorobi group	Bacteroidetes	Flavobacteriia	Flavobacteriales	Flavobacteriaceae	Aquimarina	Aquimarina megaterium
Contig_49985	16	4	20	13.3333	-	-	Seryl-tRNA synthetase (EC 6.1.1.11)	Amino Acids and Derivatives	Alanine, serine, and glycine	Glycine_and_Serine_Utilization	root	cellular organisms	Bacteria	Bacteroidetes/Chlorobi group	Bacteroidetes	Sphingobacteriia	Sphingobacteriales	Chitinophagaceae	Sediminibacterium	Sediminibacterium salmoneum
Contig_20087	7	16	17	13.3333	K01968	3-methylcrotonyl-CoA carboxylase alpha subunit [EC:6.4.1.4]	Methylcrotonyl-CoA carboxylase biotin-containing subunit (EC 6.4.1.4)	Carbohydrates	One-carbon Metabolism	Serine-glyoxylate_cycle	root	cellular organisms	Bacteria	Proteobacteria	Gammaproteobacteria	Oceanospirillales	Oceanospirillaceae	Oceanospirillum	Oceanospirillum beijerinckii
Contig_64147	3	21	16	13.3333	-	-	Galactosamine-6-phosphate isomerase (galactosamine-6-phosphate deaminase) (EC 5.3.1.-)	Carbohydrates	Aminosugars	N-Acetyl-Galactosamine_and_Galactosamine_Utilization	root	cellular organisms	Bacteria	Bacteroidetes/Chlorobi group	Bacteroidetes	Cytophagia	Cytophagales	Cytophagaceae	Rhodonellum	Rhodonellum psychrophilum	Rhodonellum psychrophilum GCM71 = DSM 17998
Contig_92416	36	4	0	13.3333	-	-	Aldehyde dehydrogenase (EC 1.2.1.3)	Carbohydrates	Central carbohydrate metabolism	Pyruvate_metabolism_II:_acetyl-CoA,_acetogenesis_from_pyruvate	root	cellular organisms	Bacteria	Cyanobacteria	Nostocales	Microchaetaceae	Tolypothrix	[Scytonema hofmanni] UTEX 2349
Contig_340478	15	25	0	13.3333	-	-	D-lactate dehydrogenase (EC 1.1.1.28)	Carbohydrates	Fermentation	Fermentations:_Lactate	root	cellular organisms	Bacteria	Bacteroidetes/Chlorobi group	Bacteroidetes	Flavobacteriia	Flavobacteriales	Flavobacteriaceae	Flavobacterium	Flavobacterium chungangense
Contig_379314	21	18	1	13.3333	-	-	Pyruvate dehydrogenase E1 component alpha subunit (EC 1.2.4.1)	Carbohydrates	Central carbohydrate metabolism	Pyruvate_metabolism_II:_acetyl-CoA,_acetogenesis_from_pyruvate	root	cellular organisms	Bacteria	Bacteroidetes/Chlorobi group	Bacteroidetes	Cytophagia	Cytophagales	Cytophagaceae	Hymenobacter	Hymenobacter aerophilus
Contig_298124	21	19	0	13.3333	-	-	Inactive homolog of metal-dependent proteases, putative molecular chaperone	Cell Wall and Capsule	YjeE	Inactive homolog of metal-dependent proteases, putative molecular chaperone	root	cellular organisms	Bacteria	Bacteroidetes/Chlorobi group	Bacteroidetes	Sphingobacteriia	Sphingobacteriales	Chitinophagaceae	Sediminibacterium	Sediminibacterium sp. C3
Contig_4883	1	22	17	13.3333	-	-	Dihydrofolate reductase (EC 1.5.1.3)	Cofactors, Vitamins, Prosthetic Groups, Pigments	Folate and pterines	Folate_Biosynthesis	root	cellular organisms	Bacteria	Proteobacteria	Gammaproteobacteria	Legionellales	Legionellaceae	Legionella	Legionella pneumophila
Contig_17379	25	11	4	13.3333	-	-	Sepiapterin reductase (EC 1.1.1.153)	Cofactors, Vitamins, Prosthetic Groups, Pigments	Folate and pterines	Pterin_biosynthesis	root	cellular organisms	Bacteria	Bacteroidetes/Chlorobi group	Bacteroidetes	Sphingobacteriia	Sphingobacteriales	Chitinophagaceae	Sediminibacterium	Sediminibacterium salmoneum
Contig_129558	20	14	6	13.3333	-	-	Nucleoside triphosphate pyrophosphohydrolase MazG	Cofactors, Vitamins, Prosthetic Groups, Pigments	Folate and pterines	Folate_Biosynthesis	root	cellular organisms	Bacteria	Bacteroidetes/Chlorobi group	Bacteroidetes	Sphingobacteriia	Sphingobacteriales	Chitinophagaceae	Sediminibacterium	Sediminibacterium salmoneum
Contig_338638	13	19	8	13.3333	-	-	4-hydroxythreonine-4-phosphate dehydrogenase (EC 1.1.1.262)	Cofactors, Vitamins, Prosthetic Groups, Pigments	Pyridoxine	Pyridoxin_(Vitamin_B6)_Biosynthesis	root	cellular organisms	Bacteria	Bacteroidetes/Chlorobi group	Bacteroidetes	Sphingobacteriia	Sphingobacteriales	Sphingobacteriaceae	Sphingobacterium	Sphingobacterium paucimobilis
Contig_43040	6	22	12	13.3333	-	-	DNA repair protein RecN	DNA Metabolism	DNA repair	DNA_repair,_bacterial	root	cellular organisms	Bacteria	Bacteroidetes/Chlorobi group	Bacteroidetes	Sphingobacteriia	Sphingobacteriales	Chitinophagaceae	unclassified Chitinophagaceae	Chitinophagaceae bacterium JGI 0001013-J17
Contig_176848	20	20	0	13.3333	-	-	DNA repair protein RecN	DNA Metabolism	DNA repair	DNA_repair,_bacterial	root	cellular organisms	Bacteria	Bacteroidetes/Chlorobi group	Bacteroidetes	Sphingobacteriia	Sphingobacteriales	Chitinophagaceae	Sediminibacterium	Sediminibacterium sp. OR43
Contig_292841	10	30	0	13.3333	Unclassified	0	ATP-dependent DNA helicase RecQ	DNA Metabolism	DNA repair	DNA_repair,_bacterial_RecFOR_pathway	root	cellular organisms	Bacteria	Firmicutes	Bacilli	Bacillales	Bacillaceae	Virgibacillus	Virgibacillus sp. SK37
Contig_214618	15	25	0	13.3333	-	-	Type I restriction-modification system, restriction subunit R (EC 3.1.21.3)	DNA Metabolism	Restriction-Modification_System	Type I restriction-modification system, restriction subunit R (EC 3.1.21.3)	root	cellular organisms	Bacteria	Firmicutes	Bacilli	Bacillales	Bacillales incertae sedis	Bacillales Family X. Incertae Sedis	Thermicanus	Thermicanus aegyptius
Contig_67223	17	16	7	13.3333	-	-	Phytoene desaturase, pro-zeta-carotene producing (EC 1.-.-.-)	Fatty Acids, Lipids, and Isoprenoids	Isoprenoids	Carotenoids	root	cellular organisms	Bacteria	Proteobacteria	Betaproteobacteria	Methylophilales	Methylophilaceae	Methylotenera	Methylotenera mobilis
Contig_109788	22	9	9	13.3333	-	-	D-beta-hydroxybutyrate dehydrogenase (EC 1.1.1.30)	Fatty Acids, Lipids, and Isoprenoids	Polyhydroxybutyrate_metabolism	D-beta-hydroxybutyrate dehydrogenase (EC 1.1.1.30)	root	cellular organisms	Bacteria	Proteobacteria	Betaproteobacteria	Burkholderiales	Burkholderiaceae	Burkholderia	Burkholderia glathei
Contig_197194	5	26	9	13.3333	-	-	TonB-dependent receptor	Iron acquisition and metabolism	Iron_acquisition_in_Vibrio	TonB-dependent receptor	Not assigned
Contig_246481	26	13	1	13.3333	-	-	TonB-dependent receptor	Iron acquisition and metabolism	Iron_acquisition_in_Vibrio	TonB-dependent receptor	root	cellular organisms	Bacteria	Bacteroidetes/Chlorobi group	Bacteroidetes	Sphingobacteriia	Sphingobacteriales	Chitinophagaceae	Sediminibacterium	Sediminibacterium salmoneum
Contig_251135	15	25	0	13.3333	-	-	TonB-dependent receptor	Iron acquisition and metabolism	Iron_acquisition_in_Vibrio	TonB-dependent receptor	root	cellular organisms	Bacteria	Bacteroidetes/Chlorobi group	Bacteroidetes	Cytophagia	Cytophagales	Cytophagaceae	Flectobacillus	Flectobacillus major
Contig_469550	28	12	0	13.3333	-	-	TonB-dependent receptor	Iron acquisition and metabolism	Iron_acquisition_in_Vibrio	TonB-dependent receptor	root	cellular organisms	Bacteria	Bacteroidetes/Chlorobi group	Bacteroidetes	Sphingobacteriia	Sphingobacteriales	Sphingobacteriaceae	Olivibacter	Olivibacter sitiensis
Contig_346091	11	29	0	13.3333	-	-	Outer membrane lipoprotein omp16 precursor	Membrane Transport	Ton_and_Tol_transport_systems	Outer membrane lipoprotein omp16 precursor	root	cellular organisms	Bacteria	Bacteroidetes/Chlorobi group	Bacteroidetes	Cytophagia	Cytophagales	Cytophagaceae	Flexibacter	Flexibacter elegans
Contig_122677	17	23	0	13.3333	-	-	Flagellar hook-length control protein FliK	Motility and Chemotaxis	Flagellar motility in Prokaryota	Flagellum	root	cellular organisms	Bacteria	Proteobacteria	Betaproteobacteria	Methylophilales	Methylophilaceae	unclassified Methylophilaceae	Methylophilaceae bacterium 11
Contig_366247	30	10	0	13.3333	-	-	Cell division protein FtsI [Peptidoglycan synthetase] (EC 2.4.1.129)	Motility and Chemotaxis	Flagellar motility in Prokaryota	Flagellum_in_Campylobacter	root	cellular organisms	Bacteria	Proteobacteria	Alphaproteobacteria	Rickettsiales	Rickettsiaceae	Rickettsieae	Rickettsia	spotted fever group	Rickettsia helvetica
Contig_288385	15	25	0	13.3333	-	-	Xanthine/uracil/thiamine/ascorbate permease family protein	Nucleosides and Nucleotides	Purines	Purine_Utilization	root	cellular organisms	Bacteria	Bacteroidetes/Chlorobi group	Bacteroidetes	Cytophagia	Cytophagales	Cytophagaceae	Dyadobacter	Dyadobacter alkalitolerans
Contig_138733	9	22	9	13.3333	-	-	Phosphonates transport ATP-binding protein PhnL	Phosphorus Metabolism	Alkylphosphonate_utilization	Phosphonates transport ATP-binding protein PhnL	root	cellular organisms	Bacteria	Bacteroidetes/Chlorobi group	Bacteroidetes	unclassified Bacteroidetes	unclassified Bacteroidetes (miscellaneous)	Cytophagales bacterium B6
Contig_208931	8	32	0	13.3333	-	-	Phosphate transport ATP-binding protein PstB (TC 3.A.1.7.1)	Phosphorus Metabolism	High_affinity_phosphate_transporter_and_control_of_PHO_regulon	Phosphate transport ATP-binding protein PstB (TC 3.A.1.7.1)	root	cellular organisms	Bacteria	Bacteroidetes/Chlorobi group	Bacteroidetes	Cytophagia	Cytophagales	Cytophagaceae	Pontibacter	Pontibacter actiniarum
Contig_310683	20	18	2	13.3333	-	-	Low-affinity inorganic phosphate transporter	Phosphorus Metabolism	Phosphate_metabolism	Low-affinity inorganic phosphate transporter	root	cellular organisms	Bacteria	Bacteroidetes/Chlorobi group	Bacteroidetes	Cytophagia	Cytophagales	Cytophagaceae	Dyadobacter	Dyadobacter alkalitolerans
Contig_15510	10	21	9	13.3333	-	-	LSU ribosomal protein L20p	Protein Metabolism	Protein biosynthesis	Ribosome_LSU_bacterial	root	cellular organisms	Bacteria	Proteobacteria	delta/epsilon subdivisions	Deltaproteobacteria	unclassified Deltaproteobacteria	Candidatus Babela	Candidatus Babela massiliensis
Contig_58301	0	9	31	13.3333	-	-	hypothetical protein sometimes fused to ribosomal protein S6 glutaminyl transferase	Protein Metabolism	Protein biosynthesis	Ribosome_biogenesis_bacterial	root	cellular organisms	Bacteria	Proteobacteria	Gammaproteobacteria	Alteromonadales	Pseudoalteromonadaceae	Pseudoalteromonas	Pseudoalteromonas ruthenica
Contig_208418	4	24	12	13.3333	-	-	Translation elongation factor Tu	Protein Metabolism	Protein biosynthesis	Universal_GTPases	root	cellular organisms	Bacteria	Firmicutes	Clostridia	Clostridiales	Clostridiaceae	Clostridium	environmental samples <Clostridium>	Clostridium sp. CAG:354
Contig_273723	14	26	0	13.3333	K03264	translation initiation factor 6	Eukaryotic translation initiation factor 6	Protein Metabolism	Protein biosynthesis	Translation_initiation_factors_eukaryotic_and_archaeal	root	cellular organisms	Eukaryota	Opisthokonta	Fungi	Dikarya	Basidiomycota	Agaricomycotina	Agaricomycetes	Agaricomycetes incertae sedis	Russulales	Bondarzewiaceae	Heterobasidion	Heterobasidion annosum species complex	Heterobasidion irregulare	Heterobasidion irregulare TC 32-1
Contig_363109	12	26	2	13.3333	-	-	LSU ribosomal protein L14p (L23e)	Protein Metabolism	Protein biosynthesis	Ribosome_LSU_bacterial	root	cellular organisms	Bacteria	Firmicutes	Clostridia	Clostridiales	Ruminococcaceae	Ruminococcus	environmental samples <Ruminococcus>	Ruminococcus sp. CAG:108
Contig_293	11	18	11	13.3333	-	-	cAMP-binding proteins - catabolite gene activator and regulatory subunit of cAMP-dependent protein kinases	Regulation and Cell signaling	cAMP_signaling_in_bacteria	cAMP-binding proteins - catabolite gene activator and regulatory subunit of cAMP-dependent protein kinases	root	cellular organisms	Bacteria	Bacteroidetes/Chlorobi group	Bacteroidetes	Flavobacteriia	Flavobacteriales	Flavobacteriaceae	Aquimarina	Aquimarina megaterium
Contig_297060	15	21	4	13.3333	-	-	Heptaprenyl diphosphate synthase component II (EC 2.5.1.30)	Regulation and Cell signaling	Sex_pheromones_in_Enterococcus_faecalis_and_other_Firmicutes	Heptaprenyl diphosphate synthase component II (EC 2.5.1.30)	root	cellular organisms	Bacteria	Firmicutes	Bacilli	Lactobacillales	Streptococcaceae	Lactococcus	Lactococcus lactis	Lactococcus lactis subsp. cremoris	Lactococcus lactis subsp. cremoris HP
Contig_354480	18	22	0	13.3333	-	-	Two-component system response regulator	Regulation and Cell signaling	Two-component_regulatory_systems_in_Campylobacter	Two-component system response regulator	root	cellular organisms	Bacteria	Bacteroidetes/Chlorobi group	Bacteroidetes	Cytophagia	Cytophagales	Cytophagaceae	Dyadobacter	Dyadobacter alkalitolerans
Contig_138537	13	21	6	13.3333	-	-	NADH dehydrogenase subunit 3	Respiration	Electron donating reactions	Respiratory_Complex_I	Not assigned
Contig_10966	8	21	11	13.3333	-	-	Cytochrome c-type biogenesis protein Ccs1/ResB	Respiration	Biogenesis_of_c-type_cytochromes	Cytochrome c-type biogenesis protein Ccs1/ResB	root	cellular organisms	Eukaryota	Stramenopiles	Bacillariophyta	Bacillariophyceae	Bacillariophycidae	Cymbellales	Gomphonemataceae	Didymosphenia	Didymosphenia geminata
Contig_63628	2	17	21	13.3333	-	-	Cytochrome c551/c552	Respiration	Soluble_cytochromes_and_functionally_related_electron_carriers	Cytochrome c551/c552	root	cellular organisms	Bacteria	Proteobacteria	Betaproteobacteria	Burkholderiales	Comamonadaceae	Acidovorax	Acidovorax sp. MR-S7
Contig_178935	13	21	6	13.3333	-	-	Transcriptional activator RfaH	RNA Metabolism	Transcription	Transcription_factors_bacterial	root	cellular organisms	Bacteria	Bacteroidetes/Chlorobi group	Bacteroidetes	Cytophagia	Cytophagales	Cytophagaceae	Runella	Runella limosa
Contig_287428	26	14	0	13.3333	-	-	Ribonuclease BN (EC 3.1.-.-)	RNA Metabolism	RNA processing and modification	tRNA_processing	root	cellular organisms	Bacteria	Bacteroidetes/Chlorobi group	Bacteroidetes	Flavobacteriia	Flavobacteriales	Flavobacteriaceae	Flavobacterium	Flavobacterium antarcticum
Contig_212362	21	19	0	13.3333	-	-	Non-specific DNA-binding protein Dps	Stress Response	Oxidative stress	Oxidative_stress	root	cellular organisms	Bacteria	Bacteroidetes/Chlorobi group	Bacteroidetes	Cytophagia	Cytophagales	Cytophagaceae	Flectobacillus	Flectobacillus major
Contig_66591	13	27	0	13.3333	-	-	Acriflavin resistance protein	Virulence, Disease and Defense	Resistance to antibiotics and toxic compounds	Multidrug_Resistance_Efflux_Pumps	root	cellular organisms	Bacteria	Bacteroidetes/Chlorobi group	Bacteroidetes	Cytophagia	Cytophagales	Cytophagaceae	Flectobacillus	Flectobacillus major
Contig_246810	27	12	1	13.3333	-	-	DNA gyrase subunit A (EC 5.99.1.3)	Virulence, Disease and Defense	Resistance to antibiotics and toxic compounds	Resistance_to_fluoroquinolones	root	cellular organisms	Bacteria	Bacteroidetes/Chlorobi group	Bacteroidetes	Sphingobacteriia	Sphingobacteriales	Chitinophagaceae	Sediminibacterium	Sediminibacterium sp. C3
Contig_314631	4	30	6	13.3333	-	-	Acriflavin resistance protein	Virulence, Disease and Defense	Resistance to antibiotics and toxic compounds	Multidrug_Resistance_Efflux_Pumps	root	cellular organisms	Bacteria	Proteobacteria	Alphaproteobacteria	Rhizobiales	Rhizobiaceae	Rhizobium/Agrobacterium group	Agrobacterium	Agrobacterium rhizogenes
Contig_115644	8	15	17	13.3333	-	-	Nickel transporter UreH	Amino Acids and Derivatives	Arginine	urea cycle, polyamines	root	cellular organisms	Bacteria	Bacteroidetes/Chlorobi group	Bacteroidetes	Cytophagia	Cytophagales	Cytophagaceae	Runella	Runella limosa
Contig_2350	3	21	15	13	-	-	Enoyl-CoA hydratase [valine degradation] (EC 4.2.1.17)	Amino Acids and Derivatives	Branched-chain amino acids	Valine_degradation	root	cellular organisms	Bacteria	Proteobacteria	Gammaproteobacteria	Pseudomonadales	Pseudomonadaceae	Pseudomonas	Pseudomonas putida group	Pseudomonas putida
Contig_240647	16	23	0	13	K00845	glucokinase [EC:2.7.1.2]	Glucokinase (EC 2.7.1.2)	Carbohydrates	Central carbohydrate metabolism	Entner-Doudoroff_Pathway	root	cellular organisms	Bacteria	Cyanobacteria	Oscillatoriophycideae	Chroococcales	Thermosynechococcus	Thermosynechococcus sp. NK55a
Contig_374537	12	17	10	13	-	-	Mannose-1-phosphate guanylyltransferase (GDP) (EC 2.7.7.22)	Carbohydrates	Monosaccharides	Mannose_Metabolism	root	cellular organisms	Bacteria	Bacteroidetes/Chlorobi group	Bacteroidetes	Cytophagia	Cytophagales	Cytophagaceae	Dyadobacter	Dyadobacter alkalitolerans
Contig_51864	5	21	13	13	-	-	putative glycosyltransferase - possibly involved in cell wall localization and side chain formation of rhamnose-glucose polysaccharide	Cell Wall and Capsule	Capsular and extracellular polysacchrides	Rhamnose_containing_glycans	root	cellular organisms	Bacteria	Proteobacteria	delta/epsilon subdivisions	Deltaproteobacteria	Desulfuromonadales	Desulfuromonadaceae	Desulfuromonas	Desulfuromonas sp. TF
Contig_175428	22	17	0	13	-	-	putative glycosyltransferase - possibly involved in cell wall localization and side chain formation of rhamnose-glucose polysaccharide	Cell Wall and Capsule	Capsular and extracellular polysacchrides	Rhamnose_containing_glycans	root	cellular organisms	Bacteria	unclassified Bacteria	Aminicenantes	unclassified Aminicenantes	Aminicenantes bacterium JGI OTU-2
Contig_214023	23	16	0	13	-	-	Tyrosine-protein kinase Wzc (EC 2.7.10.2)	Cell Wall and Capsule	Capsular and extracellular polysacchrides	Colanic_acid_biosynthesis	root	cellular organisms	Bacteria	Bacteroidetes/Chlorobi group	Bacteroidetes	Cytophagia	Cytophagales	Cytophagaceae	Sporocytophaga	Sporocytophaga myxococcoides
Contig_256105	16	21	2	13	-	-	Teichoic acid biosynthesis protein	Cell Wall and Capsule	Gram-Positive cell wall components	Teichoic_and_lipoteichoic_acids_biosynthesis	root	cellular organisms	Bacteria	Proteobacteria	Gammaproteobacteria	Alteromonadales	Alteromonadales genera incertae sedis	Teredinibacter	Teredinibacter turnerae
Contig_29751	11	16	12	13	-	-	ATPase YjeE, predicted to have essential role in cell wall biosynthesis	Cell Wall and Capsule	YjeE	ATPase YjeE, predicted to have essential role in cell wall biosynthesis	root	cellular organisms	Bacteria	Bacteroidetes/Chlorobi group	Bacteroidetes	Cytophagia	Cytophagales	Cyclobacteriaceae	Algoriphagus	Algoriphagus mannitolivorans
Contig_67936	24	0	15	13	-	-	UDP-N-acetylglucosamine 1-carboxyvinyltransferase (EC 2.5.1.7)	Cell Wall and Capsule	Peptidoglycan_Biosynthesis	UDP-N-acetylglucosamine 1-carboxyvinyltransferase (EC 2.5.1.7)	root	cellular organisms	Bacteria	Proteobacteria	Alphaproteobacteria	Rhizobiales	Methylocystaceae	Terasakiella	Terasakiella pusilla
Contig_487832	6	24	9	13	-	-	COG0779: clustered with transcription termination protein NusA	Clustering-based subsystems	NusA-TFII_Cluster	COG0779: clustered with transcription termination protein NusA	root	cellular organisms	Bacteria	Bacteroidetes/Chlorobi group	Bacteroidetes	Sphingobacteriia	Sphingobacteriales	Sphingobacteriaceae	Pedobacter	Pedobacter borealis
Contig_31940	20	17	2	13	K01495	GTP cyclohydrolase I [EC:3.5.4.16]	GTP cyclohydrolase I (EC 3.5.4.16) type 1	Cofactors, Vitamins, Prosthetic Groups, Pigments	Folate and pterines	Pterin_biosynthesis	root	cellular organisms	Eukaryota	Stramenopiles	Oomycetes	Saprolegniales	Saprolegniaceae	Aphanomyces	Aphanomyces astaci
Contig_163086	20	18	1	13	-	-	Molybdenum cofactor biosynthesis protein MoaA	Cofactors, Vitamins, Prosthetic Groups, Pigments	Folate and pterines	Molybdenum_cofactor_biosynthesis	root	cellular organisms	Bacteria	Bacteroidetes/Chlorobi group	Bacteroidetes	Cytophagia	Cytophagales	Cytophagaceae	Hymenobacter	Hymenobacter norwichensis
Contig_84054	20	15	4	13	-	-	DNA polymerase III alpha subunit (EC 2.7.7.7)	DNA Metabolism	DNA replication	DNA-replication	root	cellular organisms	Bacteria	Bacteroidetes/Chlorobi group	Bacteroidetes	Sphingobacteriia	Sphingobacteriales	Chitinophagaceae	Sediminibacterium	Sediminibacterium salmoneum
Contig_158516	12	27	0	13	-	-	ADA regulatory protein	DNA Metabolism	DNA repair	DNA_repair,_bacterial	root	cellular organisms	Bacteria	environmental samples <Bacteria>	uncultured bacterium
Contig_270783	11	24	4	13	-	-	CRISPR-associated protein, Csn1 family	DNA Metabolism	CRISPs	CRISPRs	root	cellular organisms	Bacteria	Proteobacteria	Gammaproteobacteria	Chromatiales	Ectothiorhodospiraceae	Thioalkalivibrio	Thioalkalivibrio sp. HK1
Contig_444277	17	17	5	13	-	-	Endonuclease V (EC 3.1.21.7)	DNA Metabolism	DNA repair	DNA_repair,_bacterial	root	cellular organisms	Bacteria	Bacteroidetes/Chlorobi group	Bacteroidetes	Flavobacteriia	Flavobacteriales	Flavobacteriaceae	Flavobacterium	Flavobacterium hydatis
Contig_45172	6	7	26	13	-	-	Type I restriction-modification system, specificity subunit S (EC 3.1.21.3)	DNA Metabolism	Restriction-Modification_System	Type I restriction-modification system, specificity subunit S (EC 3.1.21.3)	root	cellular organisms	Bacteria	Bacteroidetes/Chlorobi group	Bacteroidetes	Bacteroidia	Bacteroidales	Bacteroidaceae	Bacteroides	Bacteroides fragilis	Bacteroides fragilis str. 3774 T13
Contig_114125	2	25	12	13	-	-	Type I restriction-modification system, restriction subunit R (EC 3.1.21.3)	DNA Metabolism	Restriction-Modification_System	Type I restriction-modification system, restriction subunit R (EC 3.1.21.3)	root	cellular organisms	Bacteria	Bacteroidetes/Chlorobi group	Bacteroidetes	Flavobacteriia	Flavobacteriales	Flavobacteriaceae	Flavobacterium	Flavobacterium tegetincola
Contig_194358	2	37	0	13	-	-	Putative DNA-binding protein in cluster with Type I restriction-modification system	DNA Metabolism	Restriction-Modification_System	Putative DNA-binding protein in cluster with Type I restriction-modification system	root	cellular organisms	Bacteria	Bacteroidetes/Chlorobi group	Bacteroidetes	Cytophagia	Cytophagales	Cytophagaceae	Dyadobacter	Dyadobacter alkalitolerans
Contig_52120	33	3	3	13	-	-	3-oxoacyl-[acyl-carrier protein] reductase (EC 1.1.1.100)	Fatty Acids, Lipids, and Isoprenoids	Fatty acids	Fatty_Acid_Biosynthesis_FASII	root	cellular organisms	Bacteria	Firmicutes	Bacilli	Bacillales	Bacillaceae	Bacillus	Bacillus bogoriensis
Contig_362015	16	15	8	13	-	-	3-oxoacyl-[acyl-carrier-protein] synthase, KASIII (EC 2.3.1.41)	Fatty Acids, Lipids, and Isoprenoids	Fatty acids	Fatty_Acid_Biosynthesis_FASII	root	cellular organisms	Bacteria	Bacteroidetes/Chlorobi group	Bacteroidetes	Bacteroidia	Bacteroidales	Bacteroidaceae	Bacteroides	Bacteroides fragilis	Bacteroides fragilis str. 3-F-2 #6
Contig_572264	8	7	24	13	-	-	TonB-dependent receptor	Iron acquisition and metabolism	Iron_acquisition_in_Vibrio	TonB-dependent receptor	root	cellular organisms	Bacteria	Bacteroidetes/Chlorobi group	Bacteroidetes	Cytophagia	Cytophagales	Cytophagaceae	Hymenobacter	Hymenobacter norwichensis
Contig_88953	6	31	2	13	-	-	TonB-dependent siderophore receptor	Membrane Transport	Ton_and_Tol_transport_systems	TonB-dependent siderophore receptor	root	cellular organisms	Bacteria	Bacteroidetes/Chlorobi group	Bacteroidetes	Cytophagia	Cytophagales	Cytophagaceae	Hymenobacter	Hymenobacter sp. APR13
Contig_462500	27	12	0	13	-	-	TonB-dependent siderophore receptor	Membrane Transport	Ton_and_Tol_transport_systems	TonB-dependent siderophore receptor	root	cellular organisms	Bacteria	Bacteroidetes/Chlorobi group	Bacteroidetes	Sphingobacteriia	Sphingobacteriales	Chitinophagaceae	Sediminibacterium
Contig_15901	13	5	21	13	-	-	Proposed peptidoglycan lipid II flippase MurJ	Miscellaneous	ZZ_gjo_need_homes	Proposed peptidoglycan lipid II flippase MurJ	root	cellular organisms	Bacteria	Proteobacteria	Betaproteobacteria	Neisseriales	Neisseriaceae	Snodgrassella	Snodgrassella alvi	Snodgrassella alvi SCGC AB-598-O02
Contig_288449	33	6	0	13	-	-	Dihydroorotate dehydrogenase (EC 1.3.3.1)	Nucleosides and Nucleotides	Pyrimidines	De_Novo_Pyrimidine_Synthesis	root	cellular organisms	Bacteria	Bacteroidetes/Chlorobi group	Bacteroidetes	Sphingobacteriia	Sphingobacteriales	Chitinophagaceae	Sediminibacterium	Sediminibacterium salmoneum
Contig_223346	10	29	0	13	-	-	Phosphate transport ATP-binding protein PstB (TC 3.A.1.7.1)	Phosphorus Metabolism	High_affinity_phosphate_transporter_and_control_of_PHO_regulon	Phosphate transport ATP-binding protein PstB (TC 3.A.1.7.1)	root	cellular organisms	Bacteria	Bacteroidetes/Chlorobi group	Bacteroidetes	Sphingobacteriia	Sphingobacteriales	Sphingobacteriaceae	Sphingobacterium	Sphingobacterium paucimobilis
Contig_418060	5	27	7	13	-	-	Potassium voltage-gated channel subfamily KQT	Potassium metabolism	Potassium_homeostasis	Potassium voltage-gated channel subfamily KQT	root	cellular organisms	Bacteria	Bacteroidetes/Chlorobi group	Bacteroidetes	Cytophagia	Cytophagales	Cytophagaceae	Anditalea	Anditalea andensis
Contig_115272	13	10	16	13	-	-	Peptide chain release factor 2	Protein Metabolism	Protein biosynthesis	Programmed_frameshift	root	cellular organisms	Bacteria	Proteobacteria	delta/epsilon subdivisions	Deltaproteobacteria	unclassified Deltaproteobacteria	Candidatus Babela	Candidatus Babela massiliensis
Contig_317177	18	21	0	13	-	-	Translation initiation factor 2	Protein Metabolism	Protein biosynthesis	Translation_initiation_factors_eukaryotic_and_archaeal	root	cellular organisms	Bacteria	Bacteroidetes/Chlorobi group	Bacteroidetes	Cytophagia	Cytophagales	Cytophagaceae	Spirosoma	Spirosoma luteum
Contig_406129	18	17	4	13	-	-	Peptide chain release factor 2	Protein Metabolism	Protein biosynthesis	Programmed_frameshift	root	cellular organisms	Bacteria	Proteobacteria	delta/epsilon subdivisions	Deltaproteobacteria	unclassified Deltaproteobacteria	Candidatus Babela	Candidatus Babela massiliensis
Contig_410700	13	26	0	13	-	-	LSU ribosomal protein L14p (L23e)	Protein Metabolism	Protein biosynthesis	Ribosome_LSU_bacterial	root	cellular organisms	Bacteria	Proteobacteria	delta/epsilon subdivisions	Deltaproteobacteria	Bdellovibrionales	Bacteriovoracaceae	Bacteriovorax	Bacteriovorax sp. BAL6_X
Contig_421288	11	23	5	13	-	-	NADH dehydrogenase subunit 5	Respiration	Electron donating reactions	Respiratory_Complex_I	root	cellular organisms	Bacteria	Cyanobacteria	Oscillatoriophycideae	Chroococcales	Synechococcus	Candidatus Synechococcus spongiarum
Contig_15624	25	8	6	13	-	-	Cytochrome oxidase biogenesis protein Surf1, facilitates heme A insertion	Respiration	Biogenesis_of_cytochrome_c_oxidases	Cytochrome oxidase biogenesis protein Surf1, facilitates heme A insertion	root	cellular organisms	Bacteria	Proteobacteria	Betaproteobacteria	Methylophilales	Methylophilaceae	unclassified Methylophilaceae	Methylophilaceae bacterium 11
Contig_26678	16	18	5	13	-	-	Type cbb3 cytochrome oxidase biogenesis protein CcoI	Respiration	Biogenesis_of_cbb3-type_cytochrome_c_oxidases	Type cbb3 cytochrome oxidase biogenesis protein CcoI	root	cellular organisms	Bacteria	Bacteroidetes/Chlorobi group	Bacteroidetes	Flavobacteriia	Flavobacteriales	Flavobacteriaceae	Flavobacterium	Flavobacterium enshiense
Contig_20854	22	10	7	13	-	-	tRNA-i(6)A37 methylthiotransferase	RNA Metabolism	RNA processing and modification	tRNA_processing	root	cellular organisms	Bacteria	Bacteroidetes/Chlorobi group	Bacteroidetes	Cytophagia	Cytophagales	Cytophagaceae	Runella	Runella limosa
Contig_486510	7	27	5	13	-	-	5-carboxymethyl uridine and 5-carboxymethyl 2-thiouridine methyltransferase	RNA Metabolism	RNA processing and modification	tRNA_processing	root	cellular organisms	Eukaryota	Rhizaria	Foraminifera	Monothalamids	Reticulomyxidae	Reticulomyxa	Reticulomyxa filosa
Contig_578620	15	16	8	13	-	-	Chaperone protein DnaK	Stress Response	Heat shock	Heat_shock_dnaK_gene_cluster_extended	root	cellular organisms	Bacteria	Proteobacteria	delta/epsilon subdivisions	Deltaproteobacteria	unclassified Deltaproteobacteria	Candidatus Babela	Candidatus Babela massiliensis
Contig_412404	17	22	0	13	-	-	Ornithine aminotransferase (EC 2.6.1.13)	Stress Response	Dimethylarginine_metabolism	Ornithine aminotransferase (EC 2.6.1.13)	root	cellular organisms	Bacteria	Bacteroidetes/Chlorobi group	Bacteroidetes	Cytophagia	Cytophagales	Cytophagaceae	Hymenobacter	Hymenobacter norwichensis
Contig_156972	14	25	0	13	-	-	Beta-lactamase	Virulence, Disease and Defense	Resistance to antibiotics and toxic compounds	Beta-lactamase	root	cellular organisms	Bacteria	Proteobacteria	Alphaproteobacteria	Caulobacterales	Caulobacteraceae	Asticcacaulis	Asticcacaulis sp. AC466
Contig_163477	13	26	0	13	-	-	Beta-lactamase	Virulence, Disease and Defense	Resistance to antibiotics and toxic compounds	Beta-lactamase	root	cellular organisms	Bacteria	Proteobacteria	Betaproteobacteria	Methylophilales	Methylophilaceae	Methylophilus	Methylophilus sp. 5
Contig_39212	24	4	11	13	-	-	Urea ABC transporter, permease protein UrtC	Amino Acids and Derivatives	Arginine	urea cycle, polyamines	root	cellular organisms	Bacteria	Proteobacteria	Betaproteobacteria	Methylophilales	Methylophilaceae	Methylophilus	Methylophilus sp. 5
Contig_528625	23	14	2	13	-	-	Asparagine synthetase [glutamine-hydrolyzing] (EC 6.3.5.4)	Amino Acids and Derivatives	Arginine	urea cycle, polyamines	root	cellular organisms	Bacteria	Firmicutes	Bacilli	Bacillales	Bacillaceae	Anoxybacillus	Anoxybacillus tepidamans
Contig_6943	12	18	8	12.6667	-	-	Methionine ABC transporter ATP-binding protein	Amino Acids and Derivatives	Lysine, threonine, methionine, and cysteine	Methionine_Biosynthesis	root	cellular organisms	Bacteria	Bacteroidetes/Chlorobi group	Bacteroidetes	Cytophagia	Cytophagales	Cytophagaceae	Dyadobacter	Dyadobacter alkalitolerans
Contig_551162	20	8	10	12.6667	-	-	Sulfate permease	Amino Acids and Derivatives	Lysine, threonine, methionine, and cysteine	Cysteine_Biosynthesis	root	cellular organisms	Bacteria	Bacteroidetes/Chlorobi group	Bacteroidetes	Cytophagia	Cytophagales	Cytophagaceae	Runella	Runella limosa
Contig_231478	16	22	0	12.6667	-	-	Carbonic anhydrase (EC 4.2.1.1)	Carbohydrates	CO2 fixation	Carboxysome	root	cellular organisms	Bacteria	Proteobacteria	Alphaproteobacteria	Rhizobiales	Rhizobiaceae	Sinorhizobium/Ensifer group	Ensifer	Ensifer sp. USDA 6670
Contig_313608	8	30	0	12.6667	K01623	fructose-bisphosphate aldolase, class I [EC:4.1.2.13]	Fructose-bisphosphate aldolase class I (EC 4.1.2.13)	Carbohydrates	CO2 fixation	Calvin-Benson_cycle	root	cellular organisms	Eukaryota	Euglenozoa	Kinetoplastida	Trypanosomatidae	Trypanosoma	Trypanozoon	Trypanosoma brucei	Trypanosoma brucei brucei
Contig_334797	8	30	0	12.6667	-	-	Predicted sucrose-specific TonB-dependent receptor	Carbohydrates	Di- and oligosaccharides	Sucrose_utilization	root	cellular organisms	Bacteria	Proteobacteria	Alphaproteobacteria	Caulobacterales	Caulobacteraceae	Asticcacaulis	Asticcacaulis sp. AC402
Contig_124865	7	26	5	12.6667	-	-	Tyrosine-protein kinase Wzc (EC 2.7.10.2)	Cell Wall and Capsule	Capsular and extracellular polysacchrides	Colanic_acid_biosynthesis	root	cellular organisms	Bacteria	Bacteroidetes/Chlorobi group	Bacteroidetes	Cytophagia	Cytophagales	Cytophagaceae	unclassified Cytophagaceae	Cytophagaceae bacterium JGI 0001001-B3
Contig_138554	15	12	11	12.6667	-	-	UDP-N-acetylglucosamine 2-epimerase (EC 5.1.3.14)	Cell Wall and Capsule	Capsular and extracellular polysacchrides	CMP-N-acetylneuraminate_Biosynthesis	root	cellular organisms	Bacteria	Bacteroidetes/Chlorobi group	Bacteroidetes	Cytophagia	Cytophagales	Cytophagaceae	Dyadobacter	Dyadobacter alkalitolerans
Contig_205972	8	23	7	12.6667	-	-	3-oxoacyl-[acyl-carrier-protein] synthase, KASII (EC 2.3.1.41)	Cell Wall and Capsule	Cell wall of Mycobacteria	mycolic_acid_synthesis	root	cellular organisms	Bacteria	Proteobacteria	Alphaproteobacteria	Rhodospirillales	unclassified Rhodospirillales	unclassified Rhodospirillales (miscellaneous)	Rhodospirillales bacterium URHD0088
Contig_382402	15	19	4	12.6667	-	-	GDP-L-fucose synthetase (EC 1.1.1.271)	Cell Wall and Capsule	Capsular and extracellular polysacchrides	Colanic_acid_biosynthesis	root	cellular organisms	Bacteria	Bacteroidetes/Chlorobi group	Bacteroidetes	Cytophagia	Cytophagales	Cytophagaceae	Dyadobacter	Dyadobacter alkalitolerans
Contig_386434	14	24	0	12.6667	-	-	GDP-mannose 4,6-dehydratase (EC 4.2.1.47)	Cell Wall and Capsule	Capsular and extracellular polysacchrides	Colanic_acid_biosynthesis	root	cellular organisms	Bacteria	Bacteroidetes/Chlorobi group	Bacteroidetes	Cytophagia	Cytophagales	Cytophagaceae	Dyadobacter	Dyadobacter crusticola
Contig_278384	3	28	7	12.6667	-	-	Phospho-N-acetylmuramoyl-pentapeptide-transferase (EC 2.7.8.13)	Cell Wall and Capsule	Peptidoglycan_Biosynthesis	Phospho-N-acetylmuramoyl-pentapeptide-transferase (EC 2.7.8.13)	root	cellular organisms	Bacteria	Bacteroidetes/Chlorobi group	Bacteroidetes	Flavobacteriia	Flavobacteriales	Flavobacteriaceae	Arenibacter	Arenibacter certesii
Contig_96861	14	19	5	12.6667	-	-	DNA recombination protein RmuC	DNA Metabolism	DNA repair	DNA_repair,_bacterial	root	cellular organisms	Bacteria	Bacteroidetes/Chlorobi group	Bacteroidetes	Sphingobacteriia	Sphingobacteriales	Chitinophagaceae	Sediminibacterium	Sediminibacterium salmoneum
Contig_248469	20	16	2	12.6667	-	-	Chromosome (plasmid) partitioning protein ParA	DNA Metabolism	DNA replication	Plasmid_replication	root	cellular organisms	Bacteria	Proteobacteria	Betaproteobacteria	Methylophilales	Methylophilaceae	Methylophilus	Methylophilus sp. 5
Contig_296607	13	25	0	12.6667	-	-	Excinuclease ABC subunit A paralog in greater Bacteroides group	DNA Metabolism	DNA repair	DNA_repair,_UvrABC_system	root	cellular organisms	Bacteria	Bacteroidetes/Chlorobi group	Bacteroidetes	Sphingobacteriia	Sphingobacteriales	Chitinophagaceae	Sediminibacterium	Sediminibacterium salmoneum
Contig_564613	24	9	5	12.6667	-	-	Exodeoxyribonuclease III (EC 3.1.11.2)	DNA Metabolism	DNA repair	DNA_repair,_bacterial	root	cellular organisms	Bacteria	Bacteroidetes/Chlorobi group	Bacteroidetes	Cytophagia	Cytophagales	Cyclobacteriaceae	Algoriphagus	Algoriphagus marincola
Contig_239373	9	21	8	12.6667	-	-	3-oxoacyl-[acyl-carrier protein] reductase (EC 1.1.1.100)	Fatty Acids, Lipids, and Isoprenoids	Fatty acids	Fatty_Acid_Biosynthesis_FASII	root	cellular organisms	Bacteria	Proteobacteria	Alphaproteobacteria	Rhizobiales	Methylocystaceae	Pleomorphomonas	Pleomorphomonas oryzae
Contig_66487	2	12	24	12.6667	-	-	Ferrous iron transport protein B	Iron acquisition and metabolism	Campylobacter_Iron_Metabolism	Ferrous iron transport protein B	root	cellular organisms	Bacteria	Bacteroidetes/Chlorobi group	Bacteroidetes	Flavobacteriia	Flavobacteriales	Flavobacteriaceae	Flavobacterium	Flavobacterium chungangense
Contig_390929	17	19	2	12.6667	-	-	TonB-dependent receptor	Iron acquisition and metabolism	Iron_acquisition_in_Vibrio	TonB-dependent receptor	root	cellular organisms	Bacteria	Bacteroidetes/Chlorobi group	Bacteroidetes	Sphingobacteriia	Sphingobacteriales	Sphingobacteriaceae	Pedobacter	Pedobacter arcticus
Contig_174402	14	24	0	12.6667	-	-	4-oxalocrotonate tautomerase (EC 5.3.2.-)	Metabolism of Aromatic Compounds	Metabolism of central aromatic intermediates	Central_meta-cleavage_pathway_of_aromatic_compound_degradation	root	cellular organisms	Bacteria	Proteobacteria	Betaproteobacteria	Methylophilales	Methylophilaceae	Methylophilus	Methylophilus sp. 5
Contig_40782	5	17	16	12.6667	-	-	2-hydroxy-6-oxo-6-phenylhexa-2,4-dienoate hydrolase (EC 3.7.1.-)	Metabolism of Aromatic Compounds	carbazol_degradation_cluster	2-hydroxy-6-oxo-6-phenylhexa-2,4-dienoate hydrolase (EC 3.7.1.-)	root	cellular organisms	Bacteria	Bacteroidetes/Chlorobi group	Bacteroidetes	Cytophagia	Cytophagales	Cytophagaceae	Dyadobacter	Dyadobacter alkalitolerans
Contig_51647	5	7	26	12.6667	-	-	Tyrosine-specific transport protein	Miscellaneous	ZZ_gjo_need_homes	Tyrosine-specific transport protein	root	cellular organisms	Bacteria	Proteobacteria	Gammaproteobacteria	Vibrionales	Vibrionaceae	Vibrio	Vibrio harveyi group	Vibrio parahaemolyticus	Vibrio parahaemolyticus V-223/04
Contig_92779	16	2	20	12.6667	-	-	Quinone oxidoreductase (EC 1.6.5.5)	Miscellaneous	ZZ_gjo_need_homes	Quinone oxidoreductase (EC 1.6.5.5)	root	cellular organisms	Bacteria	Bacteroidetes/Chlorobi group	Bacteroidetes	Cytophagia	Cytophagales	Cytophagaceae	Flectobacillus	Flectobacillus major
Contig_196435	7	31	0	12.6667	-	-	Response regulator NasT	Nitrogen Metabolism	Nitrate_and_nitrite_ammonification	Response regulator NasT	root	cellular organisms	Bacteria	Proteobacteria	Betaproteobacteria	Methylophilales	Methylophilaceae	Methylophilus	Methylophilus sp. 5
Contig_45479	3	1	34	12.6667	-	-	Iron-sulfur cluster assembly protein SufB	Phages, Prophages, Transposable elements, Plasmids	Phages, Prophages	Staphylococcal_phi-Mu50B-like_prophages	root	cellular organisms	Bacteria	Bacteroidetes/Chlorobi group	Bacteroidetes	Sphingobacteriia	Sphingobacteriales	Chitinophagaceae	Sediminibacterium	Sediminibacterium sp. OR43
Contig_132829	18	14	6	12.6667	-	-	Iron-sulfur cluster assembly protein SufB	Phages, Prophages, Transposable elements, Plasmids	Phages, Prophages	Staphylococcal_phi-Mu50B-like_prophages	root	cellular organisms	Bacteria	Bacteroidetes/Chlorobi group	Bacteroidetes	Cytophagia	Cytophagales	Cytophagaceae	Dyadobacter	Dyadobacter alkalitolerans
Contig_385672	13	25	0	12.6667	K01507	inorganic pyrophosphatase [EC:3.6.1.1]	Pyrophosphate-energized proton pump (EC 3.6.1.1)	Phosphorus Metabolism	Phosphate_metabolism	Pyrophosphate-energized proton pump (EC 3.6.1.1)	root	cellular organisms	Bacteria	Proteobacteria	Gammaproteobacteria	Methylococcales	Methylococcaceae	Methylobacter	Methylobacter tundripaludum
Contig_114888	6	20	12	12.6667	-	-	Kup system potassium uptake protein	Potassium metabolism	Potassium_homeostasis	Kup system potassium uptake protein	root	cellular organisms	Bacteria	Bacteroidetes/Chlorobi group	Bacteroidetes	Flavobacteriia	Flavobacteriales	Flavobacteriaceae	Flavobacterium	Flavobacterium antarcticum
Contig_158378	12	19	7	12.6667	-	-	ATP-dependent hsl protease ATP-binding subunit HslU	Protein Metabolism	Protein degradation	Proteasome_bacterial	root	cellular organisms	Bacteria	Firmicutes	Clostridia	Clostridiales	Clostridiaceae	Clostridiisalibacter	Clostridiisalibacter paucivorans
Contig_196397	9	22	7	12.6667	-	-	SSU ribosomal protein S12p (S23e)	Protein Metabolism	Protein processing and modification	Ribosomal_protein_S12p_Asp_methylthiotransferase	root	cellular organisms	Bacteria	Cyanobacteria	Nostocales	Rivulariaceae	Calothrix	Calothrix sp. 336/3
Contig_65113	16	21	1	12.6667	-	-	Adenylate cyclase (EC 4.6.1.1)	Regulation and Cell signaling	cAMP_signaling_in_bacteria	Adenylate cyclase (EC 4.6.1.1)	root	cellular organisms	Bacteria	Proteobacteria	delta/epsilon subdivisions	Deltaproteobacteria	Desulfovibrionales	Desulfovibrionaceae	Desulfovibrio	Desulfovibrio gigas
Contig_158367	13	25	0	12.6667	-	-	Hypothetical transmembrane protein coupled to NADH-ubiquinone oxidoreductase chain 5 homolog	Respiration	Electron donating reactions	Respiratory_Complex_I	root	cellular organisms	Bacteria	Bacteroidetes/Chlorobi group	Bacteroidetes	Cytophagia	Cytophagales	Cytophagaceae	Runella	Runella zeae
Contig_283450	16	22	0	12.6667	-	-	Hypothetical transmembrane protein coupled to NADH-ubiquinone oxidoreductase chain 5 homolog	Respiration	Electron donating reactions	Respiratory_Complex_I	root	cellular organisms	Bacteria	Proteobacteria	Gammaproteobacteria	Legionellales	Legionellaceae	Legionella	Legionella pneumophila
Contig_466257	11	23	4	12.6667	K03934	NADH dehydrogenase (ubiquinone) Fe-S protein 1 [EC:1.6.5.3 1.6.99.3]	NADH-ubiquinone oxidoreductase chain G (EC 1.6.5.3)	Respiration	Electron donating reactions	Respiratory_Complex_I	root	cellular organisms	Bacteria	Proteobacteria	Alphaproteobacteria	Rhodospirillales	Rhodospirillaceae	Fodinicurvata	Fodinicurvata fenggangensis
Contig_14383	4	20	14	12.6667	-	-	Cytochrome oxidase biogenesis protein Cox11-CtaG, copper delivery to Cox1	Respiration	Biogenesis_of_cytochrome_c_oxidases	Cytochrome oxidase biogenesis protein Cox11-CtaG, copper delivery to Cox1	root	cellular organisms	Bacteria	Proteobacteria	Betaproteobacteria	Methylophilales	Methylophilaceae	Methylophilus	Methylophilus sp. 5
Contig_43432	19	18	1	12.6667	-	-	Ferredoxin	Respiration	Soluble_cytochromes_and_functionally_related_electron_carriers	Ferredoxin	root	cellular organisms	Bacteria	Cyanobacteria	Oscillatoriophycideae	Chroococcales	Synechococcus	Synechococcus sp. CC9616
Contig_334268	16	21	1	12.6667	-	-	Hypothetical radical SAM family enzyme, NOT coproporphyrinogen III oxidase, oxygen-independent	Stress Response	Heat shock	Heat_shock_dnaK_gene_cluster_extended	root	cellular organisms	Bacteria	Bacteroidetes/Chlorobi group	Bacteroidetes	Sphingobacteriia	Sphingobacteriales	Chitinophagaceae	Sediminibacterium	Sediminibacterium salmoneum
Contig_244682	12	26	0	12.6667	K01190	beta-galactosidase [EC:3.2.1.23]	Beta-galactosidase (EC 3.2.1.23)	Sulfur Metabolism	Galactosylceramide_and_Sulfatide_metabolism	Beta-galactosidase (EC 3.2.1.23)	root	cellular organisms	Eukaryota	Stramenopiles	Eustigmatophyceae	Eustigmatales	Monodopsidaceae	Nannochloropsis	Nannochloropsis gaditana
Contig_16111	10	21	7	12.6667	-	-	Cytochrome c heme lyase subunit CcmF	Virulence, Disease and Defense	Resistance to antibiotics and toxic compounds	Copper_homeostasis	root	cellular organisms	Bacteria	Bacteroidetes/Chlorobi group	Bacteroidetes	Cytophagia	Cytophagales	Cytophagaceae	Adhaeribacter	Adhaeribacter aquaticus
Contig_10815	4	13	20	12.3333	-	-	Aspartokinase (EC 2.7.2.4)	Amino Acids and Derivatives	Lysine, threonine, methionine, and cysteine	Threonine_and_Homoserine_Biosynthesis	root	cellular organisms	Bacteria	Bacteroidetes/Chlorobi group	Bacteroidetes	Sphingobacteriia	Sphingobacteriales	Sphingobacteriaceae	Pedobacter	Pedobacter glucosidilyticus
Contig_98812	14	17	6	12.3333	-	-	Glycogen phosphorylase (EC 2.4.1.1)	Carbohydrates	Di- and oligosaccharides	Maltose_and_Maltodextrin_Utilization	root	cellular organisms	Bacteria	Bacteroidetes/Chlorobi group	Bacteroidetes	Cytophagia	Cytophagales	Cytophagaceae	unclassified Cytophagaceae	Cytophagaceae bacterium JGI 0001001-B3
Contig_352084	9	28	0	12.3333	-	-	Sucrose phosphorylase (EC 2.4.1.7)	Carbohydrates	Di- and oligosaccharides	Sucrose_utilization_Shewanella	root	cellular organisms	Bacteria	Bacteroidetes/Chlorobi group	Bacteroidetes	Cytophagia	Cytophagales	Cyclobacteriaceae	Algoriphagus	Algoriphagus marincola
Contig_358664	20	17	0	12.3333	-	-	Aldehyde dehydrogenase (EC 1.2.1.3)	Carbohydrates	Central carbohydrate metabolism	Pyruvate_metabolism_II:_acetyl-CoA,_acetogenesis_from_pyruvate	root	cellular organisms	Bacteria	Firmicutes	Bacilli	Bacillales	Staphylococcaceae	Staphylococcus	Staphylococcus aureus	Staphylococcus aureus GGMC6010
[truncated: 9,627 more rows]
